# Supplementary material for: Time-Dependent, HIV-Tat-Induced Perturbation of Human Neurons In Vitro: Towards a Model for the Molecular Pathology of HIV-Associated Neurocognitive Disorders
Source: Front Mol Neurosci. 2017 May 29;10:163. doi: 10.3389/fnmol.2017.00163 (PMC5447036; doi:10.3389/fnmol.2017.00163)
Supplement: Supplementary file 1 [file Data_Sheet_1.xlsx]

## Sheet: Overview
S-1
Kim T. Gurwitz, Richard J. Burman, Brandon Murugan, Shaun Garnett, Tariq Ganief, Nelson C. Soares, Joseph V. Raimondo, Jonathan M. Blackburn
Division of Chemical & Biological Systems, Department of Integrative Biomedical Sciences; Institute for Infectious Disease and Molecular Medicine; University of Cape Town, South Africa
Time-dependent, HIV-Tat-induced perturbation of human neurons in vitro: a model for the molecular pathology of HIV associated neurocognitive disorders
Experimental design for time course experiments
Protein groups identifed and quantified at each time point
Experiment	Timepoint	Gene IDs: total (full list - protein group identified in every experimental sample for that timepoint)	GeneIDs: differentially expressed (p < 0.05)
90% cell confluence
	1	2424	131
	2	2674	118
	3	2319	45
70% cell confluence
	1	1683	30
	2	2296	87
	3	2061	109

## Sheet: General Information
This excel document contains information regarding protein groups identified and quantified in the processed raw files.
Below is a table containing information on the columns in subsequent excel sheets in this document ( from MaxQuant 'tables.pdf')
Name	Description
Protein IDs	Identifier(s) of protein(s) contained in the protein group.
Majority protein IDs	These are the IDs of those proteins that have at least half of the peptides
	that the leading protein has.
Peptide counts (all)	Number of peptides associated with each protein in protein group, occuring in the order as the protein IDs occur in the 'Protein IDs' column. Here distinct peptide sequences are counted. Modified forms or different charges are counted as one peptide.
Peptide counts (razor+unique)	Number of peptides associated with each protein in protein group, occuring in the order as the protein IDs occur in the 'Protein IDs' column. Here distinct peptide sequences are counted. Modified forms or different charges are counted as one peptide.'Protein IDs' column. Here distinct peptide sequences are counted. Modified forms or different charges are counted as one peptide.
Peptide counts (unique)	Number of unique peptides associated with each protein in protein group, occuring in the order as the protein IDs occur in the 'Protein IDs' column. Here distinct peptide sequences are counted. Modified forms or different charges are counted as one peptide.'Protein IDs' column. Here distinct peptide sequences are counted. Modified forms or different charges are counted as one peptide.
Fasta headers	Fasta headers(s) of protein(s) contained within the group.
Number of proteins	Number of proteins contained within the group. This corresponds to the
	number of entries in the colum 'Protein IDs'.
Peptides	The total number of peptide sequences associated with the protein group (i.e. for all the proteins in the group).
Razor + unique peptides	The total number of razor + unique peptides associated with the protein group
	(i.e. these peptides are shared with another protein group).
Unique peptides	The total number of unique peptides associated with the protein group
	(i.e. these peptides are not shared with another protein group).
Sequence coverage [%]	Percentage of the sequence that is covered by the identified peptides of
	the best protein sequence contained in the group.
Unique + razor sequence coverage [%]	Percentage of the sequence that is covered by the identified unique and
	razor peptides of the best protein sequence contained in the group.
Unique sequence coverage [%]	Percentage of the sequence that is covered by the identified unique
	peptides of the best protein sequence contained in the group.
Mol, weight [kDa]	Molecular weight of the leading protein sequence contained in
	the protein group.
Sequence length	The length of the leading protein sequence contained in the group.
PEP	Posterior Error Probability of the identification. This value essentially
	operates as a p-value, where smaller is more significant.
Identification type	Indicates whether this experiment was identified by MS/MS or only by matching between runs.
Intensity	Summed up eXtracted Ion Current (XIC) of all isotopic clusters associated with the identified AA sequence, i.e. the total intensity of all the isotopic patterns in the label cluster.
LFQ Intensity	intensity values normalised to by the MaxLFQ algorithm
Last 2 columns:
p.value	level of significant for differential expression between experimental and control samples as determined by t test analysis
logFC	log fold change (mean experimental/control sample LFQ intensity values)

## Sheet: 90% cell confluence T1
This table shows those protein groups identified and quantified in every experimental and control sample for the T1 timepoint ( 6 hours post treatment) for the 90% confluence time course experiment.
Protein groups that mapped to common contaminants and reverse sequences in the decoy database were removed. Protein groups not identified in every experimental and control sample for this timepoint were removed.
Protein.IDs	Majority.protein.IDs	Peptide.counts..all.	Peptide.counts..razor.unique.	Peptide.counts..unique.	Fasta.headers	Number.of.proteins	Peptides	Razor...unique.peptides	Unique.peptides	Sequence.coverage....	Unique...razor.sequence.coverage....	Unique.sequence.coverage....	Mol..weight..kDa.	Sequence.length	Sequence.lengths	PEP	Identification.type.HT1BME1	Identification.type.HT1BME2	Identification.type.HT1BME3	Identification.type.HT1BME4	Identification.type.HT1TAT1	Identification.type.HT1TAT2	Identification.type.HT1TAT3	LFQ.intensity.HT1BME1	LFQ.intensity.HT1BME2	LFQ.intensity.HT1BME3	LFQ.intensity.HT1BME4	LFQ.intensity.HT1TAT1	LFQ.intensity.HT1TAT2	LFQ.intensity.HT1TAT3	p.value	logFC
sp|P61981|1433G_HUMAN	sp|P61981|1433G_HUMAN	12	8	8	>sp|P61981|1433G_HUMAN 14-3-3 protein gamma OS=Homo sapiens GN=YWHAG PE=1 SV=2	1	12	8	8	61.5	48.2	48.2	28.302	247	247	0	By MS/MS	By MS/MS	By MS/MS	By MS/MS	By MS/MS	By MS/MS	By MS/MS	609290000	799210000	718760000	734740000	501470000	476920000	554530000	0.00313029303240267	-0.485703765166002
sp|O43660|PLRG1_HUMAN;sp|O43660-2|PLRG1_HUMAN;tr|D6RA26|D6RA26_HUMAN;tr|H0YA24|H0YA24_HUMAN;tr|B7Z982|B7Z982_HUMAN	sp|O43660|PLRG1_HUMAN;sp|O43660-2|PLRG1_HUMAN;tr|D6RA26|D6RA26_HUMAN	15;14;8;5;4	15;14;8;5;4	15;14;8;5;4	>sp|O43660|PLRG1_HUMAN Pleiotropic regulator 1 OS=Homo sapiens GN=PLRG1 PE=1 SV=1;>sp|O43660-2|PLRG1_HUMAN Isoform 2 of Pleiotropic regulator 1 OS=Homo sapiens GN=PLRG1;>tr|D6RA26|D6RA26_HUMAN Pleiotropic regulator 1 (Fragment) OS=Homo sapiens GN=PLRG1 PE=	5	15	15	15	48.8	48.8	48.8	57.193	514	514;505;212;156;131	1.154e-152	By MS/MS	By MS/MS	By MS/MS	By MS/MS	By MS/MS	By MS/MS	By MS/MS	111040000	87248000	93098000	97428000	115510000	115050000	105710000	0.00327114265608329	0.205577408349734
sp|P11940|PABP1_HUMAN;sp|P11940-2|PABP1_HUMAN;tr|E7EQV3|E7EQV3_HUMAN;tr|E7ERJ7|E7ERJ7_HUMAN;tr|A0A087WTT1|A0A087WTT1_HUMAN;tr|H0YAR2|H0YAR2_HUMAN;sp|Q9H361|PABP3_HUMAN;tr|H0YBN4|H0YBN4_HUMAN;tr|E5RJB9|E5RJB9_HUMAN;tr|E5RGH3|E5RGH3_HUMAN;tr|E5RH24|E5RH24_HUMAN;tr|H0YAP2|H0YAP2_HUMAN;tr|H0YAS6|H0YAS6_HUMAN;tr|H0YB75|H0YB75_HUMAN;tr|H0YAS7|H0YAS7_HUMAN;tr|H0YB86|H0YB86_HUMAN;tr|E5RHG7|E5RHG7_HUMAN;t…	sp|P11940|PABP1_HUMAN;sp|P11940-2|PABP1_HUMAN;tr|E7EQV3|E7EQV3_HUMAN;tr|E7ERJ7|E7ERJ7_HUMAN;tr|A0A087WTT1|A0A087WTT1_HUMAN;tr|H0YAR2|H0YAR2_HUMAN	28;26;26;26;25;14;13;11;7;6;6;6;6;6;5;5;4;3;3;2;2;2;1;1	28;26;26;26;25;14;13;11;7;6;6;6;6;6;5;5;4;3;3;2;2;2;1;1	18;16;17;18;15;10;11;4;1;1;1;6;6;6;5;4;1;3;0;1;1;0;1;1	>sp|P11940|PABP1_HUMAN Polyadenylate-binding protein 1 OS=Homo sapiens GN=PABPC1 PE=1 SV=2;>sp|P11940-2|PABP1_HUMAN Isoform 2 of Polyadenylate-binding protein 1 OS=Homo sapiens GN=PABPC1;>tr|E7EQV3|E7EQV3_HUMAN Polyadenylate-binding protein 1 OS=Homo sapie	24	28	28	18	50.2	50.2	34.6	70.67	636	636;547;591;604;522;284;631;175;129;108;118;131;169;183;136;165;75;42;614;43;61;330;38;187	0	By MS/MS	By MS/MS	By MS/MS	By MS/MS	By MS/MS	By MS/MS	By MS/MS	457690000	397970000	405880000	425780000	451400000	442580000	460840000	0.00362324705291979	0.0984050821171227
sp|Q9NY27|PP4R2_HUMAN;tr|C9IZ04|C9IZ04_HUMAN;sp|Q9NY27-2|PP4R2_HUMAN;sp|Q9NY27-3|PP4R2_HUMAN;tr|H7C559|H7C559_HUMAN;tr|F8WDK3|F8WDK3_HUMAN;tr|C9IZF4|C9IZF4_HUMAN;tr|F8WCA1|F8WCA1_HUMAN	sp|Q9NY27|PP4R2_HUMAN;tr|C9IZ04|C9IZ04_HUMAN;sp|Q9NY27-2|PP4R2_HUMAN;sp|Q9NY27-3|PP4R2_HUMAN;tr|H7C559|H7C559_HUMAN	8;6;6;6;4;1;1;1	8;6;6;6;4;1;1;1	8;6;6;6;4;1;1;1	>sp|Q9NY27|PP4R2_HUMAN Serine/threonine-protein phosphatase 4 regulatory subunit 2 OS=Homo sapiens GN=PPP4R2 PE=1 SV=3;>tr|C9IZ04|C9IZ04_HUMAN Serine/threonine-protein phosphatase 4 regulatory subunit 2 (Fragment) OS=Homo sapiens GN=PPP4R2 PE=1 SV=1;>sp|Q9	8	8	8	8	36.7	36.7	36.7	46.898	417	417;226;360;361;143;62;69;116	3.3022e-68	By MS/MS	By MS/MS	By MS/MS	By MS/MS	By MS/MS	By MS/MS	By MS/MS	68803000	53468000	55115000	60360000	67413000	64229000	68553000	0.00372169245912603	0.167022373248243
sp|Q9NTI5-2|PDS5B_HUMAN;sp|Q9NTI5|PDS5B_HUMAN;sp|Q9NTI5-3|PDS5B_HUMAN;sp|Q9NTI5-5|PDS5B_HUMAN;sp|Q9NTI5-4|PDS5B_HUMAN	sp|Q9NTI5-2|PDS5B_HUMAN;sp|Q9NTI5|PDS5B_HUMAN	35;35;10;4;2	35;35;10;4;2	22;22;7;0;1	>sp|Q9NTI5-2|PDS5B_HUMAN Isoform 2 of Sister chromatid cohesion protein PDS5 homolog B OS=Homo sapiens GN=PDS5B;>sp|Q9NTI5|PDS5B_HUMAN Sister chromatid cohesion protein PDS5 homolog B OS=Homo sapiens GN=PDS5B PE=1 SV=1	5	35	35	22	29	29	17.4	158.28	1391	1391;1447;529;125;122	7.8642e-164	By MS/MS	By MS/MS	By MS/MS	By MS/MS	By MS/MS	By MS/MS	By MS/MS	170820000	157130000	164900000	157030000	181660000	181570000	179780000	0.00410425201875074	0.155842916180642
sp|Q9H773|DCTP1_HUMAN;tr|H3BSA6|H3BSA6_HUMAN;tr|H3BPN2|H3BPN2_HUMAN	sp|Q9H773|DCTP1_HUMAN	5;2;1	5;2;1	5;2;1	>sp|Q9H773|DCTP1_HUMAN dCTP pyrophosphatase 1 OS=Homo sapiens GN=DCTPP1 PE=1 SV=1	3	5	5	5	37.6	37.6	37.6	18.681	170	170;71;49	4.0221e-22	By MS/MS	By MS/MS	By MS/MS	By MS/MS	By MS/MS	By MS/MS	By MS/MS	39735000	34848000	35451000	34511000	39316000	41276000	37635000	0.00418510259511235	0.125078341814028
sp|Q53FA7|QORX_HUMAN;sp|Q53FA7-2|QORX_HUMAN;tr|H7BZH6|H7BZH6_HUMAN	sp|Q53FA7|QORX_HUMAN;sp|Q53FA7-2|QORX_HUMAN	9;5;4	9;5;4	9;5;4	>sp|Q53FA7|QORX_HUMAN Quinone oxidoreductase PIG3 OS=Homo sapiens GN=TP53I3 PE=1 SV=2;>sp|Q53FA7-2|QORX_HUMAN Isoform 2 of Quinone oxidoreductase PIG3 OS=Homo sapiens GN=TP53I3	3	9	9	9	42.2	42.2	42.2	35.536	332	332;248;216	6.5407e-42	By MS/MS	By MS/MS	By MS/MS	By MS/MS	By MS/MS	By MS/MS	By MS/MS	55628000	51758000	50744000	51667000	55781000	57093000	60051000	0.0057065324463805	0.136189907509842
sp|Q96L92-2|SNX27_HUMAN;sp|Q96L92-3|SNX27_HUMAN;sp|Q96L92|SNX27_HUMAN;sp|Q96L92-4|SNX27_HUMAN	sp|Q96L92-2|SNX27_HUMAN;sp|Q96L92-3|SNX27_HUMAN;sp|Q96L92|SNX27_HUMAN	6;6;6;1	6;6;6;1	6;6;6;1	>sp|Q96L92-2|SNX27_HUMAN Isoform 3 of Sorting nexin-27 OS=Homo sapiens GN=SNX27;>sp|Q96L92-3|SNX27_HUMAN Isoform 2 of Sorting nexin-27 OS=Homo sapiens GN=SNX27;>sp|Q96L92|SNX27_HUMAN Sorting nexin-27 OS=Homo sapiens GN=SNX27 PE=1 SV=2	4	6	6	6	16.5	16.5	16.5	52.334	448	448;528;541;232	9.8375e-18	By MS/MS	By MS/MS	By MS/MS	By MS/MS	By MS/MS	By MS/MS	By MS/MS	22200000	15650000	16146000	17133000	28135000	25122000	22032000	0.00571294304083677	0.497038715630315
sp|P60981|DEST_HUMAN;tr|F6RFD5|F6RFD5_HUMAN;sp|P60981-2|DEST_HUMAN	sp|P60981|DEST_HUMAN;tr|F6RFD5|F6RFD5_HUMAN;sp|P60981-2|DEST_HUMAN	10;9;9	9;8;8	9;8;8	>sp|P60981|DEST_HUMAN Destrin OS=Homo sapiens GN=DSTN PE=1 SV=3;>tr|F6RFD5|F6RFD5_HUMAN Destrin OS=Homo sapiens GN=DSTN PE=1 SV=1;>sp|P60981-2|DEST_HUMAN Isoform 2 of Destrin OS=Homo sapiens GN=DSTN	3	10	9	9	57.6	50.9	50.9	18.506	165	165;135;148	1.5796e-49	By MS/MS	By MS/MS	By MS/MS	By MS/MS	By MS/MS	By MS/MS	By MS/MS	100680000	93331000	79718000	82524000	116560000	107550000	110460000	0.00626624635630026	0.324443424711738
sp|O00148|DX39A_HUMAN;sp|O00148-2|DX39A_HUMAN;tr|B1Q2N1|B1Q2N1_HUMAN;tr|K7EQN7|K7EQN7_HUMAN;tr|K7EPJ3|K7EPJ3_HUMAN	sp|O00148|DX39A_HUMAN;sp|O00148-2|DX39A_HUMAN;tr|B1Q2N1|B1Q2N1_HUMAN;tr|K7EQN7|K7EQN7_HUMAN	17;13;10;9;7	6;5;3;3;2	6;5;3;3;2	>sp|O00148|DX39A_HUMAN ATP-dependent RNA helicase DDX39A OS=Homo sapiens GN=DDX39A PE=1 SV=2;>sp|O00148-2|DX39A_HUMAN Isoform 2 of ATP-dependent RNA helicase DDX39A OS=Homo sapiens GN=DDX39A;>tr|B1Q2N1|B1Q2N1_HUMAN ATP-dependent RNA helicase DDX39A OS=Homo	5	17	6	6	44.5	15.9	15.9	49.129	427	427;322;267;255;189	6.11e-210	By MS/MS	By MS/MS	By MS/MS	By MS/MS	By MS/MS	By MS/MS	By MS/MS	48232000	40588000	40666000	44335000	53276000	48737000	53893000	0.00635944903381606	0.258111559753954
tr|J3QRU4|J3QRU4_HUMAN;sp|P63027|VAMP2_HUMAN;tr|F8WCA0|F8WCA0_HUMAN;tr|L7N2F9|L7N2F9_HUMAN;tr|K7ENK9|K7ENK9_HUMAN;tr|K7EKX0|K7EKX0_HUMAN;sp|Q15836|VAMP3_HUMAN	tr|J3QRU4|J3QRU4_HUMAN;sp|P63027|VAMP2_HUMAN;tr|F8WCA0|F8WCA0_HUMAN;tr|L7N2F9|L7N2F9_HUMAN	5;5;5;5;2;2;2	5;5;5;5;2;2;2	5;5;5;5;2;2;2	>tr|J3QRU4|J3QRU4_HUMAN Vesicle-associated membrane protein 2 OS=Homo sapiens GN=VAMP2 PE=4 SV=2;>sp|P63027|VAMP2_HUMAN Vesicle-associated membrane protein 2 OS=Homo sapiens GN=VAMP2 PE=1 SV=3;>tr|F8WCA0|F8WCA0_HUMAN Vesicle-associated membrane protein 2 O	7	5	5	5	61.9	61.9	61.9	12.251	113	113;116;118;121;68;72;100	9.8535e-141	By MS/MS	By MS/MS	By MS/MS	By MS/MS	By MS/MS	By MS/MS	By MS/MS	38151000	57986000	54345000	47731000	41039000	39228000	44290000	0.00797546705222474	-0.255207984840664
sp|Q4V328|GRAP1_HUMAN;tr|A0A087WT45|A0A087WT45_HUMAN;tr|A0A075B793|A0A075B793_HUMAN;sp|Q4V328-4|GRAP1_HUMAN;sp|Q4V328-2|GRAP1_HUMAN;sp|Q4V328-3|GRAP1_HUMAN;tr|A0A087WXA6|A0A087WXA6_HUMAN;tr|A0A087WW92|A0A087WW92_HUMAN;tr|A0A087WZF5|A0A087WZF5_HUMAN;tr|A0A087WWF2|A0A087WWF2_HUMAN	sp|Q4V328|GRAP1_HUMAN;tr|A0A087WT45|A0A087WT45_HUMAN;tr|A0A075B793|A0A075B793_HUMAN;sp|Q4V328-4|GRAP1_HUMAN;sp|Q4V328-2|GRAP1_HUMAN;sp|Q4V328-3|GRAP1_HUMAN	24;23;22;22;13;12;7;3;2;1	24;23;22;22;13;12;7;3;2;1	24;23;22;22;13;12;7;3;2;1	>sp|Q4V328|GRAP1_HUMAN GRIP1-associated protein 1 OS=Homo sapiens GN=GRIPAP1 PE=1 SV=1;>tr|A0A087WT45|A0A087WT45_HUMAN GRIP1-associated protein 1 OS=Homo sapiens GN=GRIPAP1 PE=1 SV=1;>tr|A0A075B793|A0A075B793_HUMAN GRIP1-associated protein 1 OS=Homo sapien	10	24	24	24	40	40	40	95.988	841	841;796;810;810;625;594;302;70;121;61	2.7606e-120	By MS/MS	By MS/MS	By MS/MS	By MS/MS	By MS/MS	By MS/MS	By MS/MS	76677000	72935000	64101000	65216000	82583000	77233000	77996000	0.0105754934694175	0.184961076746021
sp|P84077|ARF1_HUMAN;sp|P61204|ARF3_HUMAN;tr|F5H423|F5H423_HUMAN;sp|P61204-2|ARF3_HUMAN;tr|F5H0C7|F5H0C7_HUMAN;tr|H0YGG7|H0YGG7_HUMAN	sp|P84077|ARF1_HUMAN;sp|P61204|ARF3_HUMAN;tr|F5H423|F5H423_HUMAN;sp|P61204-2|ARF3_HUMAN	11;11;8;7;5;3	11;11;8;7;5;3	6;6;3;5;1;3	>sp|P84077|ARF1_HUMAN ADP-ribosylation factor 1 OS=Homo sapiens GN=ARF1 PE=1 SV=2;>sp|P61204|ARF3_HUMAN ADP-ribosylation factor 3 OS=Homo sapiens GN=ARF3 PE=1 SV=2;>tr|F5H423|F5H423_HUMAN ADP-ribosylation factor 3 OS=Homo sapiens GN=ARF3 PE=3 SV=1;>sp|P612	6	11	11	6	58.6	58.6	29.8	20.697	181	181;181;210;144;102;62	0	By MS/MS	By MS/MS	By MS/MS	By MS/MS	By MS/MS	By MS/MS	By MS/MS	335680000	318180000	313010000	296120000	354160000	3.41e+08	332190000	0.0106424446081042	0.11712204907975
sp|Q9H0V9|LMA2L_HUMAN;sp|Q9H0V9-2|LMA2L_HUMAN;sp|Q9H0V9-3|LMA2L_HUMAN	sp|Q9H0V9|LMA2L_HUMAN;sp|Q9H0V9-2|LMA2L_HUMAN;sp|Q9H0V9-3|LMA2L_HUMAN	7;7;5	7;7;5	7;7;5	>sp|Q9H0V9|LMA2L_HUMAN VIP36-like protein OS=Homo sapiens GN=LMAN2L PE=1 SV=1;>sp|Q9H0V9-2|LMA2L_HUMAN Isoform 2 of VIP36-like protein OS=Homo sapiens GN=LMAN2L;>sp|Q9H0V9-3|LMA2L_HUMAN Isoform 3 of VIP36-like protein OS=Homo sapiens GN=LMAN2L	3	7	7	7	27	27	27	39.71	348	348;359;214	2.2103e-75	By MS/MS	By MS/MS	By MS/MS	By MS/MS	By MS/MS	By MS/MS	By MS/MS	53841000	39492000	46947000	45584000	57083000	54597000	50382000	0.0108129849081242	0.217335987606208
sp|Q8IV08|PLD3_HUMAN;tr|M0QZI4|M0QZI4_HUMAN;tr|M0R1F7|M0R1F7_HUMAN;tr|M0R3G9|M0R3G9_HUMAN;tr|E2QRG1|E2QRG1_HUMAN;tr|M0R2E7|M0R2E7_HUMAN;tr|M0QY94|M0QY94_HUMAN;tr|M0QX50|M0QX50_HUMAN;tr|M0R2W7|M0R2W7_HUMAN;tr|M0QX99|M0QX99_HUMAN	sp|Q8IV08|PLD3_HUMAN;tr|M0QZI4|M0QZI4_HUMAN	13;7;4;3;2;1;1;1;1;1	13;7;4;3;2;1;1;1;1;1	13;7;4;3;2;1;1;1;1;1	>sp|Q8IV08|PLD3_HUMAN Phospholipase D3 OS=Homo sapiens GN=PLD3 PE=1 SV=1;>tr|M0QZI4|M0QZI4_HUMAN Phospholipase D3 (Fragment) OS=Homo sapiens GN=PLD3 PE=1 SV=1	10	13	13	13	34.7	34.7	34.7	54.705	490	490;201;214;71;177;44;70;81;111;120	1.8142e-113	By MS/MS	By MS/MS	By MS/MS	By MS/MS	By MS/MS	By MS/MS	By MS/MS	261590000	239030000	243670000	240010000	303900000	287400000	276940000	0.0111564096395593	0.234033294088175
sp|Q9BVK6|TMED9_HUMAN	sp|Q9BVK6|TMED9_HUMAN	7	7	6	>sp|Q9BVK6|TMED9_HUMAN Transmembrane emp24 domain-containing protein 9 OS=Homo sapiens GN=TMED9 PE=1 SV=2	1	7	7	6	30.2	30.2	23	27.277	235	235	6.0919e-139	By MS/MS	By MS/MS	By MS/MS	By MS/MS	By MS/MS	By MS/MS	By MS/MS	108850000	70686000	89904000	82676000	123150000	106950000	100490000	0.0112111297692738	0.324029800426283
sp|O15217|GSTA4_HUMAN;sp|O15217-2|GSTA4_HUMAN;tr|Q5JW88|Q5JW88_HUMAN	sp|O15217|GSTA4_HUMAN;sp|O15217-2|GSTA4_HUMAN	7;5;1	7;5;1	7;5;1	>sp|O15217|GSTA4_HUMAN Glutathione S-transferase A4 OS=Homo sapiens GN=GSTA4 PE=1 SV=1;>sp|O15217-2|GSTA4_HUMAN Isoform 2 of Glutathione S-transferase A4 OS=Homo sapiens GN=GSTA4	3	7	7	7	36.5	36.5	36.5	25.704	222	222;129;89	3.0409e-36	By MS/MS	By MS/MS	By MS/MS	By MS/MS	By MS/MS	By MS/MS	By MS/MS	78422000	76167000	74659000	71575000	85183000	85053000	82202000	0.0112524362474696	0.162051722481921
sp|P56545|CTBP2_HUMAN;tr|Q5SQP8|Q5SQP8_HUMAN;sp|P56545-2|CTBP2_HUMAN;tr|A0A087WYL1|A0A087WYL1_HUMAN	sp|P56545|CTBP2_HUMAN;tr|Q5SQP8|Q5SQP8_HUMAN;sp|P56545-2|CTBP2_HUMAN	12;12;12;3	9;9;9;2	9;9;9;2	>sp|P56545|CTBP2_HUMAN C-terminal-binding protein 2 OS=Homo sapiens GN=CTBP2 PE=1 SV=1;>tr|Q5SQP8|Q5SQP8_HUMAN C-terminal-binding protein 2 OS=Homo sapiens GN=CTBP2 PE=1 SV=1;>sp|P56545-2|CTBP2_HUMAN Isoform 2 of C-terminal-binding protein 2 OS=Homo sapien	4	12	9	9	41.6	35.5	35.5	48.944	445	445;513;985;117	1.864e-227	By MS/MS	By MS/MS	By MS/MS	By MS/MS	By MS/MS	By MS/MS	By MS/MS	272810000	218790000	245520000	249120000	317020000	310240000	283100000	0.0114466016153173	0.299535901261365
sp|Q6DN90|IQEC1_HUMAN;tr|A0A087WWK8|A0A087WWK8_HUMAN;sp|Q6DN90-2|IQEC1_HUMAN;sp|Q5JU85-3|IQEC2_HUMAN;sp|Q5JU85|IQEC2_HUMAN;sp|Q5JU85-2|IQEC2_HUMAN	sp|Q6DN90|IQEC1_HUMAN;tr|A0A087WWK8|A0A087WWK8_HUMAN;sp|Q6DN90-2|IQEC1_HUMAN	6;6;5;1;1;1	6;6;5;1;1;1	6;6;5;1;1;1	>sp|Q6DN90|IQEC1_HUMAN IQ motif and SEC7 domain-containing protein 1 OS=Homo sapiens GN=IQSEC1 PE=1 SV=1;>tr|A0A087WWK8|A0A087WWK8_HUMAN IQ motif and SEC7 domain-containing protein 1 OS=Homo sapiens GN=IQSEC1 PE=1 SV=1;>sp|Q6DN90-2|IQEC1_HUMAN Isoform 2 of	6	6	6	6	8.4	8.4	8.4	108.31	963	963;1114;841;949;1478;1488	1.154e-18	By MS/MS	By MS/MS	By MS/MS	By matching	By MS/MS	By matching	By matching	10139000	13804000	11936000	11598000	9788600	10519000	9274900	0.0120242410712114	-0.26744729794384
sp|Q15046|SYK_HUMAN;sp|Q15046-2|SYK_HUMAN;tr|H3BVA8|H3BVA8_HUMAN;tr|J3KRL2|J3KRL2_HUMAN;tr|H3BPV7|H3BPV7_HUMAN;tr|H3BRC9|H3BRC9_HUMAN	sp|Q15046|SYK_HUMAN;sp|Q15046-2|SYK_HUMAN	19;18;5;2;2;1	19;18;5;2;2;1	19;18;5;2;2;1	>sp|Q15046|SYK_HUMAN Lysine--tRNA ligase OS=Homo sapiens GN=KARS PE=1 SV=3;>sp|Q15046-2|SYK_HUMAN Isoform Mitochondrial of Lysine--tRNA ligase OS=Homo sapiens GN=KARS	6	19	19	19	43.2	43.2	43.2	68.047	597	597;625;256;102;104;76	6.4327e-154	By MS/MS	By MS/MS	By MS/MS	By MS/MS	By MS/MS	By MS/MS	By MS/MS	215220000	199680000	208220000	199900000	233380000	222280000	218790000	0.0125692202172349	0.127821503331408
sp|Q9H490-2|PIGU_HUMAN;sp|Q9H490|PIGU_HUMAN	sp|Q9H490-2|PIGU_HUMAN;sp|Q9H490|PIGU_HUMAN	4;4	4;4	4;4	>sp|Q9H490-2|PIGU_HUMAN Isoform 2 of Phosphatidylinositol glycan anchor biosynthesis class U protein OS=Homo sapiens GN=PIGU;>sp|Q9H490|PIGU_HUMAN Phosphatidylinositol glycan anchor biosynthesis class U protein OS=Homo sapiens GN=PIGU PE=1 SV=3	2	4	4	4	12.3	12.3	12.3	47.61	415	415;435	8.9122e-23	By MS/MS	By MS/MS	By MS/MS	By MS/MS	By matching	By MS/MS	By MS/MS	16744000	30931000	23889000	23679000	19721000	15535000	12736000	0.0126532318054302	-0.573781627977944
sp|Q9H845|ACAD9_HUMAN;tr|H0Y8Z9|H0Y8Z9_HUMAN;tr|D6RCD8|D6RCD8_HUMAN	sp|Q9H845|ACAD9_HUMAN;tr|H0Y8Z9|H0Y8Z9_HUMAN	11;7;1	11;7;1	11;7;1	>sp|Q9H845|ACAD9_HUMAN Acyl-CoA dehydrogenase family member 9, mitochondrial OS=Homo sapiens GN=ACAD9 PE=1 SV=1;>tr|H0Y8Z9|H0Y8Z9_HUMAN Acyl-CoA dehydrogenase family member 9, mitochondrial (Fragment) OS=Homo sapiens GN=ACAD9 PE=1 SV=1	3	11	11	11	22.4	22.4	22.4	68.76	621	621;384;173	2.9528e-52	By MS/MS	By MS/MS	By MS/MS	By MS/MS	By MS/MS	By MS/MS	By MS/MS	40101000	36216000	35096000	35853000	39565000	37117000	40616000	0.0127510077137017	0.0867915270844476
tr|G5EA06|G5EA06_HUMAN;sp|Q92552|RT27_HUMAN;sp|Q92552-2|RT27_HUMAN;tr|D6RH20|D6RH20_HUMAN;tr|E5RJ73|E5RJ73_HUMAN;tr|D6RJC7|D6RJC7_HUMAN	tr|G5EA06|G5EA06_HUMAN;sp|Q92552|RT27_HUMAN;sp|Q92552-2|RT27_HUMAN;tr|D6RH20|D6RH20_HUMAN	5;5;5;4;1;1	5;5;5;4;1;1	5;5;5;4;1;1	>tr|G5EA06|G5EA06_HUMAN 28S ribosomal protein S27, mitochondrial OS=Homo sapiens GN=MRPS27 PE=1 SV=1;>sp|Q92552|RT27_HUMAN 28S ribosomal protein S27, mitochondrial OS=Homo sapiens GN=MRPS27 PE=1 SV=3;>sp|Q92552-2|RT27_HUMAN Isoform 2 of 28S ribosomal prote	6	5	5	5	20.1	20.1	20.1	41.329	358	358;414;428;299;94;197	2.1005e-10	By MS/MS	By MS/MS	By MS/MS	By MS/MS	By matching	By matching	By MS/MS	11895000	13935000	16167000	13396000	10315000	12053000	10530000	0.0137514047706985	-0.336666296022512
sp|P53602|MVD1_HUMAN;tr|H3BP35|H3BP35_HUMAN;tr|H3BQ47|H3BQ47_HUMAN;tr|A0A087WV85|A0A087WV85_HUMAN	sp|P53602|MVD1_HUMAN	9;4;1;1	9;4;1;1	9;4;1;1	>sp|P53602|MVD1_HUMAN Diphosphomevalonate decarboxylase OS=Homo sapiens GN=MVD PE=1 SV=1	4	9	9	9	36.8	36.8	36.8	43.404	400	400;271;91;138	5.4993e-82	By MS/MS	By MS/MS	By MS/MS	By MS/MS	By MS/MS	By MS/MS	By MS/MS	43389000	36356000	38384000	41627000	45746000	43107000	44688000	0.0140886551857754	0.156450132165398
sp|P55795|HNRH2_HUMAN	sp|P55795|HNRH2_HUMAN	15	9	9	>sp|P55795|HNRH2_HUMAN Heterogeneous nuclear ribonucleoprotein H2 OS=Homo sapiens GN=HNRNPH2 PE=1 SV=1	1	15	9	9	46.8	29.8	29.8	49.263	449	449	0	By MS/MS	By MS/MS	By MS/MS	By MS/MS	By MS/MS	By MS/MS	By MS/MS	390160000	341740000	347890000	368040000	447210000	428210000	397230000	0.0142672542880014	0.228980992543679
sp|Q9H3P7|GCP60_HUMAN	sp|Q9H3P7|GCP60_HUMAN	10	10	10	>sp|Q9H3P7|GCP60_HUMAN Golgi resident protein GCP60 OS=Homo sapiens GN=ACBD3 PE=1 SV=4	1	10	10	10	31.6	31.6	31.6	60.593	528	528	3.4931e-61	By MS/MS	By MS/MS	By MS/MS	By MS/MS	By MS/MS	By MS/MS	By MS/MS	47601000	43447000	45322000	46121000	54201000	53747000	52351000	0.0143105525709884	0.227977609140628
sp|Q9NTZ6|RBM12_HUMAN;tr|A6PVI1|A6PVI1_HUMAN;tr|A6PVI0|A6PVI0_HUMAN;tr|Q5JX62|Q5JX62_HUMAN	sp|Q9NTZ6|RBM12_HUMAN	17;2;2;2	17;2;2;2	17;2;2;2	>sp|Q9NTZ6|RBM12_HUMAN RNA-binding protein 12 OS=Homo sapiens GN=RBM12 PE=1 SV=1	4	17	17	17	21.4	21.4	21.4	97.394	932	932;134;143;291	1.0239e-119	By MS/MS	By MS/MS	By MS/MS	By MS/MS	By MS/MS	By MS/MS	By MS/MS	291360000	231210000	250040000	262400000	339860000	305420000	288300000	0.0144532583462495	0.266238352302483
sp|P20265|PO3F2_HUMAN;sp|P20265-3|PO3F2_HUMAN;sp|P20265-2|PO3F2_HUMAN;tr|U3KQH6|U3KQH6_HUMAN;sp|Q01860-2|PO5F1_HUMAN;sp|Q06416|P5F1B_HUMAN;sp|Q01860|PO5F1_HUMAN	sp|P20265|PO3F2_HUMAN;sp|P20265-3|PO3F2_HUMAN;sp|P20265-2|PO3F2_HUMAN	7;6;6;1;1;1;1	7;6;6;1;1;1;1	4;3;3;0;0;0;0	>sp|P20265|PO3F2_HUMAN POU domain, class 3, transcription factor 2 OS=Homo sapiens GN=POU3F2 PE=1 SV=4;>sp|P20265-3|PO3F2_HUMAN Isoform N-OCT 5B of POU domain, class 3, transcription factor 2 OS=Homo sapiens GN=POU3F2;>sp|P20265-2|PO3F2_HUMAN Isoform N-OCT	7	7	7	4	21.9	21.9	16	46.892	443	443;244;263;190;265;359;360	5.7583e-139	By MS/MS	By MS/MS	By MS/MS	By MS/MS	By MS/MS	By MS/MS	By MS/MS	61860000	49808000	53316000	54672000	58780000	70052000	64951000	0.0146114840308998	0.234233604467572
sp|O14980|XPO1_HUMAN;tr|C9JKM9|C9JKM9_HUMAN;tr|C9J673|C9J673_HUMAN;tr|C9IZS4|C9IZS4_HUMAN;tr|C9JQ02|C9JQ02_HUMAN;tr|C9JV99|C9JV99_HUMAN;tr|F8WF71|F8WF71_HUMAN;tr|C9JF49|C9JF49_HUMAN;tr|C9IYM2|C9IYM2_HUMAN;tr|H7BZC5|H7BZC5_HUMAN	sp|O14980|XPO1_HUMAN	41;9;7;6;6;6;5;4;4;3	41;9;7;6;6;6;5;4;4;3	41;9;7;6;6;6;5;4;4;3	>sp|O14980|XPO1_HUMAN Exportin-1 OS=Homo sapiens GN=XPO1 PE=1 SV=1	10	41	41	41	51.6	51.6	51.6	123.38	1071	1071;179;132;94;95;100;82;59;62;72	0	By MS/MS	By MS/MS	By MS/MS	By MS/MS	By MS/MS	By MS/MS	By MS/MS	870830000	773360000	825220000	821050000	923070000	867180000	872290000	0.0146289043165208	0.109551414685727
sp|O00170|AIP_HUMAN;tr|E9PMH2|E9PMH2_HUMAN;tr|V9GYQ3|V9GYQ3_HUMAN	sp|O00170|AIP_HUMAN;tr|E9PMH2|E9PMH2_HUMAN	9;6;3	9;6;3	9;6;3	>sp|O00170|AIP_HUMAN AH receptor-interacting protein OS=Homo sapiens GN=AIP PE=1 SV=2;>tr|E9PMH2|E9PMH2_HUMAN AH receptor-interacting protein (Fragment) OS=Homo sapiens GN=AIP PE=1 SV=2	3	9	9	9	38.5	38.5	38.5	37.636	330	330;232;188	2.0967e-27	By MS/MS	By MS/MS	By MS/MS	By MS/MS	By MS/MS	By MS/MS	By MS/MS	47389000	43014000	45635000	42231000	54984000	50552000	51399000	0.0146311998055697	0.23114879256324
sp|P62906|RL10A_HUMAN	sp|P62906|RL10A_HUMAN	9	9	9	>sp|P62906|RL10A_HUMAN 60S ribosomal protein L10a OS=Homo sapiens GN=RPL10A PE=1 SV=2	1	9	9	9	40.6	40.6	40.6	24.831	217	217	1.1606e-111	By MS/MS	By MS/MS	By MS/MS	By MS/MS	By MS/MS	By MS/MS	By MS/MS	697100000	610920000	655140000	652740000	675830000	720750000	720170000	0.0146920346189692	0.109580997452888
tr|D6RIY6|D6RIY6_HUMAN;sp|Q06265|EXOS9_HUMAN;sp|Q06265-2|EXOS9_HUMAN;sp|Q06265-3|EXOS9_HUMAN;sp|Q06265-4|EXOS9_HUMAN;tr|D6R905|D6R905_HUMAN;tr|D6RA17|D6RA17_HUMAN;tr|H0Y9L5|H0Y9L5_HUMAN;tr|D6RAP4|D6RAP4_HUMAN	tr|D6RIY6|D6RIY6_HUMAN;sp|Q06265|EXOS9_HUMAN;sp|Q06265-2|EXOS9_HUMAN;sp|Q06265-3|EXOS9_HUMAN;sp|Q06265-4|EXOS9_HUMAN;tr|D6R905|D6R905_HUMAN;tr|D6RA17|D6RA17_HUMAN	5;5;5;4;4;3;3;2;1	5;5;5;4;4;3;3;2;1	5;5;5;4;4;3;3;2;1	>tr|D6RIY6|D6RIY6_HUMAN Exosome complex component RRP45 OS=Homo sapiens GN=EXOSC9 PE=1 SV=1;>sp|Q06265|EXOS9_HUMAN Exosome complex component RRP45 OS=Homo sapiens GN=EXOSC9 PE=1 SV=3;>sp|Q06265-2|EXOS9_HUMAN Isoform 2 of Exosome complex component RRP45 OS=	9	5	5	5	16.1	16.1	16.1	46.977	423	423;439;456;355;372;226;242;172;86	1.8674e-30	By MS/MS	By MS/MS	By MS/MS	By MS/MS	By MS/MS	By MS/MS	By MS/MS	36443000	26343000	30981000	30432000	32969000	34583000	37091000	0.0147364149195061	0.167859748694794
sp|P50583|AP4A_HUMAN	sp|P50583|AP4A_HUMAN	5	5	5	>sp|P50583|AP4A_HUMAN Bis(5-nucleosyl)-tetraphosphatase [asymmetrical] OS=Homo sapiens GN=NUDT2 PE=1 SV=3	1	5	5	5	36.7	36.7	36.7	16.829	147	147	1.0593e-13	By MS/MS	By matching	By MS/MS	By MS/MS	By MS/MS	By MS/MS	By MS/MS	22793000	18377000	18687000	17642000	22753000	20681000	19900000	0.0149643175589643	0.123840003338042
sp|P56556|NDUA6_HUMAN;tr|R4GN43|R4GN43_HUMAN	sp|P56556|NDUA6_HUMAN;tr|R4GN43|R4GN43_HUMAN	4;3	4;3	4;3	>sp|P56556|NDUA6_HUMAN NADH dehydrogenase [ubiquinone] 1 alpha subcomplex subunit 6 OS=Homo sapiens GN=NDUFA6 PE=1 SV=3;>tr|R4GN43|R4GN43_HUMAN NADH dehydrogenase [ubiquinone] 1 alpha subcomplex subunit 6 OS=Homo sapiens GN=NDUFA6 PE=1 SV=1	2	4	4	4	27.9	27.9	27.9	17.871	154	154;71	4.6114e-13	By MS/MS	By MS/MS	By MS/MS	By MS/MS	By MS/MS	By MS/MS	By MS/MS	28112000	40648000	37246000	37220000	26972000	34036000	32417000	0.0154438531134009	-0.201375347664943
sp|Q7Z7H5-3|TMED4_HUMAN;sp|Q7Z7H5|TMED4_HUMAN;sp|Q7Z7H5-2|TMED4_HUMAN;tr|F8W7F7|F8W7F7_HUMAN	sp|Q7Z7H5-3|TMED4_HUMAN;sp|Q7Z7H5|TMED4_HUMAN;sp|Q7Z7H5-2|TMED4_HUMAN;tr|F8W7F7|F8W7F7_HUMAN	5;5;4;3	4;4;3;2	4;4;3;2	>sp|Q7Z7H5-3|TMED4_HUMAN Isoform 3 of Transmembrane emp24 domain-containing protein 4 OS=Homo sapiens GN=TMED4;>sp|Q7Z7H5|TMED4_HUMAN Transmembrane emp24 domain-containing protein 4 OS=Homo sapiens GN=TMED4 PE=1 SV=1;>sp|Q7Z7H5-2|TMED4_HUMAN Isoform 2 of T	4	5	4	4	36	26.9	26.9	20.781	186	186;227;211;178	2.1905e-90	By MS/MS	By MS/MS	By MS/MS	By MS/MS	By MS/MS	By MS/MS	By MS/MS	39137000	30660000	32905000	33652000	49913000	45129000	39797000	0.015565450101668	0.398918309444087
sp|O43324|MCA3_HUMAN;sp|O43324-2|MCA3_HUMAN;tr|D6RBD7|D6RBD7_HUMAN;tr|C9J1V9|C9J1V9_HUMAN;tr|H0YAL7|H0YAL7_HUMAN;tr|H0YAH9|H0YAH9_HUMAN;tr|D6RCQ0|D6RCQ0_HUMAN	sp|O43324|MCA3_HUMAN;sp|O43324-2|MCA3_HUMAN;tr|D6RBD7|D6RBD7_HUMAN;tr|C9J1V9|C9J1V9_HUMAN;tr|H0YAL7|H0YAL7_HUMAN	7;6;6;6;4;1;1	7;6;6;6;4;1;1	7;6;6;6;4;1;1	>sp|O43324|MCA3_HUMAN Eukaryotic translation elongation factor 1 epsilon-1 OS=Homo sapiens GN=EEF1E1 PE=1 SV=1;>sp|O43324-2|MCA3_HUMAN Isoform 2 of Eukaryotic translation elongation factor 1 epsilon-1 OS=Homo sapiens GN=EEF1E1;>tr|D6RBD7|D6RBD7_HUMAN Eukar	7	7	7	7	42.5	42.5	42.5	19.81	174	174;139;150;151;136;56;94	4.5142e-28	By MS/MS	By MS/MS	By MS/MS	By MS/MS	By MS/MS	By MS/MS	By MS/MS	85751000	81881000	83375000	79356000	90983000	93224000	96199000	0.0157466437846577	0.178502602264582
sp|Q9Y3E1|HDGR3_HUMAN;tr|H3BTV7|H3BTV7_HUMAN;tr|H3BPQ6|H3BPQ6_HUMAN;tr|H3BPM9|H3BPM9_HUMAN	sp|Q9Y3E1|HDGR3_HUMAN;tr|H3BTV7|H3BTV7_HUMAN	5;3;2;1	3;2;1;1	3;2;1;1	>sp|Q9Y3E1|HDGR3_HUMAN Hepatoma-derived growth factor-related protein 3 OS=Homo sapiens GN=HDGFRP3 PE=1 SV=1;>tr|H3BTV7|H3BTV7_HUMAN Hepatoma-derived growth factor-related protein 3 (Fragment) OS=Homo sapiens GN=HDGFRP3 PE=4 SV=1	4	5	3	3	31.5	19.2	19.2	22.619	203	203;148;44;141	7.1733e-65	By MS/MS	By MS/MS	By MS/MS	By MS/MS	By MS/MS	By MS/MS	By MS/MS	57526000	51119000	50921000	57211000	64077000	62680000	63040000	0.0159701474293052	0.223282992926771
sp|Q9UKF6|CPSF3_HUMAN;tr|G5E9W3|G5E9W3_HUMAN;tr|C9JZH6|C9JZH6_HUMAN	sp|Q9UKF6|CPSF3_HUMAN;tr|G5E9W3|G5E9W3_HUMAN	18;17;1	18;17;1	18;17;1	>sp|Q9UKF6|CPSF3_HUMAN Cleavage and polyadenylation specificity factor subunit 3 OS=Homo sapiens GN=CPSF3 PE=1 SV=1;>tr|G5E9W3|G5E9W3_HUMAN Cleavage and polyadenylation specific factor 3, 73kDa, isoform CRA_b OS=Homo sapiens GN=CPSF3 PE=1 SV=1	3	18	18	18	33.8	33.8	33.8	77.485	684	684;647;136	3.3726e-101	By MS/MS	By MS/MS	By MS/MS	By MS/MS	By MS/MS	By MS/MS	By MS/MS	77294000	68364000	70926000	65518000	90535000	81129000	78031000	0.0169749196997532	0.238987537548724
sp|P15880|RS2_HUMAN;tr|H0YEN5|H0YEN5_HUMAN;tr|E9PQD7|E9PQD7_HUMAN;tr|I3L404|I3L404_HUMAN;tr|E9PMM9|E9PMM9_HUMAN;tr|E9PPT0|E9PPT0_HUMAN;tr|E9PM36|E9PM36_HUMAN;tr|H3BNG3|H3BNG3_HUMAN;tr|H0YE27|H0YE27_HUMAN	sp|P15880|RS2_HUMAN;tr|H0YEN5|H0YEN5_HUMAN;tr|E9PQD7|E9PQD7_HUMAN;tr|I3L404|I3L404_HUMAN;tr|E9PMM9|E9PMM9_HUMAN;tr|E9PPT0|E9PPT0_HUMAN	16;13;12;9;9;8;7;2;1	16;13;12;9;9;8;7;2;1	16;13;12;9;9;8;7;2;1	>sp|P15880|RS2_HUMAN 40S ribosomal protein S2 OS=Homo sapiens GN=RPS2 PE=1 SV=2;>tr|H0YEN5|H0YEN5_HUMAN 40S ribosomal protein S2 (Fragment) OS=Homo sapiens GN=RPS2 PE=1 SV=1;>tr|E9PQD7|E9PQD7_HUMAN 40S ribosomal protein S2 OS=Homo sapiens GN=RPS2 PE=1 SV=1	9	16	16	16	52.2	52.2	52.2	31.324	293	293;195;235;155;218;197;209;44;63	8.093e-160	By MS/MS	By MS/MS	By MS/MS	By MS/MS	By MS/MS	By MS/MS	By MS/MS	938340000	872620000	881300000	842760000	1029900000	960210000	930290000	0.0177209015172635	0.139485106947
sp|Q07812-7|BAX_HUMAN;sp|Q07812-8|BAX_HUMAN;sp|Q07812|BAX_HUMAN;sp|Q07812-2|BAX_HUMAN;sp|Q07812-5|BAX_HUMAN;sp|Q07812-6|BAX_HUMAN;tr|H0YA56|H0YA56_HUMAN;sp|Q07812-4|BAX_HUMAN	sp|Q07812-7|BAX_HUMAN;sp|Q07812-8|BAX_HUMAN;sp|Q07812|BAX_HUMAN;sp|Q07812-2|BAX_HUMAN;sp|Q07812-5|BAX_HUMAN;sp|Q07812-6|BAX_HUMAN	6;6;6;6;5;3;2;2	6;6;6;6;5;3;2;2	6;6;6;6;5;3;2;2	>sp|Q07812-7|BAX_HUMAN Isoform Psi of Apoptosis regulator BAX OS=Homo sapiens GN=BAX;>sp|Q07812-8|BAX_HUMAN Isoform Sigma of Apoptosis regulator BAX OS=Homo sapiens GN=BAX;>sp|Q07812|BAX_HUMAN Apoptosis regulator BAX OS=Homo sapiens GN=BAX PE=1 SV=1;>sp|Q0	8	6	6	6	48	48	48	19.312	173	173;179;192;218;164;114;126;143	4.2448e-68	By MS/MS	By MS/MS	By MS/MS	By MS/MS	By MS/MS	By MS/MS	By MS/MS	112180000	93216000	105740000	103780000	124440000	119690000	112490000	0.0192607251382085	0.196605822363793
sp|P13010|XRCC5_HUMAN;tr|C9JZ81|C9JZ81_HUMAN;tr|H7C0H9|H7C0H9_HUMAN	sp|P13010|XRCC5_HUMAN	35;5;1	35;5;1	35;5;1	>sp|P13010|XRCC5_HUMAN X-ray repair cross-complementing protein 5 OS=Homo sapiens GN=XRCC5 PE=1 SV=3	3	35	35	35	60	60	60	82.704	732	732;131;19	0	By MS/MS	By MS/MS	By MS/MS	By MS/MS	By MS/MS	By MS/MS	By MS/MS	2364200000	2064800000	2257400000	2.251e+09	2557700000	2438500000	2.395e+09	0.0192763068021277	0.140990917110692
sp|O75054|IGSF3_HUMAN;sp|O75054-2|IGSF3_HUMAN	sp|O75054|IGSF3_HUMAN;sp|O75054-2|IGSF3_HUMAN	10;9	10;9	10;9	>sp|O75054|IGSF3_HUMAN Immunoglobulin superfamily member 3 OS=Homo sapiens GN=IGSF3 PE=2 SV=3;>sp|O75054-2|IGSF3_HUMAN Isoform 2 of Immunoglobulin superfamily member 3 OS=Homo sapiens GN=IGSF3	2	10	10	10	12.6	12.6	12.6	135.19	1194	1194;1214	1.8244e-34	By MS/MS	By MS/MS	By MS/MS	By MS/MS	By MS/MS	By MS/MS	By MS/MS	19492000	35199000	28815000	26479000	23640000	22774000	21976000	0.0196407959539148	-0.270411985437905
sp|O95248|MTMR5_HUMAN;tr|G5E933|G5E933_HUMAN;sp|O95248-4|MTMR5_HUMAN;tr|H0Y5W8|H0Y5W8_HUMAN;tr|A0A087WZP7|A0A087WZP7_HUMAN;sp|Q86WG5|MTMRD_HUMAN;tr|H0YD05|H0YD05_HUMAN	sp|O95248|MTMR5_HUMAN;tr|G5E933|G5E933_HUMAN;sp|O95248-4|MTMR5_HUMAN	17;17;17;2;2;2;1	17;17;17;2;2;2;1	17;17;17;2;2;2;1	>sp|O95248|MTMR5_HUMAN Myotubularin-related protein 5 OS=Homo sapiens GN=SBF1 PE=1 SV=3;>tr|G5E933|G5E933_HUMAN Myotubularin-related protein 5 OS=Homo sapiens GN=SBF1 PE=1 SV=1;>sp|O95248-4|MTMR5_HUMAN Isoform 4 of Myotubularin-related protein 5 OS=Homo sa	7	17	17	17	13.1	13.1	13.1	208.31	1867	1867;1868;1893;415;1802;1849;331	3.2148e-51	By MS/MS	By MS/MS	By MS/MS	By MS/MS	By MS/MS	By MS/MS	By MS/MS	42357000	64230000	52641000	48759000	35143000	34693000	43854000	0.0198533882356434	-0.456350495286996
sp|Q9Y3B3-2|TMED7_HUMAN;sp|Q9Y3B3|TMED7_HUMAN;sp|Q86XR7-2|TCAM2_HUMAN;tr|G3V2Y2|G3V2Y2_HUMAN	sp|Q9Y3B3-2|TMED7_HUMAN;sp|Q9Y3B3|TMED7_HUMAN;sp|Q86XR7-2|TCAM2_HUMAN	5;5;5;1	5;5;5;1	5;5;5;1	>sp|Q9Y3B3-2|TMED7_HUMAN Isoform 2 of Transmembrane emp24 domain-containing protein 7 OS=Homo sapiens GN=TMED7;>sp|Q9Y3B3|TMED7_HUMAN Transmembrane emp24 domain-containing protein 7 OS=Homo sapiens GN=TMED7 PE=1 SV=2;>sp|Q86XR7-2|TCAM2_HUMAN Isoform 2 of T	4	5	5	5	34.6	34.6	34.6	21.233	188	188;224;404;82	6.6321e-44	By MS/MS	By MS/MS	By MS/MS	By MS/MS	By MS/MS	By MS/MS	By MS/MS	147380000	136910000	147420000	134590000	166560000	163490000	167020000	0.0203437150436559	0.226920003417275
sp|O15372|EIF3H_HUMAN;tr|B3KS98|B3KS98_HUMAN;tr|A0A087WZK9|A0A087WZK9_HUMAN;tr|E5RJT0|E5RJT0_HUMAN;tr|E5RGU4|E5RGU4_HUMAN;tr|E5RFW7|E5RFW7_HUMAN;tr|E5RFH0|E5RFH0_HUMAN	sp|O15372|EIF3H_HUMAN;tr|B3KS98|B3KS98_HUMAN;tr|A0A087WZK9|A0A087WZK9_HUMAN	11;11;10;4;3;2;2	11;11;10;4;3;2;2	11;11;10;4;3;2;2	>sp|O15372|EIF3H_HUMAN Eukaryotic translation initiation factor 3 subunit H OS=Homo sapiens GN=EIF3H PE=1 SV=1;>tr|B3KS98|B3KS98_HUMAN Eukaryotic translation initiation factor 3 subunit H OS=Homo sapiens GN=EIF3H PE=1 SV=1;>tr|A0A087WZK9|A0A087WZK9_HUMAN E	7	11	11	11	39.8	39.8	39.8	39.93	352	352;366;349;244;235;97;170	3.9875e-92	By MS/MS	By MS/MS	By MS/MS	By MS/MS	By MS/MS	By MS/MS	By MS/MS	142720000	122890000	123650000	118130000	148320000	162460000	132750000	0.0204607998943919	0.220974103766592
sp|Q9UIG0-2|BAZ1B_HUMAN;sp|Q9UIG0|BAZ1B_HUMAN	sp|Q9UIG0-2|BAZ1B_HUMAN;sp|Q9UIG0|BAZ1B_HUMAN	36;36	36;36	36;36	>sp|Q9UIG0-2|BAZ1B_HUMAN Isoform 2 of Tyrosine-protein kinase BAZ1B OS=Homo sapiens GN=BAZ1B;>sp|Q9UIG0|BAZ1B_HUMAN Tyrosine-protein kinase BAZ1B OS=Homo sapiens GN=BAZ1B PE=1 SV=2	2	36	36	36	30.2	30.2	30.2	170.45	1479	1479;1483	9.103e-274	By MS/MS	By MS/MS	By MS/MS	By MS/MS	By MS/MS	By MS/MS	By MS/MS	250720000	218290000	245580000	238290000	272910000	265550000	262650000	0.0213180320789176	0.164743310022771
tr|F8VPD4|F8VPD4_HUMAN;sp|P27708|PYR1_HUMAN;tr|H7C2E4|H7C2E4_HUMAN;tr|H7BZB3|H7BZB3_HUMAN	tr|F8VPD4|F8VPD4_HUMAN;sp|P27708|PYR1_HUMAN	15;15;3;1	15;15;3;1	15;15;3;1	>tr|F8VPD4|F8VPD4_HUMAN CAD protein OS=Homo sapiens GN=CAD PE=1 SV=1;>sp|P27708|PYR1_HUMAN CAD protein OS=Homo sapiens GN=CAD PE=1 SV=3	4	15	15	15	11.6	11.6	11.6	236.02	2162	2162;2225;293;280	3.9143e-60	By MS/MS	By MS/MS	By MS/MS	By MS/MS	By MS/MS	By MS/MS	By MS/MS	40417000	44896000	44949000	42880000	43026000	40493000	40205000	0.0215676942976614	-0.0697928486290495
sp|P06241|FYN_HUMAN;sp|P06241-3|FYN_HUMAN;sp|P06241-2|FYN_HUMAN;tr|E5RFS5|E5RFS5_HUMAN;tr|E5RH71|E5RH71_HUMAN;tr|E5RIX5|E5RIX5_HUMAN	sp|P06241|FYN_HUMAN;sp|P06241-3|FYN_HUMAN;sp|P06241-2|FYN_HUMAN	8;7;7;2;1;1	4;3;3;1;1;1	4;3;3;1;1;1	>sp|P06241|FYN_HUMAN Tyrosine-protein kinase Fyn OS=Homo sapiens GN=FYN PE=1 SV=3;>sp|P06241-3|FYN_HUMAN Isoform 3 of Tyrosine-protein kinase Fyn OS=Homo sapiens GN=FYN;>sp|P06241-2|FYN_HUMAN Isoform 2 of Tyrosine-protein kinase Fyn OS=Homo sapiens GN=FYN	6	8	4	4	19.6	12.1	12.1	60.761	537	537;482;534;232;175;186	3.0612e-64	By MS/MS	By MS/MS	By MS/MS	By MS/MS	By MS/MS	By MS/MS	By MS/MS	36285000	55303000	42033000	42011000	28841000	25488000	33582000	0.0215917041723471	-0.583402626117521
sp|Q96MY1|NOL4L_HUMAN;tr|A0A087X0N3|A0A087X0N3_HUMAN;sp|Q96MY1-2|NOL4L_HUMAN;tr|A0A087WTU5|A0A087WTU5_HUMAN	sp|Q96MY1|NOL4L_HUMAN;tr|A0A087X0N3|A0A087X0N3_HUMAN;sp|Q96MY1-2|NOL4L_HUMAN;tr|A0A087WTU5|A0A087WTU5_HUMAN	5;5;3;3	5;5;3;3	4;4;3;3	>sp|Q96MY1|NOL4L_HUMAN Nucleolar protein 4-like OS=Homo sapiens GN=NOL4L PE=1 SV=2;>tr|A0A087X0N3|A0A087X0N3_HUMAN Nucleolar protein 4-like OS=Homo sapiens GN=NOL4L PE=1 SV=1;>sp|Q96MY1-2|NOL4L_HUMAN Isoform 2 of Nucleolar protein 4-like OS=Homo sapiens GN	4	5	5	4	18.8	18.8	15.8	47.214	436	436;680;398;400	5.843e-31	By MS/MS	By MS/MS	By MS/MS	By MS/MS	By MS/MS	By MS/MS	By MS/MS	17074000	14232000	13581000	14054000	21515000	19008000	16345000	0.0217192970999328	0.363383028478341
sp|Q96IJ6|GMPPA_HUMAN;sp|Q96IJ6-2|GMPPA_HUMAN;tr|A0A087WUI8|A0A087WUI8_HUMAN;tr|C9J255|C9J255_HUMAN;tr|F8WD54|F8WD54_HUMAN	sp|Q96IJ6|GMPPA_HUMAN;sp|Q96IJ6-2|GMPPA_HUMAN;tr|A0A087WUI8|A0A087WUI8_HUMAN	4;4;3;1;1	4;4;3;1;1	4;4;3;1;1	>sp|Q96IJ6|GMPPA_HUMAN Mannose-1-phosphate guanyltransferase alpha OS=Homo sapiens GN=GMPPA PE=1 SV=1;>sp|Q96IJ6-2|GMPPA_HUMAN Isoform 2 of Mannose-1-phosphate guanyltransferase alpha OS=Homo sapiens GN=GMPPA;>tr|A0A087WUI8|A0A087WUI8_HUMAN Mannose-1-phosp	5	4	4	4	11.4	11.4	11.4	46.291	420	420;473;399;179;290	2.6778e-12	By MS/MS	By MS/MS	By MS/MS	By MS/MS	By MS/MS	By MS/MS	By MS/MS	9266400	8807900	7479900	8138000	9697700	9379300	8999700	0.0218469962288043	0.151996242252352
sp|Q2TAY7|SMU1_HUMAN;sp|Q2TAY7-2|SMU1_HUMAN	sp|Q2TAY7|SMU1_HUMAN;sp|Q2TAY7-2|SMU1_HUMAN	18;12	18;12	18;12	>sp|Q2TAY7|SMU1_HUMAN WD40 repeat-containing protein SMU1 OS=Homo sapiens GN=SMU1 PE=1 SV=2;>sp|Q2TAY7-2|SMU1_HUMAN Isoform 2 of WD40 repeat-containing protein SMU1 OS=Homo sapiens GN=SMU1	2	18	18	18	48.1	48.1	48.1	57.543	513	513;352	4.2469e-215	By MS/MS	By MS/MS	By MS/MS	By MS/MS	By MS/MS	By MS/MS	By MS/MS	262770000	222840000	219700000	251550000	319900000	302730000	272630000	0.0222646691020378	0.319036371024671
sp|P18085|ARF4_HUMAN;tr|C9JPM4|C9JPM4_HUMAN;tr|C9JAK5|C9JAK5_HUMAN;tr|U3KQF2|U3KQF2_HUMAN	sp|P18085|ARF4_HUMAN;tr|C9JPM4|C9JPM4_HUMAN;tr|C9JAK5|C9JAK5_HUMAN	10;8;8;4	6;4;6;4	6;4;6;4	>sp|P18085|ARF4_HUMAN ADP-ribosylation factor 4 OS=Homo sapiens GN=ARF4 PE=1 SV=3;>tr|C9JPM4|C9JPM4_HUMAN ADP-ribosylation factor 4 (Fragment) OS=Homo sapiens GN=ARF4 PE=1 SV=1;>tr|C9JAK5|C9JAK5_HUMAN ADP-ribosylation factor 4 OS=Homo sapiens GN=ARF4 PE=1	4	10	6	6	64.4	35.6	35.6	20.511	180	180;127;153;71	9.8e-290	By MS/MS	By MS/MS	By MS/MS	By MS/MS	By MS/MS	By MS/MS	By MS/MS	267560000	237220000	257860000	233770000	320840000	307530000	280880000	0.0223559593839227	0.282975019378564
sp|Q9Y5S9-2|RBM8A_HUMAN;sp|Q9Y5S9|RBM8A_HUMAN	sp|Q9Y5S9-2|RBM8A_HUMAN;sp|Q9Y5S9|RBM8A_HUMAN	8;8	8;8	8;8	>sp|Q9Y5S9-2|RBM8A_HUMAN Isoform 2 of RNA-binding protein 8A OS=Homo sapiens GN=RBM8A;>sp|Q9Y5S9|RBM8A_HUMAN RNA-binding protein 8A OS=Homo sapiens GN=RBM8A PE=1 SV=1	2	8	8	8	57.8	57.8	57.8	19.76	173	173;174	2.0315e-240	By MS/MS	By MS/MS	By MS/MS	By MS/MS	By MS/MS	By MS/MS	By MS/MS	245900000	193930000	205700000	234320000	294480000	249510000	274860000	0.0224473827383574	0.311379108222775
sp|Q99805|TM9S2_HUMAN	sp|Q99805|TM9S2_HUMAN	11	11	11	>sp|Q99805|TM9S2_HUMAN Transmembrane 9 superfamily member 2 OS=Homo sapiens GN=TM9SF2 PE=1 SV=1	1	11	11	11	20.1	20.1	20.1	75.775	663	663	9.1573e-109	By MS/MS	By MS/MS	By MS/MS	By MS/MS	By MS/MS	By MS/MS	By MS/MS	73335000	64115000	73274000	65942000	82774000	80550000	77724000	0.0234425177628133	0.216212599513191
sp|Q9NWH9|SLTM_HUMAN;tr|H7BXE3|H7BXE3_HUMAN;tr|H7C3F4|H7C3F4_HUMAN;tr|H0YL55|H0YL55_HUMAN;sp|Q9NWH9-3|SLTM_HUMAN;tr|H0YMW8|H0YMW8_HUMAN;tr|H0YNF3|H0YNF3_HUMAN;tr|H0YMR6|H0YMR6_HUMAN;tr|H0YLE6|H0YLE6_HUMAN;tr|H0YLW7|H0YLW7_HUMAN;tr|H0YKU6|H0YKU6_HUMAN;tr|H0YKH2|H0YKH2_HUMAN;tr|H0YMM0|H0YMM0_HUMAN	sp|Q9NWH9|SLTM_HUMAN;tr|H7BXE3|H7BXE3_HUMAN;tr|H7C3F4|H7C3F4_HUMAN	10;7;5;4;4;3;3;3;3;2;2;1;1	10;7;5;4;4;3;3;3;3;2;2;1;1	10;7;5;4;4;3;3;3;3;2;2;1;1	>sp|Q9NWH9|SLTM_HUMAN SAFB-like transcription modulator OS=Homo sapiens GN=SLTM PE=1 SV=2;>tr|H7BXE3|H7BXE3_HUMAN SAFB-like transcription modulator (Fragment) OS=Homo sapiens GN=SLTM PE=1 SV=1;>tr|H7C3F4|H7C3F4_HUMAN SAFB-like transcription modulator (Frag	13	10	10	10	14	14	14	117.15	1034	1034;453;600;229;603;89;161;177;192;62;205;100;112	9.1153e-154	By MS/MS	By MS/MS	By MS/MS	By MS/MS	By MS/MS	By MS/MS	By MS/MS	47724000	39855000	42513000	47425000	59804000	54821000	55822000	0.023558692760727	0.356403514812874
sp|Q9H269|VPS16_HUMAN;sp|Q9H269-2|VPS16_HUMAN;tr|Q5JUB0|Q5JUB0_HUMAN;tr|Q5JUA9|Q5JUA9_HUMAN;tr|Q5JUA8|Q5JUA8_HUMAN	sp|Q9H269|VPS16_HUMAN;sp|Q9H269-2|VPS16_HUMAN	3;2;1;1;1	3;2;1;1;1	3;2;1;1;1	>sp|Q9H269|VPS16_HUMAN Vacuolar protein sorting-associated protein 16 homolog OS=Homo sapiens GN=VPS16 PE=1 SV=2;>sp|Q9H269-2|VPS16_HUMAN Isoform 2 of Vacuolar protein sorting-associated protein 16 homolog OS=Homo sapiens GN=VPS16	5	3	3	3	4.6	4.6	4.6	94.693	839	839;695;227;274;525	2.5353e-18	By MS/MS	By MS/MS	By MS/MS	By MS/MS	By MS/MS	By MS/MS	By MS/MS	11601000	10103000	9407500	9408300	10954000	11662000	10167000	0.0241214081537275	0.109358328780176
sp|O43818|U3IP2_HUMAN	sp|O43818|U3IP2_HUMAN	5	5	5	>sp|O43818|U3IP2_HUMAN U3 small nucleolar RNA-interacting protein 2 OS=Homo sapiens GN=RRP9 PE=1 SV=1	1	5	5	5	18.7	18.7	18.7	51.84	475	475	5.3083e-19	By MS/MS	By MS/MS	By MS/MS	By MS/MS	By MS/MS	By MS/MS	By MS/MS	15268000	11040000	12882000	14556000	17044000	16161000	15316000	0.0247321928786135	0.267489396103805
sp|O75487|GPC4_HUMAN;sp|O75487-2|GPC4_HUMAN;tr|A0A087WT82|A0A087WT82_HUMAN;sp|Q9Y625|GPC6_HUMAN	sp|O75487|GPC4_HUMAN;sp|O75487-2|GPC4_HUMAN	10;9;1;1	10;9;1;1	10;9;1;1	>sp|O75487|GPC4_HUMAN Glypican-4 OS=Homo sapiens GN=GPC4 PE=1 SV=4;>sp|O75487-2|GPC4_HUMAN Isoform 2 of Glypican-4 OS=Homo sapiens GN=GPC4	4	10	10	10	26.4	26.4	26.4	62.411	556	556;486;263;555	2.5446e-60	By MS/MS	By MS/MS	By MS/MS	By MS/MS	By MS/MS	By MS/MS	By MS/MS	42094000	93786000	68247000	68824000	42712000	51198000	60792000	0.024759952685815	-0.404112635175094
sp|Q7Z6B7-2|SRGP1_HUMAN;tr|G5EA48|G5EA48_HUMAN;sp|Q7Z6B7|SRGP1_HUMAN	sp|Q7Z6B7-2|SRGP1_HUMAN;tr|G5EA48|G5EA48_HUMAN;sp|Q7Z6B7|SRGP1_HUMAN	14;13;13	9;8;8	8;7;7	>sp|Q7Z6B7-2|SRGP1_HUMAN Isoform 2 of SLIT-ROBO Rho GTPase-activating protein 1 OS=Homo sapiens GN=SRGAP1;>tr|G5EA48|G5EA48_HUMAN SLIT-ROBO Rho GTPase activating protein 1, isoform CRA_a OS=Homo sapiens GN=SRGAP1 PE=1 SV=1;>sp|Q7Z6B7|SRGP1_HUMAN SLIT-ROBO	3	14	9	8	19.4	14.2	13.1	121.59	1062	1062;1022;1085	4.8418e-78	By MS/MS	By MS/MS	By MS/MS	By MS/MS	By MS/MS	By MS/MS	By MS/MS	22901000	21945000	18788000	20080000	23454000	26826000	24155000	0.0249002500277266	0.245549734612951
sp|P61019|RAB2A_HUMAN;tr|E9PKL7|E9PKL7_HUMAN;sp|P61019-2|RAB2A_HUMAN;tr|H7C125|H7C125_HUMAN	sp|P61019|RAB2A_HUMAN;tr|E9PKL7|E9PKL7_HUMAN;sp|P61019-2|RAB2A_HUMAN	11;8;8;4	5;3;5;3	5;3;5;3	>sp|P61019|RAB2A_HUMAN Ras-related protein Rab-2A OS=Homo sapiens GN=RAB2A PE=1 SV=1;>tr|E9PKL7|E9PKL7_HUMAN Ras-related protein Rab-2A OS=Homo sapiens GN=RAB2A PE=1 SV=1;>sp|P61019-2|RAB2A_HUMAN Isoform 2 of Ras-related protein Rab-2A OS=Homo sapiens GN=R	4	11	5	5	59.4	31.1	31.1	23.545	212	212;181;188;104	1.7442e-178	By MS/MS	By MS/MS	By MS/MS	By MS/MS	By MS/MS	By MS/MS	By MS/MS	225960000	214810000	217710000	199260000	260570000	235520000	246210000	0.0255417604544342	0.206499466964118
sp|P09874|PARP1_HUMAN;tr|Q5VX84|Q5VX84_HUMAN;tr|Q5VX85|Q5VX85_HUMAN	sp|P09874|PARP1_HUMAN	56;3;3	56;3;3	56;3;3	>sp|P09874|PARP1_HUMAN Poly [ADP-ribose] polymerase 1 OS=Homo sapiens GN=PARP1 PE=1 SV=4	3	56	56	56	56.8	56.8	56.8	113.08	1014	1014;108;155	0	By MS/MS	By MS/MS	By MS/MS	By MS/MS	By MS/MS	By MS/MS	By MS/MS	2758100000	2399300000	2538600000	2.677e+09	2.881e+09	2843400000	2703800000	0.0256473530752443	0.115500754140265
sp|P61978-2|HNRPK_HUMAN;sp|P61978|HNRPK_HUMAN;tr|Q5T6W1|Q5T6W1_HUMAN;tr|S4R457|S4R457_HUMAN;tr|S4R359|S4R359_HUMAN	sp|P61978-2|HNRPK_HUMAN;sp|P61978|HNRPK_HUMAN;tr|Q5T6W1|Q5T6W1_HUMAN	30;29;15;7;4	2;2;2;0;0	2;2;2;0;0	>sp|P61978-2|HNRPK_HUMAN Isoform 2 of Heterogeneous nuclear ribonucleoprotein K OS=Homo sapiens GN=HNRNPK;>sp|P61978|HNRPK_HUMAN Heterogeneous nuclear ribonucleoprotein K OS=Homo sapiens GN=HNRNPK PE=1 SV=1;>tr|Q5T6W1|Q5T6W1_HUMAN Heterogeneous nuclear rib	5	30	2	2	66.2	8	8	51.028	464	464;463;306;77;100	0	By MS/MS	By MS/MS	By MS/MS	By MS/MS	By MS/MS	By MS/MS	By MS/MS	649420000	742780000	710400000	721980000	436650000	431490000	577460000	0.0257792767327692	-0.551330451813702
sp|O00273|DFFA_HUMAN;sp|O00273-2|DFFA_HUMAN;tr|K7ERT1|K7ERT1_HUMAN	sp|O00273|DFFA_HUMAN;sp|O00273-2|DFFA_HUMAN;tr|K7ERT1|K7ERT1_HUMAN	8;7;4	8;7;4	8;7;4	>sp|O00273|DFFA_HUMAN DNA fragmentation factor subunit alpha OS=Homo sapiens GN=DFFA PE=1 SV=1;>sp|O00273-2|DFFA_HUMAN Isoform DFF35 of DNA fragmentation factor subunit alpha OS=Homo sapiens GN=DFFA;>tr|K7ERT1|K7ERT1_HUMAN DNA fragmentation factor subunit	3	8	8	8	29.6	29.6	29.6	36.521	331	331;268;159	2.5169e-32	By MS/MS	By MS/MS	By MS/MS	By MS/MS	By MS/MS	By MS/MS	By MS/MS	47349000	43885000	40178000	41055000	52786000	47374000	45479000	0.0258431930588299	0.171113897587396
sp|Q5VT52-3|RPRD2_HUMAN;sp|Q5VT52|RPRD2_HUMAN;sp|Q5VT52-2|RPRD2_HUMAN;sp|Q5VT52-5|RPRD2_HUMAN;sp|Q5VT52-4|RPRD2_HUMAN	sp|Q5VT52-3|RPRD2_HUMAN;sp|Q5VT52|RPRD2_HUMAN;sp|Q5VT52-2|RPRD2_HUMAN;sp|Q5VT52-5|RPRD2_HUMAN	9;9;8;6;4	9;9;8;6;4	9;9;8;6;4	>sp|Q5VT52-3|RPRD2_HUMAN Isoform 3 of Regulation of nuclear pre-mRNA domain-containing protein 2 OS=Homo sapiens GN=RPRD2;>sp|Q5VT52|RPRD2_HUMAN Regulation of nuclear pre-mRNA domain-containing protein 2 OS=Homo sapiens GN=RPRD2 PE=1 SV=1;>sp|Q5VT52-2|RPRD	5	9	9	9	9.7	9.7	9.7	152.87	1435	1435;1461;1424;934;152	2.7048e-33	By MS/MS	By MS/MS	By MS/MS	By MS/MS	By MS/MS	By MS/MS	By MS/MS	30325000	27736000	24460000	30275000	40018000	38377000	37468000	0.0260806725725338	0.45374151765025
sp|P60953|CDC42_HUMAN;tr|Q5JYX0|Q5JYX0_HUMAN;tr|F8WET9|F8WET9_HUMAN;tr|B1AH79|B1AH79_HUMAN;tr|G3V4H1|G3V4H1_HUMAN;tr|G3V476|G3V476_HUMAN;sp|Q9H4E5-2|RHOJ_HUMAN;sp|P17081|RHOQ_HUMAN;sp|Q9H4E5|RHOJ_HUMAN	sp|P60953|CDC42_HUMAN;tr|Q5JYX0|Q5JYX0_HUMAN	7;5;1;1;1;1;1;1;1	6;4;0;0;0;0;0;0;0	2;0;0;0;0;0;0;0;0	>sp|P60953|CDC42_HUMAN Cell division control protein 42 homolog OS=Homo sapiens GN=CDC42 PE=1 SV=2;>tr|Q5JYX0|Q5JYX0_HUMAN Cell division control protein 42 homolog (Fragment) OS=Homo sapiens GN=CDC42 PE=1 SV=1	9	7	6	2	42.4	36.6	14.1	21.258	191	191;136;50;86;153;178;192;205;214	2.4196e-105	By MS/MS	By MS/MS	By MS/MS	By MS/MS	By MS/MS	By MS/MS	By MS/MS	99969000	132210000	114290000	117410000	103910000	96519000	111040000	0.0263058834334943	-0.159622455650674
sp|Q8TAF3-3|WDR48_HUMAN;sp|Q8TAF3|WDR48_HUMAN;sp|Q8TAF3-4|WDR48_HUMAN;tr|F8W7Y5|F8W7Y5_HUMAN;tr|F8W6P2|F8W6P2_HUMAN;tr|F8W9K4|F8W9K4_HUMAN;tr|F8W7Q3|F8W7Q3_HUMAN	sp|Q8TAF3-3|WDR48_HUMAN;sp|Q8TAF3|WDR48_HUMAN;sp|Q8TAF3-4|WDR48_HUMAN	3;3;2;1;1;1;1	3;3;2;1;1;1;1	3;3;2;1;1;1;1	>sp|Q8TAF3-3|WDR48_HUMAN Isoform 3 of WD repeat-containing protein 48 OS=Homo sapiens GN=WDR48;>sp|Q8TAF3|WDR48_HUMAN WD repeat-containing protein 48 OS=Homo sapiens GN=WDR48 PE=1 SV=1;>sp|Q8TAF3-4|WDR48_HUMAN Isoform 4 of WD repeat-containing protein 48 O	7	3	3	3	6.3	6.3	6.3	75.348	668	668;677;595;63;74;120;134	1.1925e-09	By MS/MS	By MS/MS	By MS/MS	By MS/MS	By MS/MS	By MS/MS	By MS/MS	9661600	7139000	8536100	8263400	9843000	9103500	8880700	0.026472869465996	0.143067723136454
sp|Q7Z3B4-3|NUP54_HUMAN;sp|Q7Z3B4|NUP54_HUMAN;sp|Q7Z3B4-2|NUP54_HUMAN	sp|Q7Z3B4-3|NUP54_HUMAN;sp|Q7Z3B4|NUP54_HUMAN;sp|Q7Z3B4-2|NUP54_HUMAN	10;10;8	10;10;8	10;10;8	>sp|Q7Z3B4-3|NUP54_HUMAN Isoform 3 of Nucleoporin p54 OS=Homo sapiens GN=NUP54;>sp|Q7Z3B4|NUP54_HUMAN Nucleoporin p54 OS=Homo sapiens GN=NUP54 PE=1 SV=2;>sp|Q7Z3B4-2|NUP54_HUMAN Isoform 2 of Nucleoporin p54 OS=Homo sapiens GN=NUP54	3	10	10	10	26.6	26.6	26.6	50.775	459	459;507;291	2.6835e-49	By MS/MS	By MS/MS	By MS/MS	By MS/MS	By MS/MS	By MS/MS	By MS/MS	68929000	52830000	56538000	55773000	58779000	65231000	61654000	0.026679715519869	0.0807915643307787
tr|A0A087X2D5|A0A087X2D5_HUMAN;sp|Q9BRJ2|RM45_HUMAN;tr|A0A087WU62|A0A087WU62_HUMAN	tr|A0A087X2D5|A0A087X2D5_HUMAN;sp|Q9BRJ2|RM45_HUMAN;tr|A0A087WU62|A0A087WU62_HUMAN	4;4;3	4;4;3	4;4;3	>tr|A0A087X2D5|A0A087X2D5_HUMAN 39S ribosomal protein L45, mitochondrial OS=Homo sapiens GN=MRPL45 PE=1 SV=1;>sp|Q9BRJ2|RM45_HUMAN 39S ribosomal protein L45, mitochondrial OS=Homo sapiens GN=MRPL45 PE=1 SV=2;>tr|A0A087WU62|A0A087WU62_HUMAN 39S ribosomal pr	3	4	4	4	19.3	19.3	19.3	35.29	306	306;306;256	4.7209e-07	By MS/MS	By MS/MS	By MS/MS	By MS/MS	By MS/MS	By matching	By MS/MS	14406000	13570000	13587000	12376000	16919000	14835000	15612000	0.027257761179481	0.227560567501273
sp|Q9Y262-2|EIF3L_HUMAN;sp|Q9Y262|EIF3L_HUMAN;tr|B0QY89|B0QY89_HUMAN;tr|B0QY90|B0QY90_HUMAN;tr|C9JHP4|C9JHP4_HUMAN;tr|C9K0Q7|C9K0Q7_HUMAN;tr|H7C3A0|H7C3A0_HUMAN;tr|H0Y7E6|H0Y7E6_HUMAN	sp|Q9Y262-2|EIF3L_HUMAN;sp|Q9Y262|EIF3L_HUMAN;tr|B0QY89|B0QY89_HUMAN;tr|B0QY90|B0QY90_HUMAN	22;22;22;16;6;6;4;2	22;22;22;16;6;6;4;2	22;22;22;16;6;6;4;2	>sp|Q9Y262-2|EIF3L_HUMAN Isoform 2 of Eukaryotic translation initiation factor 3 subunit L OS=Homo sapiens GN=EIF3L;>sp|Q9Y262|EIF3L_HUMAN Eukaryotic translation initiation factor 3 subunit L OS=Homo sapiens GN=EIF3L PE=1 SV=1;>tr|B0QY89|B0QY89_HUMAN Eukar	8	22	22	22	47.9	47.9	47.9	61.013	516	516;564;607;466;150;183;127;109	3.8797e-244	By MS/MS	By MS/MS	By MS/MS	By MS/MS	By MS/MS	By MS/MS	By MS/MS	225980000	204840000	224030000	216470000	230810000	237470000	239600000	0.0273655395636302	0.115339655583718
sp|Q96P16|RPR1A_HUMAN;sp|Q96P16-3|RPR1A_HUMAN;tr|K7EP82|K7EP82_HUMAN;tr|K7EQR8|K7EQR8_HUMAN	sp|Q96P16|RPR1A_HUMAN;sp|Q96P16-3|RPR1A_HUMAN;tr|K7EP82|K7EP82_HUMAN	8;7;4;1	7;6;4;1	7;6;4;1	>sp|Q96P16|RPR1A_HUMAN Regulation of nuclear pre-mRNA domain-containing protein 1A OS=Homo sapiens GN=RPRD1A PE=1 SV=1;>sp|Q96P16-3|RPR1A_HUMAN Isoform 2 of Regulation of nuclear pre-mRNA domain-containing protein 1A OS=Homo sapiens GN=RPRD1A;>tr|K7EP82|K7	4	8	7	7	32.7	27.9	27.9	35.719	312	312;276;123;73	8.7804e-64	By MS/MS	By MS/MS	By MS/MS	By MS/MS	By MS/MS	By MS/MS	By MS/MS	56929000	43136000	51830000	48150000	57720000	57355000	51793000	0.0274917685701638	0.153420247393473
sp|Q86V81|THOC4_HUMAN;tr|E9PB61|E9PB61_HUMAN	sp|Q86V81|THOC4_HUMAN;tr|E9PB61|E9PB61_HUMAN	9;8	9;8	9;8	>sp|Q86V81|THOC4_HUMAN THO complex subunit 4 OS=Homo sapiens GN=ALYREF PE=1 SV=3;>tr|E9PB61|E9PB61_HUMAN THO complex subunit 4 OS=Homo sapiens GN=ALYREF PE=1 SV=1	2	9	9	9	36.2	36.2	36.2	26.888	257	257;264	1.2293e-269	By MS/MS	By MS/MS	By MS/MS	By MS/MS	By MS/MS	By MS/MS	By MS/MS	778660000	641620000	682360000	708290000	1.011e+09	850420000	827830000	0.0276814730625003	0.351193850548198
sp|Q16401-2|PSMD5_HUMAN;sp|Q16401|PSMD5_HUMAN;tr|F2Z3J2|F2Z3J2_HUMAN;tr|Q4VXH0|Q4VXH0_HUMAN;tr|Q4VXG9|Q4VXG9_HUMAN	sp|Q16401-2|PSMD5_HUMAN;sp|Q16401|PSMD5_HUMAN	18;18;4;4;2	18;18;4;4;2	18;18;4;4;2	>sp|Q16401-2|PSMD5_HUMAN Isoform 2 of 26S proteasome non-ATPase regulatory subunit 5 OS=Homo sapiens GN=PSMD5;>sp|Q16401|PSMD5_HUMAN 26S proteasome non-ATPase regulatory subunit 5 OS=Homo sapiens GN=PSMD5 PE=1 SV=3	5	18	18	18	55.3	55.3	55.3	51.311	461	461;504;72;113;157	6.5123e-178	By MS/MS	By MS/MS	By MS/MS	By MS/MS	By MS/MS	By MS/MS	By MS/MS	134480000	133220000	129940000	122870000	140620000	138600000	137460000	0.027882335551121	0.0940514730926644
sp|P04899|GNAI2_HUMAN;sp|P04899-6|GNAI2_HUMAN;sp|P04899-3|GNAI2_HUMAN;sp|P04899-5|GNAI2_HUMAN;sp|P04899-2|GNAI2_HUMAN;sp|P04899-4|GNAI2_HUMAN	sp|P04899|GNAI2_HUMAN;sp|P04899-6|GNAI2_HUMAN;sp|P04899-3|GNAI2_HUMAN;sp|P04899-5|GNAI2_HUMAN;sp|P04899-2|GNAI2_HUMAN;sp|P04899-4|GNAI2_HUMAN	17;16;16;16;16;16	17;16;16;16;16;16	11;11;11;11;11;11	>sp|P04899|GNAI2_HUMAN Guanine nucleotide-binding protein G(i) subunit alpha-2 OS=Homo sapiens GN=GNAI2 PE=1 SV=3;>sp|P04899-6|GNAI2_HUMAN Isoform 6 of Guanine nucleotide-binding protein G(i) subunit alpha-2 OS=Homo sapiens GN=GNAI2;>sp|P04899-3|GNAI2_HUMA	6	17	17	11	59.4	59.4	40.3	40.45	355	355;303;318;339;339;366	0	By MS/MS	By MS/MS	By MS/MS	By MS/MS	By MS/MS	By MS/MS	By MS/MS	496560000	687920000	639780000	560700000	446830000	427570000	564640000	0.0283080918286544	-0.313820876373591
sp|P46778|RL21_HUMAN;tr|G3V1B3|G3V1B3_HUMAN;tr|M0R181|M0R181_HUMAN;tr|M0R3I5|M0R3I5_HUMAN	sp|P46778|RL21_HUMAN	7;3;3;1	7;3;3;1	7;3;3;1	>sp|P46778|RL21_HUMAN 60S ribosomal protein L21 OS=Homo sapiens GN=RPL21 PE=1 SV=2	4	7	7	7	38.1	38.1	38.1	18.565	160	160;87;122;59	2.6804e-71	By MS/MS	By MS/MS	By MS/MS	By MS/MS	By MS/MS	By MS/MS	By MS/MS	293550000	245010000	250530000	274970000	347160000	307740000	289920000	0.0284846722151228	0.243569404966268
sp|Q04828|AK1C1_HUMAN;tr|H0Y804|H0Y804_HUMAN;tr|A6NHU4|A6NHU4_HUMAN;tr|S4R3Z2|S4R3Z2_HUMAN;sp|P42330|AK1C3_HUMAN;tr|S4R3D5|S4R3D5_HUMAN;sp|P42330-2|AK1C3_HUMAN;sp|P17516|AK1C4_HUMAN	sp|Q04828|AK1C1_HUMAN;tr|H0Y804|H0Y804_HUMAN	10;6;4;4;4;2;2;2	10;6;4;4;4;2;2;2	4;2;4;3;3;2;1;2	>sp|Q04828|AK1C1_HUMAN Aldo-keto reductase family 1 member C1 OS=Homo sapiens GN=AKR1C1 PE=1 SV=1;>tr|H0Y804|H0Y804_HUMAN Aldo-keto reductase family 1 member C1 (Fragment) OS=Homo sapiens GN=AKR1C1 PE=4 SV=1	8	10	10	4	48.9	48.9	17.3	36.788	323	323;248;205;300;323;155;204;323	3.5099e-75	By MS/MS	By MS/MS	By MS/MS	By MS/MS	By MS/MS	By MS/MS	By MS/MS	23946000	23823000	22175000	23084000	27343000	25985000	25928000	0.0294444519097542	0.183892645875773
tr|Q5VU11|Q5VU11_HUMAN;sp|P78346|RPP30_HUMAN;sp|P78346-2|RPP30_HUMAN;tr|Q5VU10|Q5VU10_HUMAN	tr|Q5VU11|Q5VU11_HUMAN;sp|P78346|RPP30_HUMAN;sp|P78346-2|RPP30_HUMAN;tr|Q5VU10|Q5VU10_HUMAN	4;4;4;2	4;4;4;2	4;4;4;2	>tr|Q5VU11|Q5VU11_HUMAN Ribonuclease P protein subunit p30 (Fragment) OS=Homo sapiens GN=RPP30 PE=1 SV=1;>sp|P78346|RPP30_HUMAN Ribonuclease P protein subunit p30 OS=Homo sapiens GN=RPP30 PE=1 SV=1;>sp|P78346-2|RPP30_HUMAN Isoform 2 of Ribonuclease P prote	4	4	4	4	21.3	21.3	21.3	28.112	254	254;268;322;212	2.064e-14	By MS/MS	By MS/MS	By MS/MS	By MS/MS	By MS/MS	By MS/MS	By MS/MS	16327000	13760000	14303000	15558000	17175000	17793000	15594000	0.0294999880502958	0.169379407404441
tr|J3QL05|J3QL05_HUMAN;tr|J3KP15|J3KP15_HUMAN;sp|Q01130-2|SRSF2_HUMAN;sp|Q01130|SRSF2_HUMAN	tr|J3QL05|J3QL05_HUMAN;tr|J3KP15|J3KP15_HUMAN;sp|Q01130-2|SRSF2_HUMAN;sp|Q01130|SRSF2_HUMAN	4;4;4;4	4;4;4;4	2;2;2;2	>tr|J3QL05|J3QL05_HUMAN Serine/arginine-rich-splicing factor 2 (Fragment) OS=Homo sapiens GN=SRSF2 PE=1 SV=1;>tr|J3KP15|J3KP15_HUMAN Serine/arginine-rich-splicing factor 2 (Fragment) OS=Homo sapiens GN=SRSF2 PE=1 SV=3;>sp|Q01130-2|SRSF2_HUMAN Isoform 2 of	4	4	4	2	36.9	36.9	25.4	15.156	130	130;134;209;221	1.908e-154	By MS/MS	By MS/MS	By MS/MS	By MS/MS	By MS/MS	By MS/MS	By MS/MS	309790000	232070000	277640000	285270000	352400000	323330000	303130000	0.029655602963229	0.240465890760806
sp|P02545-6|LMNA_HUMAN;sp|P02545-3|LMNA_HUMAN;sp|P02545|LMNA_HUMAN;sp|P02545-2|LMNA_HUMAN;sp|P02545-5|LMNA_HUMAN;sp|P02545-4|LMNA_HUMAN;tr|Q5TCI8|Q5TCI8_HUMAN;tr|H0YAB0|H0YAB0_HUMAN	sp|P02545-6|LMNA_HUMAN;sp|P02545-3|LMNA_HUMAN;sp|P02545|LMNA_HUMAN;sp|P02545-2|LMNA_HUMAN;sp|P02545-5|LMNA_HUMAN;sp|P02545-4|LMNA_HUMAN;tr|Q5TCI8|Q5TCI8_HUMAN	13;13;13;12;10;10;9;3	12;12;12;11;9;9;8;3	12;12;12;11;9;9;8;3	>sp|P02545-6|LMNA_HUMAN Isoform 6 of Prelamin-A/C OS=Homo sapiens GN=LMNA;>sp|P02545-3|LMNA_HUMAN Isoform ADelta10 of Prelamin-A/C OS=Homo sapiens GN=LMNA;>sp|P02545|LMNA_HUMAN Prelamin-A/C OS=Homo sapiens GN=LMNA PE=1 SV=1;>sp|P02545-2|LMNA_HUMAN Isoform	8	13	12	12	25.7	24.4	24.4	69.248	614	614;634;664;572;565;574;491;182	1.5226e-44	By MS/MS	By MS/MS	By MS/MS	By MS/MS	By MS/MS	By MS/MS	By MS/MS	38815000	36044000	39084000	37274000	44428000	43113000	42969000	0.0299243175491212	0.202577514966059
sp|Q93009-3|UBP7_HUMAN;sp|Q93009|UBP7_HUMAN;tr|H3BND8|H3BND8_HUMAN;tr|F5H2X1|F5H2X1_HUMAN;tr|H3BQD1|H3BQD1_HUMAN;tr|H3BUV0|H3BUV0_HUMAN;tr|H3BTM1|H3BTM1_HUMAN;tr|H3BRA2|H3BRA2_HUMAN;tr|H3BMF6|H3BMF6_HUMAN;tr|I3L2D8|I3L2D8_HUMAN	sp|Q93009-3|UBP7_HUMAN;sp|Q93009|UBP7_HUMAN;tr|H3BND8|H3BND8_HUMAN	40;40;31;14;4;3;3;3;2;1	40;40;31;14;4;3;3;3;2;1	40;40;31;14;4;3;3;3;2;1	>sp|Q93009-3|UBP7_HUMAN Isoform 3 of Ubiquitin carboxyl-terminal hydrolase 7 OS=Homo sapiens GN=USP7;>sp|Q93009|UBP7_HUMAN Ubiquitin carboxyl-terminal hydrolase 7 OS=Homo sapiens GN=USP7 PE=1 SV=2;>tr|H3BND8|H3BND8_HUMAN Ubiquitin carboxyl-terminal hydrola	10	40	40	40	52.9	52.9	52.9	126.27	1086	1086;1102;909;509;159;109;118;130;91;68	0	By MS/MS	By MS/MS	By MS/MS	By MS/MS	By MS/MS	By MS/MS	By MS/MS	364660000	303830000	337170000	323520000	398880000	368860000	343240000	0.0300265579372881	0.156333854404514
sp|P63092|GNAS2_HUMAN;sp|P63092-4|GNAS2_HUMAN;sp|Q5JWF2|GNAS1_HUMAN;sp|P63092-3|GNAS2_HUMAN;sp|P63092-2|GNAS2_HUMAN;sp|Q5JWF2-2|GNAS1_HUMAN;tr|S4R3E3|S4R3E3_HUMAN;tr|Q5JWE9|Q5JWE9_HUMAN;tr|H0Y7F4|H0Y7F4_HUMAN;tr|S4R3V9|S4R3V9_HUMAN;sp|P38405|GNAL_HUMAN;sp|P38405-2|GNAL_HUMAN;tr|Q5JWD1|Q5JWD1_HUMAN;tr|H0Y7E8|H0Y7E8_HUMAN;tr|K7EQ80|K7EQ80_HUMAN;tr|K7EPE2|K7EPE2_HUMAN	sp|P63092|GNAS2_HUMAN;sp|P63092-4|GNAS2_HUMAN;sp|Q5JWF2|GNAS1_HUMAN;sp|P63092-3|GNAS2_HUMAN;sp|P63092-2|GNAS2_HUMAN;sp|Q5JWF2-2|GNAS1_HUMAN	17;17;17;16;16;16;8;5;5;4;4;4;2;2;2;2	16;16;16;15;15;15;8;4;4;4;3;3;1;1;2;2	15;15;15;14;14;14;8;4;4;4;2;2;1;1;2;2	>sp|P63092|GNAS2_HUMAN Guanine nucleotide-binding protein G(s) subunit alpha isoforms short OS=Homo sapiens GN=GNAS PE=1 SV=1;>sp|P63092-4|GNAS2_HUMAN Isoform 4 of Guanine nucleotide-binding protein G(s) subunit alpha isoforms short OS=Homo sapiens GN=GNAS	16	17	16	15	54.1	51.3	47	45.664	394	394;395;1037;379;380;1023;160;193;199;120;381;458;87;93;145;179	3.7482e-254	By MS/MS	By MS/MS	By MS/MS	By MS/MS	By MS/MS	By MS/MS	By MS/MS	206550000	290030000	266480000	231050000	151370000	180510000	225490000	0.0301048030686139	-0.419732645445767
sp|P46777|RL5_HUMAN;tr|Q5T7N0|Q5T7N0_HUMAN	sp|P46777|RL5_HUMAN	12;5	12;5	12;5	>sp|P46777|RL5_HUMAN 60S ribosomal protein L5 OS=Homo sapiens GN=RPL5 PE=1 SV=3	2	12	12	12	50.2	50.2	50.2	34.362	297	297;130	2.2294e-174	By MS/MS	By MS/MS	By MS/MS	By MS/MS	By MS/MS	By MS/MS	By MS/MS	728560000	662520000	669830000	652210000	807570000	742420000	698040000	0.0304892823266784	0.143745929014295
sp|P11142|HSP7C_HUMAN;tr|E9PKE3|E9PKE3_HUMAN;sp|P11142-2|HSP7C_HUMAN;tr|E9PNE6|E9PNE6_HUMAN;tr|E9PN89|E9PN89_HUMAN;tr|E9PLF4|E9PLF4_HUMAN;tr|E9PQQ4|E9PQQ4_HUMAN;tr|E9PQK7|E9PQK7_HUMAN;tr|E9PK54|E9PK54_HUMAN;tr|E9PPY6|E9PPY6_HUMAN;tr|E9PN25|E9PN25_HUMAN;tr|E9PI65|E9PI65_HUMAN;tr|E9PS65|E9PS65_HUMAN;tr|E9PM13|E9PM13_HUMAN	sp|P11142|HSP7C_HUMAN;tr|E9PKE3|E9PKE3_HUMAN;sp|P11142-2|HSP7C_HUMAN;tr|E9PNE6|E9PNE6_HUMAN;tr|E9PN89|E9PN89_HUMAN	34;33;26;25;20;14;13;13;13;11;9;9;8;5	34;33;26;25;20;14;13;13;13;11;9;9;8;5	12;11;12;7;9;12;12;12;12;10;8;6;0;0	>sp|P11142|HSP7C_HUMAN Heat shock cognate 71 kDa protein OS=Homo sapiens GN=HSPA8 PE=1 SV=1;>tr|E9PKE3|E9PKE3_HUMAN Heat shock cognate 71 kDa protein OS=Homo sapiens GN=HSPA8 PE=1 SV=1;>sp|P11142-2|HSP7C_HUMAN Isoform 2 of Heat shock cognate 71 kDa protein	14	34	34	12	57.4	57.4	18.4	70.897	646	646;627;493;500;312;187;171;178;184;137;132;168;223;151	0	By MS/MS	By MS/MS	By MS/MS	By MS/MS	By MS/MS	By MS/MS	By MS/MS	3552100000	3.251e+09	3432700000	3344400000	4101200000	3786100000	3669800000	0.0312258549997275	0.182312203170937
sp|P02461|CO3A1_HUMAN;sp|P02461-2|CO3A1_HUMAN	sp|P02461|CO3A1_HUMAN;sp|P02461-2|CO3A1_HUMAN	8;7	8;7	4;3	>sp|P02461|CO3A1_HUMAN Collagen alpha-1(III) chain OS=Homo sapiens GN=COL3A1 PE=1 SV=4;>sp|P02461-2|CO3A1_HUMAN Isoform 2 of Collagen alpha-1(III) chain OS=Homo sapiens GN=COL3A1	2	8	8	4	7.9	7.9	4.4	138.56	1466	1466;1163	1.3562e-33	By MS/MS	By MS/MS	By MS/MS	By MS/MS	By MS/MS	By MS/MS	By MS/MS	11323000	11321000	10551000	8922700	15886000	16461000	14903000	0.0320516210680412	0.580925174043652
sp|Q9UBM7|DHCR7_HUMAN;tr|E9PM00|E9PM00_HUMAN;tr|E9PJ54|E9PJ54_HUMAN;tr|H0YE57|H0YE57_HUMAN;tr|E9PLZ2|E9PLZ2_HUMAN;tr|E9PRL8|E9PRL8_HUMAN;tr|E9PQ71|E9PQ71_HUMAN;tr|E9PIP9|E9PIP9_HUMAN	sp|Q9UBM7|DHCR7_HUMAN;tr|E9PM00|E9PM00_HUMAN	6;3;2;2;1;1;1;1	6;3;2;2;1;1;1;1	6;3;2;2;1;1;1;1	>sp|Q9UBM7|DHCR7_HUMAN 7-dehydrocholesterol reductase OS=Homo sapiens GN=DHCR7 PE=1 SV=1;>tr|E9PM00|E9PM00_HUMAN 7-dehydrocholesterol reductase (Fragment) OS=Homo sapiens GN=DHCR7 PE=1 SV=1	8	6	6	6	14.7	14.7	14.7	54.489	475	475;258;164;221;73;91;105;107	4.5135e-62	By MS/MS	By MS/MS	By MS/MS	By MS/MS	By MS/MS	By MS/MS	By MS/MS	130300000	122670000	125460000	131880000	148040000	146710000	144810000	0.0322114082569271	0.199723693205903
sp|P09960|LKHA4_HUMAN;sp|P09960-4|LKHA4_HUMAN;sp|P09960-2|LKHA4_HUMAN;sp|P09960-3|LKHA4_HUMAN;tr|B4DEH5|B4DEH5_HUMAN	sp|P09960|LKHA4_HUMAN;sp|P09960-4|LKHA4_HUMAN;sp|P09960-2|LKHA4_HUMAN;sp|P09960-3|LKHA4_HUMAN	23;21;18;16;3	23;21;18;16;3	23;21;18;16;3	>sp|P09960|LKHA4_HUMAN Leukotriene A-4 hydrolase OS=Homo sapiens GN=LTA4H PE=1 SV=2;>sp|P09960-4|LKHA4_HUMAN Isoform 4 of Leukotriene A-4 hydrolase OS=Homo sapiens GN=LTA4H;>sp|P09960-2|LKHA4_HUMAN Isoform 2 of Leukotriene A-4 hydrolase OS=Homo sapiens GN=	5	23	23	23	48	48	48	69.284	611	611;587;532;508;132	1.6991e-291	By MS/MS	By MS/MS	By MS/MS	By MS/MS	By MS/MS	By MS/MS	By MS/MS	261310000	237120000	249940000	236420000	290650000	277130000	255120000	0.0322278883393891	0.155938510062904
tr|F5H345|F5H345_HUMAN;sp|P08397-2|HEM3_HUMAN;sp|P08397|HEM3_HUMAN;sp|P08397-4|HEM3_HUMAN;sp|P08397-3|HEM3_HUMAN;tr|F5GY90|F5GY90_HUMAN;tr|F5H0P4|F5H0P4_HUMAN;tr|F5H226|F5H226_HUMAN;tr|F5H4W5|F5H4W5_HUMAN;tr|F5H4X2|F5H4X2_HUMAN	tr|F5H345|F5H345_HUMAN;sp|P08397-2|HEM3_HUMAN;sp|P08397|HEM3_HUMAN;sp|P08397-4|HEM3_HUMAN;sp|P08397-3|HEM3_HUMAN;tr|F5GY90|F5GY90_HUMAN;tr|F5H0P4|F5H0P4_HUMAN	6;6;6;5;5;4;3;2;1;1	6;6;6;5;5;4;3;2;1;1	6;6;6;5;5;4;3;2;1;1	>tr|F5H345|F5H345_HUMAN Porphobilinogen deaminase OS=Homo sapiens GN=HMBS PE=1 SV=1;>sp|P08397-2|HEM3_HUMAN Isoform 2 of Porphobilinogen deaminase OS=Homo sapiens GN=HMBS;>sp|P08397|HEM3_HUMAN Porphobilinogen deaminase OS=Homo sapiens GN=HMBS PE=1 SV=2;>sp	10	6	6	6	28.8	28.8	28.8	35.761	330	330;344;361;304;321;187;119;191;63;81	4.0124e-14	By MS/MS	By MS/MS	By MS/MS	By MS/MS	By MS/MS	By MS/MS	By MS/MS	11576000	14276000	12940000	12349000	11498000	9379500	11186000	0.0323532407838904	-0.258510955367264
sp|Q5SRE5-2|NU188_HUMAN;sp|Q5SRE5|NU188_HUMAN;tr|H7C4K7|H7C4K7_HUMAN	sp|Q5SRE5-2|NU188_HUMAN;sp|Q5SRE5|NU188_HUMAN	15;15;2	15;15;2	14;14;2	>sp|Q5SRE5-2|NU188_HUMAN Isoform 2 of Nucleoporin NUP188 homolog OS=Homo sapiens GN=NUP188;>sp|Q5SRE5|NU188_HUMAN Nucleoporin NUP188 homolog OS=Homo sapiens GN=NUP188 PE=1 SV=1	3	15	15	14	12.5	12.5	11.9	182.29	1638	1638;1749;107	9.9715e-31	By MS/MS	By MS/MS	By MS/MS	By MS/MS	By MS/MS	By MS/MS	By MS/MS	25941000	29306000	30680000	33564000	27963000	28942000	26035000	0.0337735702698807	-0.111724507622221
tr|A8MT37|A8MT37_HUMAN;sp|P49840|GSK3A_HUMAN;tr|M0QYV0|M0QYV0_HUMAN	tr|A8MT37|A8MT37_HUMAN;sp|P49840|GSK3A_HUMAN;tr|M0QYV0|M0QYV0_HUMAN	10;10;6	8;8;5	8;8;5	>tr|A8MT37|A8MT37_HUMAN Glycogen synthase kinase-3 alpha OS=Homo sapiens GN=GSK3A PE=1 SV=2;>sp|P49840|GSK3A_HUMAN Glycogen synthase kinase-3 alpha OS=Homo sapiens GN=GSK3A PE=1 SV=2;>tr|M0QYV0|M0QYV0_HUMAN Uncharacterized protein (Fragment) OS=Homo sapien	3	10	8	8	31.7	26.9	26.9	44.919	401	401;483;167	2.3209e-138	By MS/MS	By MS/MS	By MS/MS	By MS/MS	By MS/MS	By MS/MS	By MS/MS	72413000	67254000	67753000	61956000	69672000	71390000	69523000	0.0338440921283102	0.0598188560216091
sp|Q9C040|TRIM2_HUMAN;sp|Q9C040-2|TRIM2_HUMAN;tr|C9JVI3|C9JVI3_HUMAN;tr|C9J084|C9J084_HUMAN;tr|E9PMW5|E9PMW5_HUMAN;sp|O75382-3|TRIM3_HUMAN	sp|Q9C040|TRIM2_HUMAN;sp|Q9C040-2|TRIM2_HUMAN	24;23;4;3;1;1	24;23;4;3;1;1	23;22;3;3;0;0	>sp|Q9C040|TRIM2_HUMAN Tripartite motif-containing protein 2 OS=Homo sapiens GN=TRIM2 PE=1 SV=1;>sp|Q9C040-2|TRIM2_HUMAN Isoform 2 of Tripartite motif-containing protein 2 OS=Homo sapiens GN=TRIM2	6	24	24	23	46.4	46.4	44.9	81.529	744	744;771;138;110;96;665	0	By MS/MS	By MS/MS	By MS/MS	By MS/MS	By MS/MS	By MS/MS	By MS/MS	403940000	386180000	393670000	401240000	437640000	418990000	4.18e+08	0.0338653235752153	0.100605874523587
sp|Q99613-2|EIF3C_HUMAN;sp|Q99613|EIF3C_HUMAN;sp|B5ME19|EIFCL_HUMAN;tr|H3BPE3|H3BPE3_HUMAN;tr|H3BPE4|H3BPE4_HUMAN;tr|H3BTY8|H3BTY8_HUMAN	sp|Q99613-2|EIF3C_HUMAN;sp|Q99613|EIF3C_HUMAN;sp|B5ME19|EIFCL_HUMAN	24;24;23;3;3;2	24;24;23;3;3;2	24;24;23;3;3;2	>sp|Q99613-2|EIF3C_HUMAN Isoform 2 of Eukaryotic translation initiation factor 3 subunit C OS=Homo sapiens GN=EIF3C;>sp|Q99613|EIF3C_HUMAN Eukaryotic translation initiation factor 3 subunit C OS=Homo sapiens GN=EIF3C PE=1 SV=1;>sp|B5ME19|EIFCL_HUMAN Eukary	6	24	24	24	30.9	30.9	30.9	104.1	903	903;913;914;133;148;80	5.5732e-146	By MS/MS	By MS/MS	By MS/MS	By MS/MS	By MS/MS	By MS/MS	By MS/MS	318720000	279300000	302990000	289720000	342590000	335490000	303360000	0.0340354606921201	0.136163159314014
sp|Q9BTE3-2|MCMBP_HUMAN;sp|Q9BTE3|MCMBP_HUMAN;sp|Q9BTE3-3|MCMBP_HUMAN	sp|Q9BTE3-2|MCMBP_HUMAN;sp|Q9BTE3|MCMBP_HUMAN;sp|Q9BTE3-3|MCMBP_HUMAN	5;5;3	5;5;3	5;5;3	>sp|Q9BTE3-2|MCMBP_HUMAN Isoform 2 of Mini-chromosome maintenance complex-binding protein OS=Homo sapiens GN=MCMBP;>sp|Q9BTE3|MCMBP_HUMAN Mini-chromosome maintenance complex-binding protein OS=Homo sapiens GN=MCMBP PE=1 SV=2;>sp|Q9BTE3-3|MCMBP_HUMAN Isofor	3	5	5	5	8.4	8.4	8.4	72.748	640	640;642;467	3.005e-18	By MS/MS	By MS/MS	By MS/MS	By MS/MS	By MS/MS	By MS/MS	By MS/MS	13402000	12508000	11239000	9434600	15942000	15601000	12889000	0.0342202942745743	0.346814445617832
sp|Q9HCM4-3|E41L5_HUMAN;sp|Q9HCM4|E41L5_HUMAN;sp|Q9HCM4-4|E41L5_HUMAN;sp|Q9HCM4-2|E41L5_HUMAN;sp|Q9H329-2|E41LB_HUMAN;sp|Q9H329|E41LB_HUMAN	sp|Q9HCM4-3|E41L5_HUMAN;sp|Q9HCM4|E41L5_HUMAN;sp|Q9HCM4-4|E41L5_HUMAN;sp|Q9HCM4-2|E41L5_HUMAN	5;5;4;3;1;1	5;5;4;3;1;1	5;5;4;3;1;1	>sp|Q9HCM4-3|E41L5_HUMAN Isoform 3 of Band 4.1-like protein 5 OS=Homo sapiens GN=EPB41L5;>sp|Q9HCM4|E41L5_HUMAN Band 4.1-like protein 5 OS=Homo sapiens GN=EPB41L5 PE=1 SV=3;>sp|Q9HCM4-4|E41L5_HUMAN Isoform 4 of Band 4.1-like protein 5 OS=Homo sapiens GN=EP	6	5	5	5	12.2	12.2	12.2	81.727	732	732;733;687;505;518;900	1.8427e-21	By MS/MS	By MS/MS	By MS/MS	By MS/MS	By MS/MS	By matching	By MS/MS	10913000	18961000	16180000	13284000	7342500	7131700	13333000	0.0343077016849654	-0.678460319805825
sp|Q9BV86|NTM1A_HUMAN;tr|S4R338|S4R338_HUMAN;sp|Q9BV86-2|NTM1A_HUMAN;tr|S4R344|S4R344_HUMAN;tr|S4R3J7|S4R3J7_HUMAN	sp|Q9BV86|NTM1A_HUMAN;tr|S4R338|S4R338_HUMAN;sp|Q9BV86-2|NTM1A_HUMAN	6;3;3;1;1	6;3;3;1;1	6;3;3;1;1	>sp|Q9BV86|NTM1A_HUMAN N-terminal Xaa-Pro-Lys N-methyltransferase 1 OS=Homo sapiens GN=NTMT1 PE=1 SV=3;>tr|S4R338|S4R338_HUMAN N-terminal Xaa-Pro-Lys N-methyltransferase 1 OS=Homo sapiens GN=NTMT1 PE=1 SV=1;>sp|Q9BV86-2|NTM1A_HUMAN Isoform 2 of N-terminal	5	6	6	6	36.3	36.3	36.3	25.387	223	223;135;145;70;109	7.0991e-34	By MS/MS	By MS/MS	By MS/MS	By MS/MS	By MS/MS	By MS/MS	By MS/MS	22903000	22517000	20676000	19223000	22992000	23639000	24972000	0.0343201064418562	0.162190477263464
sp|O43148|MCES_HUMAN;sp|O43148-2|MCES_HUMAN;tr|K7EP06|K7EP06_HUMAN;tr|K7EPP5|K7EPP5_HUMAN;tr|K7ERH6|K7ERH6_HUMAN	sp|O43148|MCES_HUMAN;sp|O43148-2|MCES_HUMAN;tr|K7EP06|K7EP06_HUMAN	14;14;9;2;1	14;14;9;2;1	14;14;9;2;1	>sp|O43148|MCES_HUMAN mRNA cap guanine-N7 methyltransferase OS=Homo sapiens GN=RNMT PE=1 SV=1;>sp|O43148-2|MCES_HUMAN Isoform 2 of mRNA cap guanine-N7 methyltransferase OS=Homo sapiens GN=RNMT;>tr|K7EP06|K7EP06_HUMAN mRNA cap guanine-N7 methyltransferase O	5	14	14	14	41.6	41.6	41.6	54.843	476	476;504;298;101;114	3.6436e-64	By MS/MS	By MS/MS	By MS/MS	By MS/MS	By MS/MS	By MS/MS	By MS/MS	119350000	94308000	105180000	119040000	145090000	129110000	131210000	0.0344485588277216	0.303890207309698
sp|P68402|PA1B2_HUMAN;sp|P68402-3|PA1B2_HUMAN;sp|P68402-2|PA1B2_HUMAN;sp|P68402-4|PA1B2_HUMAN;tr|J3KNE3|J3KNE3_HUMAN	sp|P68402|PA1B2_HUMAN;sp|P68402-3|PA1B2_HUMAN;sp|P68402-2|PA1B2_HUMAN;sp|P68402-4|PA1B2_HUMAN	7;6;6;6;1	7;6;6;6;1	7;6;6;6;1	>sp|P68402|PA1B2_HUMAN Platelet-activating factor acetylhydrolase IB subunit beta OS=Homo sapiens GN=PAFAH1B2 PE=1 SV=1;>sp|P68402-3|PA1B2_HUMAN Isoform 3 of Platelet-activating factor acetylhydrolase IB subunit beta OS=Homo sapiens GN=PAFAH1B2;>sp|P68402-	5	7	7	7	40.6	40.6	40.6	25.569	229	229;132;155;202;175	1.538e-182	By MS/MS	By MS/MS	By MS/MS	By MS/MS	By MS/MS	By MS/MS	By MS/MS	254820000	345520000	317290000	269600000	224920000	256840000	263290000	0.0345283789155493	-0.257152800965567
sp|Q86U44|MTA70_HUMAN;tr|H0YFV6|H0YFV6_HUMAN;sp|Q86U44-2|MTA70_HUMAN;tr|F5H6D8|F5H6D8_HUMAN;tr|B4DTN4|B4DTN4_HUMAN;tr|B4E349|B4E349_HUMAN	sp|Q86U44|MTA70_HUMAN;tr|H0YFV6|H0YFV6_HUMAN	11;6;4;4;4;2	11;6;4;4;4;2	11;6;4;4;4;2	>sp|Q86U44|MTA70_HUMAN N6-adenosine-methyltransferase 70 kDa subunit OS=Homo sapiens GN=METTL3 PE=1 SV=2;>tr|H0YFV6|H0YFV6_HUMAN N6-adenosine-methyltransferase 70 kDa subunit (Fragment) OS=Homo sapiens GN=METTL3 PE=1 SV=2	6	11	11	11	32.2	32.2	32.2	64.473	580	580;336;221;245;258;153	4.8618e-42	By MS/MS	By MS/MS	By MS/MS	By MS/MS	By MS/MS	By MS/MS	By MS/MS	46771000	39284000	42015000	43376000	47363000	50211000	43623000	0.0347269412887074	0.134992690197429
sp|Q71UI9|H2AV_HUMAN;sp|P0C0S5|H2AZ_HUMAN;sp|Q71UI9-3|H2AV_HUMAN;sp|Q71UI9-4|H2AV_HUMAN;sp|Q71UI9-2|H2AV_HUMAN;tr|C9J0D1|C9J0D1_HUMAN;tr|C9J386|C9J386_HUMAN	sp|Q71UI9|H2AV_HUMAN;sp|P0C0S5|H2AZ_HUMAN;sp|Q71UI9-3|H2AV_HUMAN;sp|Q71UI9-4|H2AV_HUMAN;sp|Q71UI9-2|H2AV_HUMAN;tr|C9J0D1|C9J0D1_HUMAN;tr|C9J386|C9J386_HUMAN	5;5;4;4;4;4;3	3;3;3;3;2;2;2	3;3;3;3;2;2;2	>sp|Q71UI9|H2AV_HUMAN Histone H2A.V OS=Homo sapiens GN=H2AFV PE=1 SV=3;>sp|P0C0S5|H2AZ_HUMAN Histone H2A.Z OS=Homo sapiens GN=H2AFZ PE=1 SV=2;>sp|Q71UI9-3|H2AV_HUMAN Isoform 3 of Histone H2A.V OS=Homo sapiens GN=H2AFV;>sp|Q71UI9-4|H2AV_HUMAN Isoform 4 of H	7	5	3	3	31.2	24.2	24.2	13.509	128	128;128;90;102;114;122;76	6.8368e-52	By MS/MS	By MS/MS	By MS/MS	By MS/MS	By MS/MS	By MS/MS	By MS/MS	1012800000	841480000	894230000	996720000	1317100000	1241400000	1.101e+09	0.0348098717666755	0.381629725440988
sp|P00558|PGK1_HUMAN;sp|P00558-2|PGK1_HUMAN;sp|P07205|PGK2_HUMAN	sp|P00558|PGK1_HUMAN;sp|P00558-2|PGK1_HUMAN	29;27;5	29;27;5	29;27;5	>sp|P00558|PGK1_HUMAN Phosphoglycerate kinase 1 OS=Homo sapiens GN=PGK1 PE=1 SV=3;>sp|P00558-2|PGK1_HUMAN Isoform 2 of Phosphoglycerate kinase 1 OS=Homo sapiens GN=PGK1	3	29	29	29	77.5	77.5	77.5	44.614	417	417;389;417	0	By MS/MS	By MS/MS	By MS/MS	By MS/MS	By MS/MS	By MS/MS	By MS/MS	2733100000	2.656e+09	2703900000	2527400000	2878400000	2950500000	2785100000	0.0348192081652635	0.112954624056223
tr|F8WAN1|F8WAN1_HUMAN;sp|Q69YQ0-2|CYTSA_HUMAN;sp|Q69YQ0|CYTSA_HUMAN;tr|C9J8U1|C9J8U1_HUMAN;tr|C9JLY8|C9JLY8_HUMAN	tr|F8WAN1|F8WAN1_HUMAN;sp|Q69YQ0-2|CYTSA_HUMAN;sp|Q69YQ0|CYTSA_HUMAN;tr|C9J8U1|C9J8U1_HUMAN	8;8;8;7;1	8;8;8;7;1	8;8;8;7;1	>tr|F8WAN1|F8WAN1_HUMAN Protein SPECC1L-ADORA2A OS=Homo sapiens GN=SPECC1L-ADORA2A PE=4 SV=2;>sp|Q69YQ0-2|CYTSA_HUMAN Isoform 2 of Cytospin-A OS=Homo sapiens GN=SPECC1L;>sp|Q69YQ0|CYTSA_HUMAN Cytospin-A OS=Homo sapiens GN=SPECC1L PE=1 SV=2;>tr|C9J8U1|C9J8U	5	8	8	8	11.4	11.4	11.4	101.51	911	911;1078;1117;789;175	3.7153e-30	By MS/MS	By MS/MS	By MS/MS	By MS/MS	By MS/MS	By MS/MS	By MS/MS	32661000	25576000	22392000	24359000	28630000	27222000	27365000	0.0348737082372415	0.079763245048948
sp|P33992|MCM5_HUMAN;tr|B1AHB1|B1AHB1_HUMAN;tr|B1AHB2|B1AHB2_HUMAN;tr|B1AHA9|B1AHA9_HUMAN	sp|P33992|MCM5_HUMAN;tr|B1AHB1|B1AHB1_HUMAN	21;19;5;4	21;19;5;4	21;19;5;4	>sp|P33992|MCM5_HUMAN DNA replication licensing factor MCM5 OS=Homo sapiens GN=MCM5 PE=1 SV=5;>tr|B1AHB1|B1AHB1_HUMAN DNA replication licensing factor MCM5 OS=Homo sapiens GN=MCM5 PE=1 SV=1	4	21	21	21	39.4	39.4	39.4	82.285	734	734;691;150;231	6.2999e-161	By MS/MS	By MS/MS	By MS/MS	By MS/MS	By MS/MS	By MS/MS	By MS/MS	202490000	157010000	178820000	1.87e+08	237260000	229980000	193750000	0.0351688542664542	0.281048314519279
sp|O60869-2|EDF1_HUMAN;sp|O60869-3|EDF1_HUMAN;sp|O60869|EDF1_HUMAN	sp|O60869-2|EDF1_HUMAN;sp|O60869-3|EDF1_HUMAN;sp|O60869|EDF1_HUMAN	4;4;4	4;4;4	4;4;4	>sp|O60869-2|EDF1_HUMAN Isoform 2 of Endothelial differentiation-related factor 1 OS=Homo sapiens GN=EDF1;>sp|O60869-3|EDF1_HUMAN Isoform 3 of Endothelial differentiation-related factor 1 OS=Homo sapiens GN=EDF1;>sp|O60869|EDF1_HUMAN Endothelial differenti	3	4	4	4	31.7	31.7	31.7	15.48	139	139;141;148	5.5535e-30	By MS/MS	By MS/MS	By MS/MS	By MS/MS	By MS/MS	By MS/MS	By MS/MS	76445000	65770000	65819000	69944000	108980000	95005000	84503000	0.0352355556630162	0.468578100469073
sp|Q9Y617|SERC_HUMAN;sp|Q9Y617-2|SERC_HUMAN	sp|Q9Y617|SERC_HUMAN;sp|Q9Y617-2|SERC_HUMAN	17;15	17;15	17;15	>sp|Q9Y617|SERC_HUMAN Phosphoserine aminotransferase OS=Homo sapiens GN=PSAT1 PE=1 SV=2;>sp|Q9Y617-2|SERC_HUMAN Isoform 2 of Phosphoserine aminotransferase OS=Homo sapiens GN=PSAT1	2	17	17	17	64.9	64.9	64.9	40.422	370	370;324	8.4873e-173	By MS/MS	By MS/MS	By MS/MS	By MS/MS	By MS/MS	By MS/MS	By MS/MS	372810000	334010000	332710000	316830000	421990000	366310000	355910000	0.035285118014193	0.169649213451608
sp|Q9HB71|CYBP_HUMAN;sp|Q9HB71-3|CYBP_HUMAN;tr|B2ZWH1|B2ZWH1_HUMAN;sp|Q9HB71-2|CYBP_HUMAN	sp|Q9HB71|CYBP_HUMAN;sp|Q9HB71-3|CYBP_HUMAN	12;11;1;1	12;11;1;1	12;11;1;1	>sp|Q9HB71|CYBP_HUMAN Calcyclin-binding protein OS=Homo sapiens GN=CACYBP PE=1 SV=2;>sp|Q9HB71-3|CYBP_HUMAN Isoform 3 of Calcyclin-binding protein OS=Homo sapiens GN=CACYBP	4	12	12	12	65.8	65.8	65.8	26.21	228	228;185;50;80	3.6754e-158	By MS/MS	By MS/MS	By MS/MS	By MS/MS	By MS/MS	By MS/MS	By MS/MS	301440000	271450000	269680000	294470000	301960000	291940000	302200000	0.0355520589988891	0.0714861349809862
sp|Q9H8Y8-2|GORS2_HUMAN;sp|Q9H8Y8|GORS2_HUMAN;sp|Q9H8Y8-3|GORS2_HUMAN	sp|Q9H8Y8-2|GORS2_HUMAN;sp|Q9H8Y8|GORS2_HUMAN;sp|Q9H8Y8-3|GORS2_HUMAN	7;7;7	7;7;7	7;7;7	>sp|Q9H8Y8-2|GORS2_HUMAN Isoform 2 of Golgi reassembly-stacking protein 2 OS=Homo sapiens GN=GORASP2;>sp|Q9H8Y8|GORS2_HUMAN Golgi reassembly-stacking protein 2 OS=Homo sapiens GN=GORASP2 PE=1 SV=3;>sp|Q9H8Y8-3|GORS2_HUMAN Isoform 3 of Golgi reassembly-stac	3	7	7	7	33.3	33.3	33.3	39.768	384	384;452;464	3.1871e-64	By MS/MS	By MS/MS	By MS/MS	By MS/MS	By MS/MS	By MS/MS	By MS/MS	73958000	66071000	68320000	65609000	96856000	83800000	78880000	0.0359181932977012	0.337017433445501
sp|Q9UBE0|SAE1_HUMAN;tr|M0QZS6|M0QZS6_HUMAN;sp|Q9UBE0-2|SAE1_HUMAN;tr|B3KNJ4|B3KNJ4_HUMAN;sp|Q9UBE0-3|SAE1_HUMAN;tr|M0QX65|M0QX65_HUMAN;tr|M0R054|M0R054_HUMAN;tr|M0R375|M0R375_HUMAN;tr|M0R286|M0R286_HUMAN;tr|M0QYM8|M0QYM8_HUMAN;tr|M0QYP2|M0QYP2_HUMAN	sp|Q9UBE0|SAE1_HUMAN;tr|M0QZS6|M0QZS6_HUMAN;sp|Q9UBE0-2|SAE1_HUMAN;tr|B3KNJ4|B3KNJ4_HUMAN;sp|Q9UBE0-3|SAE1_HUMAN;tr|M0QX65|M0QX65_HUMAN	21;17;15;15;15;11;6;4;3;3;2	21;17;15;15;15;11;6;4;3;3;2	21;17;15;15;15;11;6;4;3;3;2	>sp|Q9UBE0|SAE1_HUMAN SUMO-activating enzyme subunit 1 OS=Homo sapiens GN=SAE1 PE=1 SV=1;>tr|M0QZS6|M0QZS6_HUMAN SUMO-activating enzyme subunit 1 OS=Homo sapiens GN=SAE1 PE=1 SV=1;>sp|Q9UBE0-2|SAE1_HUMAN Isoform 2 of SUMO-activating enzyme subunit 1 OS=Hom	11	21	21	21	70.2	70.2	70.2	38.449	346	346;265;266;299;299;205;157;50;98;133;71	9.3733e-264	By MS/MS	By MS/MS	By MS/MS	By MS/MS	By MS/MS	By MS/MS	By MS/MS	512850000	425020000	452080000	457710000	605900000	526330000	488490000	0.0365458272374555	0.225973066310661
sp|P10644|KAP0_HUMAN;sp|P10644-2|KAP0_HUMAN;tr|K7EPB2|K7EPB2_HUMAN;tr|K7EIE5|K7EIE5_HUMAN;tr|K7EID3|K7EID3_HUMAN;tr|K7EJ40|K7EJ40_HUMAN;tr|K7EK41|K7EK41_HUMAN;tr|K7EMZ6|K7EMZ6_HUMAN;tr|K7EMU2|K7EMU2_HUMAN;tr|K7EM13|K7EM13_HUMAN;tr|K7EPR5|K7EPR5_HUMAN;tr|K7EQK3|K7EQK3_HUMAN;tr|X6RAV4|X6RAV4_HUMAN	sp|P10644|KAP0_HUMAN;sp|P10644-2|KAP0_HUMAN;tr|K7EPB2|K7EPB2_HUMAN	11;8;7;5;5;5;5;4;3;3;2;2;2	11;8;7;5;5;5;5;4;3;3;2;2;2	11;8;7;5;5;5;5;4;3;3;2;2;2	>sp|P10644|KAP0_HUMAN cAMP-dependent protein kinase type I-alpha regulatory subunit OS=Homo sapiens GN=PRKAR1A PE=1 SV=1;>sp|P10644-2|KAP0_HUMAN Isoform 2 of cAMP-dependent protein kinase type I-alpha regulatory subunit OS=Homo sapiens GN=PRKAR1A;>tr|K7EPB	13	11	11	11	36.5	36.5	36.5	42.981	381	381;337;297;157;168;182;204;131;113;153;46;65;124	3.7224e-85	By MS/MS	By MS/MS	By MS/MS	By MS/MS	By MS/MS	By MS/MS	By MS/MS	47997000	48598000	41072000	38924000	50424000	51043000	52330000	0.0366383757456846	0.215653043725517
sp|P35221|CTNA1_HUMAN;sp|P35221-2|CTNA1_HUMAN;tr|G3XAM7|G3XAM7_HUMAN;sp|P35221-3|CTNA1_HUMAN;tr|E5RIB1|E5RIB1_HUMAN;tr|E5RG03|E5RG03_HUMAN;tr|E5RHV7|E5RHV7_HUMAN;tr|E5RGY6|E5RGY6_HUMAN;tr|E5RJL0|E5RJL0_HUMAN;tr|E5RIE0|E5RIE0_HUMAN;tr|E5RJP7|E5RJP7_HUMAN;tr|E5RGD2|E5RGD2_HUMAN;tr|E5RGY7|E5RGY7_HUMAN;tr|E5RFM5|E5RFM5_HUMAN;tr|H0YBB8|H0YBB8_HUMAN;tr|E5RJ41|E5RJ41_HUMAN;tr|E5RFM3|E5RFM3_HUMAN;tr|E5RF…	sp|P35221|CTNA1_HUMAN;sp|P35221-2|CTNA1_HUMAN;tr|G3XAM7|G3XAM7_HUMAN;sp|P35221-3|CTNA1_HUMAN	41;39;35;24;10;9;8;8;7;7;5;5;5;4;4;4;3;3;2;1;1;1;1;1;1;1;1;1	41;39;35;24;10;9;8;8;7;7;5;5;5;4;4;4;3;3;2;1;1;1;1;1;1;1;1;1	32;30;26;19;8;7;6;6;5;5;5;5;5;4;2;4;3;3;2;1;1;1;1;1;1;1;1;1	>sp|P35221|CTNA1_HUMAN Catenin alpha-1 OS=Homo sapiens GN=CTNNA1 PE=1 SV=1;>sp|P35221-2|CTNA1_HUMAN Isoform 2 of Catenin alpha-1 OS=Homo sapiens GN=CTNNA1;>tr|G3XAM7|G3XAM7_HUMAN Catenin (Cadherin-associated protein), alpha 1, 102kDa, isoform CRA_a OS=Homo	28	41	41	32	63.6	63.6	53.3	100.07	906	906;930;841;536;215;156;123;139;101;118;119;128;136;110;129;161;94;105;92;37;39;41;50;55;64;71;75;895	0	By MS/MS	By MS/MS	By MS/MS	By MS/MS	By MS/MS	By MS/MS	By MS/MS	527690000	613510000	585290000	536020000	491520000	439060000	515630000	0.036727867297034	-0.230609612352495
tr|B1ANR0|B1ANR0_HUMAN;sp|Q13310-2|PABP4_HUMAN;sp|Q13310|PABP4_HUMAN;sp|Q13310-3|PABP4_HUMAN;tr|H0Y5F5|H0Y5F5_HUMAN;tr|H0YCC8|H0YCC8_HUMAN;tr|B1ANR1|B1ANR1_HUMAN;tr|H0YEQ8|H0YEQ8_HUMAN;tr|H0YEU6|H0YEU6_HUMAN;tr|H0YER0|H0YER0_HUMAN;tr|H0Y6X6|H0Y6X6_HUMAN;sp|P0CB38|PAB4L_HUMAN	tr|B1ANR0|B1ANR0_HUMAN;sp|Q13310-2|PABP4_HUMAN;sp|Q13310|PABP4_HUMAN;sp|Q13310-3|PABP4_HUMAN;tr|H0Y5F5|H0Y5F5_HUMAN	19;19;19;19;14;7;6;5;5;1;1;1	11;11;11;11;9;4;2;2;4;1;1;1	10;10;10;10;9;4;1;1;4;1;1;1	>tr|B1ANR0|B1ANR0_HUMAN Poly(A) binding protein, cytoplasmic 4 (Inducible form), isoform CRA_e OS=Homo sapiens GN=PABPC4 PE=1 SV=1;>sp|Q13310-2|PABP4_HUMAN Isoform 2 of Polyadenylate-binding protein 4 OS=Homo sapiens GN=PABPC4;>sp|Q13310|PABP4_HUMAN Polyad	12	19	11	10	33.5	20.7	19.2	67.97	615	615;631;644;660;550;197;129;112;249;68;195;370	4.2158e-252	By MS/MS	By MS/MS	By MS/MS	By MS/MS	By MS/MS	By MS/MS	By MS/MS	91848000	73361000	72910000	80278000	116450000	93454000	88527000	0.0368519140915041	0.321608162337988
sp|Q15126|PMVK_HUMAN	sp|Q15126|PMVK_HUMAN	9	9	9	>sp|Q15126|PMVK_HUMAN Phosphomevalonate kinase OS=Homo sapiens GN=PMVK PE=1 SV=3	1	9	9	9	49.5	49.5	49.5	21.995	192	192	2.4862e-39	By MS/MS	By MS/MS	By MS/MS	By MS/MS	By MS/MS	By MS/MS	By MS/MS	51484000	37878000	50445000	45033000	60708000	58029000	52699000	0.0369551697737864	0.306430598755925
sp|Q52LJ0-2|FA98B_HUMAN;sp|Q52LJ0|FA98B_HUMAN;tr|H0YNA1|H0YNA1_HUMAN	sp|Q52LJ0-2|FA98B_HUMAN;sp|Q52LJ0|FA98B_HUMAN	14;13;2	14;13;2	12;12;2	>sp|Q52LJ0-2|FA98B_HUMAN Isoform 2 of Protein FAM98B OS=Homo sapiens GN=FAM98B;>sp|Q52LJ0|FA98B_HUMAN Protein FAM98B OS=Homo sapiens GN=FAM98B PE=1 SV=1	3	14	14	12	48	48	40.6	45.547	433	433;330;101	1.1845e-289	By MS/MS	By MS/MS	By MS/MS	By MS/MS	By MS/MS	By MS/MS	By MS/MS	356500000	307210000	317840000	323880000	383750000	349470000	330220000	0.0372503488613708	0.119251037774809
tr|A0A087WVB0|A0A087WVB0_HUMAN;sp|Q9BQ39|DDX50_HUMAN;tr|A0A087WVC1|A0A087WVC1_HUMAN	tr|A0A087WVB0|A0A087WVB0_HUMAN;sp|Q9BQ39|DDX50_HUMAN;tr|A0A087WVC1|A0A087WVC1_HUMAN	8;8;6	6;6;4	6;6;4	>tr|A0A087WVB0|A0A087WVB0_HUMAN ATP-dependent RNA helicase DDX50 OS=Homo sapiens GN=DDX50 PE=1 SV=1;>sp|Q9BQ39|DDX50_HUMAN ATP-dependent RNA helicase DDX50 OS=Homo sapiens GN=DDX50 PE=1 SV=1;>tr|A0A087WVC1|A0A087WVC1_HUMAN ATP-dependent RNA helicase DDX50	3	8	6	6	14.7	11	11	82.713	736	736;737;730	1.8473e-33	By MS/MS	By MS/MS	By MS/MS	By MS/MS	By MS/MS	By MS/MS	By MS/MS	19276000	16403000	17886000	15119000	21316000	17755000	19903000	0.03748007840631	0.195142488646499
sp|Q13428|TCOF_HUMAN;sp|Q13428-3|TCOF_HUMAN;sp|Q13428-4|TCOF_HUMAN;sp|Q13428-2|TCOF_HUMAN;sp|Q13428-8|TCOF_HUMAN;tr|J3KQ96|J3KQ96_HUMAN;sp|Q13428-6|TCOF_HUMAN;sp|Q13428-7|TCOF_HUMAN;tr|E7ETY2|E7ETY2_HUMAN;sp|Q13428-5|TCOF_HUMAN;tr|H0YA99|H0YA99_HUMAN	sp|Q13428|TCOF_HUMAN;sp|Q13428-3|TCOF_HUMAN;sp|Q13428-4|TCOF_HUMAN;sp|Q13428-2|TCOF_HUMAN;sp|Q13428-8|TCOF_HUMAN;tr|J3KQ96|J3KQ96_HUMAN;sp|Q13428-6|TCOF_HUMAN;sp|Q13428-7|TCOF_HUMAN;tr|E7ETY2|E7ETY2_HUMAN;sp|Q13428-5|TCOF_HUMAN	18;18;18;17;17;16;16;16;16;9;1	18;18;18;17;17;16;16;16;16;9;1	18;18;18;17;17;16;16;16;16;9;1	>sp|Q13428|TCOF_HUMAN Treacle protein OS=Homo sapiens GN=TCOF1 PE=1 SV=3;>sp|Q13428-3|TCOF_HUMAN Isoform 3 of Treacle protein OS=Homo sapiens GN=TCOF1;>sp|Q13428-4|TCOF_HUMAN Isoform 4 of Treacle protein OS=Homo sapiens GN=TCOF1;>sp|Q13428-2|TCOF_HUMAN Iso	11	18	18	18	17.2	17.2	17.2	152.1	1488	1488;1489;1524;1411;1412;1414;1450;1451;1488;958;188	1.9302e-68	By MS/MS	By MS/MS	By MS/MS	By MS/MS	By MS/MS	By MS/MS	By MS/MS	108520000	97800000	105360000	103940000	111720000	106400000	108980000	0.0378658842170721	0.0695041790325568
sp|O60885|BRD4_HUMAN;sp|O60885-2|BRD4_HUMAN;sp|O60885-3|BRD4_HUMAN;tr|M0QZD9|M0QZD9_HUMAN;tr|M0R0H4|M0R0H4_HUMAN;tr|M0QYW0|M0QYW0_HUMAN	sp|O60885|BRD4_HUMAN;sp|O60885-2|BRD4_HUMAN;sp|O60885-3|BRD4_HUMAN;tr|M0QZD9|M0QZD9_HUMAN	11;8;8;6;2;2	8;5;5;3;2;2	7;4;4;3;2;2	>sp|O60885|BRD4_HUMAN Bromodomain-containing protein 4 OS=Homo sapiens GN=BRD4 PE=1 SV=2;>sp|O60885-2|BRD4_HUMAN Isoform C of Bromodomain-containing protein 4 OS=Homo sapiens GN=BRD4;>sp|O60885-3|BRD4_HUMAN Isoform B of Bromodomain-containing protein 4 OS=	6	11	8	7	10	7.8	6.8	152.22	1362	1362;722;794;572;105;146	2.3603e-59	By MS/MS	By MS/MS	By MS/MS	By MS/MS	By MS/MS	By MS/MS	By MS/MS	42097000	28716000	34125000	35771000	47318000	45323000	35740000	0.0381903082919794	0.282754594143435
sp|Q8TAQ2-2|SMRC2_HUMAN;sp|Q8TAQ2-3|SMRC2_HUMAN;tr|F8VXC8|F8VXC8_HUMAN	sp|Q8TAQ2-2|SMRC2_HUMAN;sp|Q8TAQ2-3|SMRC2_HUMAN;tr|F8VXC8|F8VXC8_HUMAN	33;33;33	33;33;33	3;3;3	>sp|Q8TAQ2-2|SMRC2_HUMAN Isoform 2 of SWI/SNF complex subunit SMARCC2 OS=Homo sapiens GN=SMARCC2;>sp|Q8TAQ2-3|SMRC2_HUMAN Isoform 3 of SWI/SNF complex subunit SMARCC2 OS=Homo sapiens GN=SMARCC2;>tr|F8VXC8|F8VXC8_HUMAN SWI/SNF complex subunit SMARCC2 OS=Hom	3	33	33	3	38	38	2.8	124.84	1130	1130;1152;1245	0	By MS/MS	By MS/MS	By MS/MS	By MS/MS	By MS/MS	By MS/MS	By MS/MS	23634000	16495000	16608000	20983000	32729000	25084000	23195000	0.0382403198131289	0.474815987715948
sp|Q9HAV4|XPO5_HUMAN;tr|H0Y3W3|H0Y3W3_HUMAN;tr|E2QRM3|E2QRM3_HUMAN;tr|H0Y3Q8|H0Y3Q8_HUMAN;tr|H0Y9I3|H0Y9I3_HUMAN	sp|Q9HAV4|XPO5_HUMAN	31;5;2;1;1	31;5;2;1;1	31;5;2;1;1	>sp|Q9HAV4|XPO5_HUMAN Exportin-5 OS=Homo sapiens GN=XPO5 PE=1 SV=1	5	31	31	31	35	35	35	136.31	1204	1204;253;76;24;107	9.677e-218	By MS/MS	By MS/MS	By MS/MS	By MS/MS	By MS/MS	By MS/MS	By MS/MS	254670000	212620000	225620000	234840000	236590000	253110000	239200000	0.0383411331743899	0.0670223037792815
sp|O75400|PR40A_HUMAN;sp|O75400-2|PR40A_HUMAN;sp|O75400-3|PR40A_HUMAN;tr|F5H578|F5H578_HUMAN;tr|H0YG38|H0YG38_HUMAN;tr|H7C2N3|H7C2N3_HUMAN	sp|O75400|PR40A_HUMAN;sp|O75400-2|PR40A_HUMAN;sp|O75400-3|PR40A_HUMAN	15;14;14;7;4;1	15;14;14;7;4;1	15;14;14;7;4;1	>sp|O75400|PR40A_HUMAN Pre-mRNA-processing factor 40 homolog A OS=Homo sapiens GN=PRPF40A PE=1 SV=2;>sp|O75400-2|PR40A_HUMAN Isoform 2 of Pre-mRNA-processing factor 40 homolog A OS=Homo sapiens GN=PRPF40A;>sp|O75400-3|PR40A_HUMAN Isoform 3 of Pre-mRNA-proc	6	15	15	15	19.9	19.9	19.9	108.8	957	957;930;939;448;346;163	2.3413e-145	By MS/MS	By MS/MS	By MS/MS	By MS/MS	By MS/MS	By MS/MS	By MS/MS	149570000	131010000	145010000	148100000	166180000	159660000	173760000	0.0383668237039271	0.215539605657085
sp|P62070-2|RRAS2_HUMAN;tr|E9PK85|E9PK85_HUMAN;sp|P62070-3|RRAS2_HUMAN;sp|P62070|RRAS2_HUMAN;sp|P62070-4|RRAS2_HUMAN	sp|P62070-2|RRAS2_HUMAN;tr|E9PK85|E9PK85_HUMAN;sp|P62070-3|RRAS2_HUMAN;sp|P62070|RRAS2_HUMAN;sp|P62070-4|RRAS2_HUMAN	2;2;2;2;2	2;2;2;2;2	2;2;2;2;2	>sp|P62070-2|RRAS2_HUMAN Isoform 2 of Ras-related protein R-Ras2 OS=Homo sapiens GN=RRAS2;>tr|E9PK85|E9PK85_HUMAN Ras-related protein R-Ras2 (Fragment) OS=Homo sapiens GN=RRAS2 PE=1 SV=1;>sp|P62070-3|RRAS2_HUMAN Isoform 3 of Ras-related protein R-Ras2 OS=H	5	2	2	2	18.9	18.9	18.9	15.094	127	127;166;169;204;210	3.4922e-10	By MS/MS	By MS/MS	By MS/MS	By MS/MS	By MS/MS	By MS/MS	By MS/MS	6901000	8651600	8399800	7237500	4286400	6436700	6179400	0.0388336292137016	-0.468804780770761
sp|P53999|TCP4_HUMAN	sp|P53999|TCP4_HUMAN	5	5	5	>sp|P53999|TCP4_HUMAN Activated RNA polymerase II transcriptional coactivator p15 OS=Homo sapiens GN=SUB1 PE=1 SV=3	1	5	5	5	37.8	37.8	37.8	14.395	127	127	2.4818e-52	By MS/MS	By MS/MS	By MS/MS	By MS/MS	By MS/MS	By MS/MS	By MS/MS	349400000	293550000	303580000	333020000	445670000	377260000	365850000	0.0395358938250611	0.308882725039676
sp|Q9UNS2|CSN3_HUMAN;tr|H7C3P9|H7C3P9_HUMAN;sp|Q9UNS2-2|CSN3_HUMAN;tr|C9JLV5|C9JLV5_HUMAN;tr|J3QKR0|J3QKR0_HUMAN;tr|J3KTQ1|J3KTQ1_HUMAN;tr|K7ES36|K7ES36_HUMAN;tr|J3QL22|J3QL22_HUMAN;tr|J3QS85|J3QS85_HUMAN;tr|K7ELN6|K7ELN6_HUMAN	sp|Q9UNS2|CSN3_HUMAN;tr|H7C3P9|H7C3P9_HUMAN;sp|Q9UNS2-2|CSN3_HUMAN	13;11;11;6;3;2;2;1;1;1	13;11;11;6;3;2;2;1;1;1	13;11;11;6;3;2;2;1;1;1	>sp|Q9UNS2|CSN3_HUMAN COP9 signalosome complex subunit 3 OS=Homo sapiens GN=COPS3 PE=1 SV=3;>tr|H7C3P9|H7C3P9_HUMAN COP9 signalosome complex subunit 3 OS=Homo sapiens GN=COPS3 PE=1 SV=2;>sp|Q9UNS2-2|CSN3_HUMAN Isoform 2 of COP9 signalosome complex subunit	10	13	13	13	44.7	44.7	44.7	47.873	423	423;345;403;319;116;107;122;20;31;51	5.6363e-181	By MS/MS	By MS/MS	By MS/MS	By MS/MS	By MS/MS	By MS/MS	By MS/MS	192970000	180230000	186710000	176410000	198640000	219540000	196500000	0.0396081381795878	0.154540155101515
sp|P27694|RFA1_HUMAN;tr|I3L4R8|I3L4R8_HUMAN;tr|I3L2M5|I3L2M5_HUMAN;tr|I3L524|I3L524_HUMAN	sp|P27694|RFA1_HUMAN	24;9;6;4	24;9;6;4	24;9;6;4	>sp|P27694|RFA1_HUMAN Replication protein A 70 kDa DNA-binding subunit OS=Homo sapiens GN=RPA1 PE=1 SV=2	4	24	24	24	54.9	54.9	54.9	68.137	616	616;313;153;124	2.7984e-271	By MS/MS	By MS/MS	By MS/MS	By MS/MS	By MS/MS	By MS/MS	By MS/MS	331280000	282670000	286660000	301630000	343750000	349570000	297480000	0.0402509249619891	0.135978346770798
sp|Q5VWX1|KHDR2_HUMAN	sp|Q5VWX1|KHDR2_HUMAN	5	3	3	>sp|Q5VWX1|KHDR2_HUMAN KH domain-containing, RNA-binding, signal transduction-associated protein 2 OS=Homo sapiens GN=KHDRBS2 PE=1 SV=1	1	5	3	3	13.2	7.7	7.7	38.927	349	349	2.5345e-16	By MS/MS	By MS/MS	By MS/MS	By MS/MS	By MS/MS	By MS/MS	By MS/MS	25007000	18355000	18078000	23080000	33224000	35520000	24712000	0.0406797383959205	0.560032021897992
sp|Q14576|ELAV3_HUMAN;sp|Q14576-2|ELAV3_HUMAN;tr|K7EPB5|K7EPB5_HUMAN	sp|Q14576|ELAV3_HUMAN;sp|Q14576-2|ELAV3_HUMAN	17;16;2	8;7;2	8;7;2	>sp|Q14576|ELAV3_HUMAN ELAV-like protein 3 OS=Homo sapiens GN=ELAVL3 PE=1 SV=3;>sp|Q14576-2|ELAV3_HUMAN Isoform 2 of ELAV-like protein 3 OS=Homo sapiens GN=ELAVL3	3	17	8	8	52.6	28.6	28.6	39.547	367	367;360;92	4.6019e-159	By MS/MS	By MS/MS	By MS/MS	By MS/MS	By MS/MS	By MS/MS	By MS/MS	210620000	193470000	208310000	209700000	246530000	237170000	230230000	0.0412134311349607	0.211506232331496
sp|P63165|SUMO1_HUMAN;tr|B8ZZN6|B8ZZN6_HUMAN;tr|B8ZZ67|B8ZZ67_HUMAN;sp|P63165-2|SUMO1_HUMAN;tr|B8ZZJ0|B8ZZJ0_HUMAN;tr|B9A032|B9A032_HUMAN	sp|P63165|SUMO1_HUMAN;tr|B8ZZN6|B8ZZN6_HUMAN;tr|B8ZZ67|B8ZZ67_HUMAN;sp|P63165-2|SUMO1_HUMAN	3;3;2;2;1;1	3;3;2;2;1;1	3;3;2;2;1;1	>sp|P63165|SUMO1_HUMAN Small ubiquitin-related modifier 1 OS=Homo sapiens GN=SUMO1 PE=1 SV=1;>tr|B8ZZN6|B8ZZN6_HUMAN Small ubiquitin-related modifier 1 OS=Homo sapiens GN=SUMO1 PE=1 SV=1;>tr|B8ZZ67|B8ZZ67_HUMAN SMT3 suppressor of mif two 3 homolog 1 (Yeast	6	3	3	3	31.7	31.7	31.7	11.557	101	101;146;62;76;58;77	1.0535e-25	By MS/MS	By MS/MS	By MS/MS	By MS/MS	By MS/MS	By MS/MS	By MS/MS	60882000	47581000	57156000	60259000	83020000	76072000	69920000	0.0415112156173014	0.434916932980603
sp|P11117|PPAL_HUMAN;tr|E9PQY3|E9PQY3_HUMAN;tr|E9PHY0|E9PHY0_HUMAN;tr|B7Z7D2|B7Z7D2_HUMAN;tr|E9PP23|E9PP23_HUMAN;tr|E9PKW9|E9PKW9_HUMAN;tr|E9PQW9|E9PQW9_HUMAN;sp|P11117-2|PPAL_HUMAN;tr|B7Z6U3|B7Z6U3_HUMAN;tr|G5EA28|G5EA28_HUMAN	sp|P11117|PPAL_HUMAN;tr|E9PQY3|E9PQY3_HUMAN;tr|E9PHY0|E9PHY0_HUMAN;tr|B7Z7D2|B7Z7D2_HUMAN;tr|E9PP23|E9PP23_HUMAN	13;12;11;10;8;4;4;4;4;3	13;12;11;10;8;4;4;4;4;3	13;12;11;10;8;4;4;4;4;3	>sp|P11117|PPAL_HUMAN Lysosomal acid phosphatase OS=Homo sapiens GN=ACP2 PE=1 SV=3;>tr|E9PQY3|E9PQY3_HUMAN Lysosomal acid phosphatase OS=Homo sapiens GN=ACP2 PE=4 SV=1;>tr|E9PHY0|E9PHY0_HUMAN Lysosomal acid phosphatase OS=Homo sapiens GN=ACP2 PE=4 SV=1;>tr	10	13	13	13	32.9	32.9	32.9	48.344	423	423;395;360;391;305;151;160;160;162;122	7.8587e-55	By MS/MS	By MS/MS	By MS/MS	By MS/MS	By MS/MS	By MS/MS	By MS/MS	85140000	83669000	82497000	85989000	93736000	96594000	94627000	0.0418811128025082	0.171770800091251
sp|O43172-2|PRP4_HUMAN;sp|O43172|PRP4_HUMAN	sp|O43172-2|PRP4_HUMAN;sp|O43172|PRP4_HUMAN	15;15	15;15	15;15	>sp|O43172-2|PRP4_HUMAN Isoform 2 of U4/U6 small nuclear ribonucleoprotein Prp4 OS=Homo sapiens GN=PRPF4;>sp|O43172|PRP4_HUMAN U4/U6 small nuclear ribonucleoprotein Prp4 OS=Homo sapiens GN=PRPF4 PE=1 SV=2	2	15	15	15	45.9	45.9	45.9	58.32	521	521;522	5.5865e-67	By MS/MS	By MS/MS	By MS/MS	By MS/MS	By MS/MS	By MS/MS	By MS/MS	197340000	178280000	177740000	199070000	231440000	222630000	206450000	0.0420693122002867	0.227082373586414
sp|Q9P258|RCC2_HUMAN	sp|Q9P258|RCC2_HUMAN	23	23	23	>sp|Q9P258|RCC2_HUMAN Protein RCC2 OS=Homo sapiens GN=RCC2 PE=1 SV=2	1	23	23	23	59.8	59.8	59.8	56.084	522	522	0	By MS/MS	By MS/MS	By MS/MS	By MS/MS	By MS/MS	By MS/MS	By MS/MS	743380000	662400000	689610000	711020000	844870000	775370000	733310000	0.042754324964904	0.161150208352514
sp|Q96EY7|PTCD3_HUMAN;sp|Q96EY7-2|PTCD3_HUMAN;tr|B8ZZQ4|B8ZZQ4_HUMAN;tr|F8WE76|F8WE76_HUMAN	sp|Q96EY7|PTCD3_HUMAN	7;3;2;1	7;3;2;1	7;3;2;1	>sp|Q96EY7|PTCD3_HUMAN Pentatricopeptide repeat domain-containing protein 3, mitochondrial OS=Homo sapiens GN=PTCD3 PE=1 SV=3	4	7	7	7	16.5	16.5	16.5	78.549	689	689;280;187;69	7.9714e-46	By MS/MS	By MS/MS	By MS/MS	By MS/MS	By MS/MS	By MS/MS	By matching	21951000	31103000	27346000	25866000	10695000	22103000	20288000	0.043199889144037	-0.58623923409931
sp|Q8WXF1|PSPC1_HUMAN;sp|Q8WXF1-2|PSPC1_HUMAN;tr|X6RDA4|X6RDA4_HUMAN	sp|Q8WXF1|PSPC1_HUMAN;sp|Q8WXF1-2|PSPC1_HUMAN;tr|X6RDA4|X6RDA4_HUMAN	15;13;9	15;13;9	15;13;9	>sp|Q8WXF1|PSPC1_HUMAN Paraspeckle component 1 OS=Homo sapiens GN=PSPC1 PE=1 SV=1;>sp|Q8WXF1-2|PSPC1_HUMAN Isoform 2 of Paraspeckle component 1 OS=Homo sapiens GN=PSPC1;>tr|X6RDA4|X6RDA4_HUMAN Paraspeckle component 1 (Fragment) OS=Homo sapiens GN=PSPC1 PE=	3	15	15	15	39	39	39	58.743	523	523;393;248	5.0429e-258	By MS/MS	By MS/MS	By MS/MS	By MS/MS	By MS/MS	By MS/MS	By MS/MS	504230000	433340000	446770000	501640000	558280000	576380000	504800000	0.0433497579341885	0.212943825226403
sp|Q9H1Z4-2|WDR13_HUMAN;sp|Q9H1Z4|WDR13_HUMAN;tr|A0A087X091|A0A087X091_HUMAN	sp|Q9H1Z4-2|WDR13_HUMAN;sp|Q9H1Z4|WDR13_HUMAN;tr|A0A087X091|A0A087X091_HUMAN	4;4;3	4;4;3	4;4;3	>sp|Q9H1Z4-2|WDR13_HUMAN Isoform 2 of WD repeat-containing protein 13 OS=Homo sapiens GN=WDR13;>sp|Q9H1Z4|WDR13_HUMAN WD repeat-containing protein 13 OS=Homo sapiens GN=WDR13 PE=1 SV=2;>tr|A0A087X091|A0A087X091_HUMAN WD repeat-containing protein 13 (Fragme	3	4	4	4	15	15	15	43.036	393	393;485;187	2.1787e-15	By MS/MS	By MS/MS	By matching	By matching	By MS/MS	By matching	By MS/MS	11540000	8599700	9503700	10068000	13500000	10386000	11312000	0.0433571704366197	0.24097773145387
sp|Q9NVP1|DDX18_HUMAN;tr|H7C452|H7C452_HUMAN	sp|Q9NVP1|DDX18_HUMAN	13;3	13;3	13;3	>sp|Q9NVP1|DDX18_HUMAN ATP-dependent RNA helicase DDX18 OS=Homo sapiens GN=DDX18 PE=1 SV=2	2	13	13	13	27.9	27.9	27.9	75.406	670	670;214	8.0555e-51	By MS/MS	By MS/MS	By MS/MS	By MS/MS	By MS/MS	By MS/MS	By MS/MS	56198000	45803000	53087000	56202000	59374000	63234000	61828000	0.0438832486695231	0.218933293124732
sp|P51797-6|CLCN6_HUMAN;sp|P51797|CLCN6_HUMAN;sp|P51797-5|CLCN6_HUMAN;sp|P51797-4|CLCN6_HUMAN;sp|P51797-2|CLCN6_HUMAN;sp|P51797-3|CLCN6_HUMAN	sp|P51797-6|CLCN6_HUMAN;sp|P51797|CLCN6_HUMAN;sp|P51797-5|CLCN6_HUMAN	6;6;5;1;1;1	6;6;5;1;1;1	6;6;5;1;1;1	>sp|P51797-6|CLCN6_HUMAN Isoform 6 of Chloride transport protein 6 OS=Homo sapiens GN=CLCN6;>sp|P51797|CLCN6_HUMAN Chloride transport protein 6 OS=Homo sapiens GN=CLCN6 PE=1 SV=2;>sp|P51797-5|CLCN6_HUMAN Isoform 5 of Chloride transport protein 6 OS=Homo sa	6	6	6	6	9	9	9	94.659	847	847;869;953;308;320;353	1.435e-21	By MS/MS	By MS/MS	By MS/MS	By MS/MS	By MS/MS	By MS/MS	By MS/MS	17491000	17703000	17301000	16990000	19400000	19505000	19674000	0.043980124831502	0.168719493311737
tr|A0A087WTA5|A0A087WTA5_HUMAN;sp|Q9UI10-3|EI2BD_HUMAN;sp|Q9UI10|EI2BD_HUMAN;sp|Q9UI10-2|EI2BD_HUMAN;tr|E7ERK9|E7ERK9_HUMAN;tr|A0A087WW69|A0A087WW69_HUMAN;tr|F8W8L6|F8W8L6_HUMAN;tr|H7C2L8|H7C2L8_HUMAN	tr|A0A087WTA5|A0A087WTA5_HUMAN;sp|Q9UI10-3|EI2BD_HUMAN;sp|Q9UI10|EI2BD_HUMAN;sp|Q9UI10-2|EI2BD_HUMAN;tr|E7ERK9|E7ERK9_HUMAN	9;9;9;9;9;4;3;1	9;9;9;9;9;4;3;1	9;9;9;9;9;4;3;1	>tr|A0A087WTA5|A0A087WTA5_HUMAN Translation initiation factor eIF-2B subunit delta OS=Homo sapiens GN=EIF2B4 PE=1 SV=1;>sp|Q9UI10-3|EI2BD_HUMAN Isoform 3 of Translation initiation factor eIF-2B subunit delta OS=Homo sapiens GN=EIF2B4;>sp|Q9UI10|EI2BD_HUMAN	8	9	9	9	25.2	25.2	25.2	57.495	520	520;522;523;543;544;228;235;194	8.1993e-37	By MS/MS	By MS/MS	By MS/MS	By MS/MS	By MS/MS	By MS/MS	By MS/MS	33433000	36801000	35858000	34722000	25922000	32506000	28396000	0.04425976224923	-0.282587482856642
sp|Q8IXK0-2|PHC2_HUMAN;tr|B3KPJ4|B3KPJ4_HUMAN;sp|Q8IXK0-4|PHC2_HUMAN;sp|Q8IXK0|PHC2_HUMAN;sp|Q8IXK0-5|PHC2_HUMAN;sp|Q8IXK0-3|PHC2_HUMAN;tr|H7C528|H7C528_HUMAN;sp|Q8NDX5-2|PHC3_HUMAN;sp|Q8NDX5|PHC3_HUMAN;sp|Q8NDX5-7|PHC3_HUMAN	sp|Q8IXK0-2|PHC2_HUMAN;tr|B3KPJ4|B3KPJ4_HUMAN;sp|Q8IXK0-4|PHC2_HUMAN;sp|Q8IXK0|PHC2_HUMAN;sp|Q8IXK0-5|PHC2_HUMAN;sp|Q8IXK0-3|PHC2_HUMAN	7;7;7;7;7;4;2;2;2;2	7;7;7;7;7;4;2;2;2;2	7;7;7;7;7;4;2;2;2;2	>sp|Q8IXK0-2|PHC2_HUMAN Isoform 2 of Polyhomeotic-like protein 2 OS=Homo sapiens GN=PHC2;>tr|B3KPJ4|B3KPJ4_HUMAN Polyhomeotic-like protein 2 OS=Homo sapiens GN=PHC2 PE=1 SV=1;>sp|Q8IXK0-4|PHC2_HUMAN Isoform 4 of Polyhomeotic-like protein 2 OS=Homo sapiens	10	7	7	7	24.8	24.8	24.8	35.759	323	323;464;829;858;859;267;161;964;983;995	3.3787e-36	By MS/MS	By MS/MS	By MS/MS	By MS/MS	By MS/MS	By MS/MS	By MS/MS	35909000	29712000	35949000	36746000	49761000	47964000	47612000	0.0443633658608809	0.486471478384914
sp|Q9BWM7|SFXN3_HUMAN;tr|S4R3N9|S4R3N9_HUMAN	sp|Q9BWM7|SFXN3_HUMAN;tr|S4R3N9|S4R3N9_HUMAN	6;3	5;3	5;3	>sp|Q9BWM7|SFXN3_HUMAN Sideroflexin-3 OS=Homo sapiens GN=SFXN3 PE=1 SV=2;>tr|S4R3N9|S4R3N9_HUMAN Sideroflexin-3 OS=Homo sapiens GN=SFXN3 PE=1 SV=1	2	6	5	5	28.3	22.5	22.5	35.978	325	325;177	4.8432e-25	By MS/MS	By MS/MS	By MS/MS	By MS/MS	By MS/MS	By MS/MS	By MS/MS	28475000	32601000	32928000	27408000	24839000	26150000	23235000	0.0444985556096656	-0.294915864624235
sp|O14929|HAT1_HUMAN;sp|O14929-2|HAT1_HUMAN;tr|F8WEW1|F8WEW1_HUMAN;tr|F8W9G7|F8W9G7_HUMAN	sp|O14929|HAT1_HUMAN;sp|O14929-2|HAT1_HUMAN	8;6;1;1	8;6;1;1	8;6;1;1	>sp|O14929|HAT1_HUMAN Histone acetyltransferase type B catalytic subunit OS=Homo sapiens GN=HAT1 PE=1 SV=1;>sp|O14929-2|HAT1_HUMAN Isoform B of Histone acetyltransferase type B catalytic subunit OS=Homo sapiens GN=HAT1	4	8	8	8	30.3	30.3	30.3	49.512	419	419;334;46;125	9.7301e-72	By MS/MS	By MS/MS	By MS/MS	By MS/MS	By MS/MS	By MS/MS	By MS/MS	95664000	79800000	92466000	87932000	120240000	103180000	101950000	0.0446038709672447	0.285800850193793
sp|P26583|HMGB2_HUMAN;tr|D6R9A6|D6R9A6_HUMAN	sp|P26583|HMGB2_HUMAN;tr|D6R9A6|D6R9A6_HUMAN	8;5	6;4	6;4	>sp|P26583|HMGB2_HUMAN High mobility group protein B2 OS=Homo sapiens GN=HMGB2 PE=1 SV=2;>tr|D6R9A6|D6R9A6_HUMAN High mobility group protein B2 (Fragment) OS=Homo sapiens GN=HMGB2 PE=1 SV=1	2	8	6	6	29.7	19.6	19.6	24.033	209	209;134	1.0382e-121	By MS/MS	By MS/MS	By MS/MS	By MS/MS	By MS/MS	By MS/MS	By MS/MS	526590000	461980000	443640000	536800000	691410000	622310000	586280000	0.0446648876769105	0.363566479569814
sp|Q08945|SSRP1_HUMAN;tr|E9PMD4|E9PMD4_HUMAN;tr|E9PPZ7|E9PPZ7_HUMAN	sp|Q08945|SSRP1_HUMAN	22;9;8	22;9;8	22;9;8	>sp|Q08945|SSRP1_HUMAN FACT complex subunit SSRP1 OS=Homo sapiens GN=SSRP1 PE=1 SV=1	3	22	22	22	36.4	36.4	36.4	81.074	709	709;192;154	3.9132e-236	By MS/MS	By MS/MS	By MS/MS	By MS/MS	By MS/MS	By MS/MS	By MS/MS	499260000	431570000	486570000	460670000	566060000	548660000	492600000	0.0451030555310799	0.190443845276285
sp|P52888|THOP1_HUMAN;tr|K7EP46|K7EP46_HUMAN;tr|K7EKB6|K7EKB6_HUMAN;tr|K7EMU4|K7EMU4_HUMAN;tr|K7EL02|K7EL02_HUMAN;sp|P52888-2|THOP1_HUMAN;tr|K7EIK4|K7EIK4_HUMAN;tr|K7EL32|K7EL32_HUMAN	sp|P52888|THOP1_HUMAN;tr|K7EP46|K7EP46_HUMAN	15;9;6;3;3;2;1;1	15;9;6;3;3;2;1;1	15;9;6;3;3;2;1;1	>sp|P52888|THOP1_HUMAN Thimet oligopeptidase OS=Homo sapiens GN=THOP1 PE=1 SV=2;>tr|K7EP46|K7EP46_HUMAN Thimet oligopeptidase OS=Homo sapiens GN=THOP1 PE=1 SV=1	8	15	15	15	28	28	28	78.839	689	689;568;177;204;260;258;169;216	4.5458e-61	By MS/MS	By MS/MS	By MS/MS	By MS/MS	By MS/MS	By MS/MS	By MS/MS	76546000	69354000	75629000	72745000	90855000	79969000	85875000	0.045162129316921	0.217955093592782
sp|Q99873-4|ANM1_HUMAN;tr|E9PKG1|E9PKG1_HUMAN;sp|Q99873-3|ANM1_HUMAN;sp|Q99873-2|ANM1_HUMAN;sp|Q99873|ANM1_HUMAN;tr|H7C2I1|H7C2I1_HUMAN;tr|E9PIX6|E9PIX6_HUMAN;tr|E9PQ98|E9PQ98_HUMAN;tr|A0A087X1W2|A0A087X1W2_HUMAN;tr|H0YDE4|H0YDE4_HUMAN;tr|E9PNR9|E9PNR9_HUMAN;tr|E9PMW9|E9PMW9_HUMAN;tr|E9PI83|E9PI83_HUMAN	sp|Q99873-4|ANM1_HUMAN;tr|E9PKG1|E9PKG1_HUMAN;sp|Q99873-3|ANM1_HUMAN;sp|Q99873-2|ANM1_HUMAN;sp|Q99873|ANM1_HUMAN;tr|H7C2I1|H7C2I1_HUMAN;tr|E9PIX6|E9PIX6_HUMAN;tr|E9PQ98|E9PQ98_HUMAN;tr|A0A087X1W2|A0A087X1W2_HUMAN;tr|H0YDE4|H0YDE4_HUMAN	21;20;20;20;20;20;14;13;13;11;10;3;3	21;20;20;20;20;20;14;13;13;11;10;3;3	18;17;17;17;17;17;12;11;11;9;8;3;3	>sp|Q99873-4|ANM1_HUMAN Isoform 4 of Protein arginine N-methyltransferase 1 OS=Homo sapiens GN=PRMT1;>tr|E9PKG1|E9PKG1_HUMAN Protein arginine N-methyltransferase 1 OS=Homo sapiens GN=PRMT1 PE=1 SV=1;>sp|Q99873-3|ANM1_HUMAN Isoform 3 of Protein arginine N-m	13	21	21	18	66.6	66.6	60.9	40.548	353	353;325;343;347;361;371;209;205;285;238;160;110;113	0	By MS/MS	By MS/MS	By MS/MS	By MS/MS	By MS/MS	By MS/MS	By MS/MS	761920000	692310000	692850000	741560000	833900000	816920000	739060000	0.0453509907838981	0.141585261477543
sp|Q14974|IMB1_HUMAN;sp|Q14974-2|IMB1_HUMAN;tr|J3KTM9|J3KTM9_HUMAN;tr|J3QR48|J3QR48_HUMAN;tr|J3QKQ5|J3QKQ5_HUMAN;tr|J3QRG4|J3QRG4_HUMAN;tr|J3KS06|J3KS06_HUMAN	sp|Q14974|IMB1_HUMAN;sp|Q14974-2|IMB1_HUMAN;tr|J3KTM9|J3KTM9_HUMAN	32;23;21;9;5;2;1	32;23;21;9;5;2;1	32;23;21;9;5;2;1	>sp|Q14974|IMB1_HUMAN Importin subunit beta-1 OS=Homo sapiens GN=KPNB1 PE=1 SV=2;>sp|Q14974-2|IMB1_HUMAN Isoform 2 of Importin subunit beta-1 OS=Homo sapiens GN=KPNB1;>tr|J3KTM9|J3KTM9_HUMAN Importin subunit beta-1 (Fragment) OS=Homo sapiens GN=KPNB1 PE=1	7	32	32	32	49.1	49.1	49.1	97.169	876	876;731;690;149;248;60;22	0	By MS/MS	By MS/MS	By MS/MS	By MS/MS	By MS/MS	By MS/MS	By MS/MS	1817300000	1950600000	1990400000	1807900000	1695100000	1762500000	1795700000	0.0453973792416187	-0.111307438097897
sp|Q12824|SNF5_HUMAN;sp|Q12824-2|SNF5_HUMAN;tr|G5E975|G5E975_HUMAN;tr|B5MCL5|B5MCL5_HUMAN;tr|C9JTA6|C9JTA6_HUMAN	sp|Q12824|SNF5_HUMAN;sp|Q12824-2|SNF5_HUMAN;tr|G5E975|G5E975_HUMAN;tr|B5MCL5|B5MCL5_HUMAN;tr|C9JTA6|C9JTA6_HUMAN	13;12;11;10;7	13;12;11;10;7	13;12;11;10;7	>sp|Q12824|SNF5_HUMAN SWI/SNF-related matrix-associated actin-dependent regulator of chromatin subfamily B member 1 OS=Homo sapiens GN=SMARCB1 PE=1 SV=2;>sp|Q12824-2|SNF5_HUMAN Isoform B of SWI/SNF-related matrix-associated actin-dependent regulator of chr	5	13	13	13	52.2	52.2	52.2	44.141	385	385;376;394;339;227	4.2074e-213	By MS/MS	By MS/MS	By MS/MS	By MS/MS	By MS/MS	By MS/MS	By MS/MS	162190000	141920000	157450000	153920000	195610000	174040000	170810000	0.0455787342495914	0.227513368698275
sp|Q9UBS4|DJB11_HUMAN;tr|H7C2Y5|H7C2Y5_HUMAN	sp|Q9UBS4|DJB11_HUMAN	6;2	6;2	6;2	>sp|Q9UBS4|DJB11_HUMAN DnaJ homolog subfamily B member 11 OS=Homo sapiens GN=DNAJB11 PE=1 SV=1	2	6	6	6	21.2	21.2	21.2	40.513	358	358;168	1.9509e-36	By MS/MS	By MS/MS	By MS/MS	By MS/MS	By MS/MS	By MS/MS	By MS/MS	65460000	62874000	60619000	66768000	71589000	76905000	74596000	0.0456343022781727	0.218092704923361
sp|P14625|ENPL_HUMAN;tr|Q96GW1|Q96GW1_HUMAN;sp|Q58FF3|ENPLL_HUMAN;tr|H0YIV0|H0YIV0_HUMAN;tr|F8W026|F8W026_HUMAN	sp|P14625|ENPL_HUMAN	48;17;7;5;4	48;17;7;5;4	46;15;7;5;2	>sp|P14625|ENPL_HUMAN Endoplasmin OS=Homo sapiens GN=HSP90B1 PE=1 SV=1	5	48	48	46	57.8	57.8	56	92.468	803	803;315;399;147;49	0	By MS/MS	By MS/MS	By MS/MS	By MS/MS	By MS/MS	By MS/MS	By MS/MS	2483200000	2296300000	2432200000	2346200000	2603400000	2414400000	2571500000	0.0462316484780161	0.0823106505096575
sp|O43290|SNUT1_HUMAN;tr|E9PQI8|E9PQI8_HUMAN	sp|O43290|SNUT1_HUMAN	23;4	23;4	23;4	>sp|O43290|SNUT1_HUMAN U4/U6.U5 tri-snRNP-associated protein 1 OS=Homo sapiens GN=SART1 PE=1 SV=1	2	23	23	23	37.2	37.2	37.2	90.254	800	800;164	1.8089e-125	By MS/MS	By MS/MS	By MS/MS	By MS/MS	By MS/MS	By MS/MS	By MS/MS	157410000	137870000	147030000	160820000	184560000	178170000	168510000	0.0463341323327055	0.231932281163769
sp|P31943|HNRH1_HUMAN;tr|G8JLB6|G8JLB6_HUMAN;tr|E9PCY7|E9PCY7_HUMAN;tr|D6RBM0|D6RBM0_HUMAN;tr|D6RIT2|D6RIT2_HUMAN;tr|D6RIU0|D6RIU0_HUMAN;tr|H0YB39|H0YB39_HUMAN;tr|D6RAM1|D6RAM1_HUMAN;tr|D6R9T0|D6R9T0_HUMAN;tr|D6RFM3|D6RFM3_HUMAN;tr|D6RDU3|D6RDU3_HUMAN;tr|D6RJ04|D6RJ04_HUMAN;tr|D6RIH9|D6RIH9_HUMAN;tr|E7EQJ0|E7EQJ0_HUMAN;tr|E5RGV0|E5RGV0_HUMAN;tr|E7EN40|E7EN40_HUMAN;tr|H0YBD7|H0YBD7_HUMAN;tr|D6RDL0…	sp|P31943|HNRH1_HUMAN;tr|G8JLB6|G8JLB6_HUMAN;tr|E9PCY7|E9PCY7_HUMAN;tr|D6RBM0|D6RBM0_HUMAN;tr|D6RIT2|D6RIT2_HUMAN;tr|D6RIU0|D6RIU0_HUMAN;tr|H0YB39|H0YB39_HUMAN	17;17;16;10;9;9;9;8;8;8;8;8;8;7;7;7;7;5;5;4;3;3;3;2	17;17;16;10;9;9;9;8;8;8;8;8;8;7;7;7;7;5;5;4;3;3;3;2	10;10;9;6;7;6;4;6;6;6;6;6;6;6;4;5;3;5;2;1;3;3;1;2	>sp|P31943|HNRH1_HUMAN Heterogeneous nuclear ribonucleoprotein H OS=Homo sapiens GN=HNRNPH1 PE=1 SV=4;>tr|G8JLB6|G8JLB6_HUMAN Heterogeneous nuclear ribonucleoprotein H OS=Homo sapiens GN=HNRNPH1 PE=1 SV=1;>tr|E9PCY7|E9PCY7_HUMAN Heterogeneous nuclear ribon	24	17	17	10	52.6	52.6	31.8	49.229	449	449;472;429;212;164;168;277;130;162;163;171;172;184;115;155;166;195;84;185;100;40;49;131;28	0	By MS/MS	By MS/MS	By MS/MS	By MS/MS	By MS/MS	By MS/MS	By MS/MS	1457200000	1255800000	1312700000	1.51e+09	1743400000	1696800000	1585700000	0.0463627378718591	0.275653705447287
sp|Q7Z417|NUFP2_HUMAN	sp|Q7Z417|NUFP2_HUMAN	3	3	3	>sp|Q7Z417|NUFP2_HUMAN Nuclear fragile X mental retardation-interacting protein 2 OS=Homo sapiens GN=NUFIP2 PE=1 SV=1	1	3	3	3	8.1	8.1	8.1	76.12	695	695	5.6766e-11	By MS/MS	By MS/MS	By MS/MS	By MS/MS	By MS/MS	By MS/MS	By MS/MS	14679000	12275000	10857000	12727000	17936000	13819000	14123000	0.0473128780177795	0.275471427393222
sp|Q15392-2|DHC24_HUMAN;sp|Q15392|DHC24_HUMAN;tr|H7C4B7|H7C4B7_HUMAN	sp|Q15392-2|DHC24_HUMAN;sp|Q15392|DHC24_HUMAN;tr|H7C4B7|H7C4B7_HUMAN	8;8;4	8;8;4	8;8;4	>sp|Q15392-2|DHC24_HUMAN Isoform 2 of Delta(24)-sterol reductase OS=Homo sapiens GN=DHCR24;>sp|Q15392|DHC24_HUMAN Delta(24)-sterol reductase OS=Homo sapiens GN=DHCR24 PE=1 SV=2;>tr|H7C4B7|H7C4B7_HUMAN Delta(24)-sterol reductase (Fragment) OS=Homo sapiens G	3	8	8	8	20.4	20.4	20.4	54.75	475	475;516;154	3.2721e-55	By MS/MS	By MS/MS	By MS/MS	By MS/MS	By MS/MS	By MS/MS	By MS/MS	100890000	85683000	90584000	84360000	100410000	88542000	105720000	0.0476303911067062	0.120083989904252
sp|Q969E4|TCAL3_HUMAN;sp|Q5H9L2|TCAL5_HUMAN;sp|Q6IPX3-2|TCAL6_HUMAN;tr|A0A087WZD5|A0A087WZD5_HUMAN;sp|Q6IPX3|TCAL6_HUMAN	sp|Q969E4|TCAL3_HUMAN;sp|Q5H9L2|TCAL5_HUMAN	3;2;1;1;1	3;2;1;1;1	3;2;1;1;1	>sp|Q969E4|TCAL3_HUMAN Transcription elongation factor A protein-like 3 OS=Homo sapiens GN=TCEAL3 PE=1 SV=1;>sp|Q5H9L2|TCAL5_HUMAN Transcription elongation factor A protein-like 5 OS=Homo sapiens GN=TCEAL5 PE=1 SV=1	5	3	3	3	23	23	23	22.502	200	200;206;183;199;200	3.878e-16	By matching	By MS/MS	By MS/MS	By MS/MS	By MS/MS	By MS/MS	By matching	5804200	8635100	8594300	9757900	8449100	3784400	5656500	0.0478968545867761	-0.459131010581219
sp|Q9NUJ1|ABHDA_HUMAN;sp|Q9NUJ1-2|ABHDA_HUMAN;sp|Q9NUJ1-3|ABHDA_HUMAN	sp|Q9NUJ1|ABHDA_HUMAN;sp|Q9NUJ1-2|ABHDA_HUMAN	11;7;5	11;7;5	11;7;5	>sp|Q9NUJ1|ABHDA_HUMAN Mycophenolic acid acyl-glucuronide esterase, mitochondrial OS=Homo sapiens GN=ABHD10 PE=1 SV=1;>sp|Q9NUJ1-2|ABHDA_HUMAN Isoform 2 of Mycophenolic acid acyl-glucuronide esterase, mitochondrial OS=Homo sapiens GN=ABHD10	3	11	11	11	49.3	49.3	49.3	33.932	306	306;149;205	5.2741e-86	By MS/MS	By MS/MS	By MS/MS	By MS/MS	By MS/MS	By MS/MS	By MS/MS	155470000	184720000	184500000	176160000	140750000	166430000	173490000	0.0484318307854095	-0.129021440467437
sp|P98175-2|RBM10_HUMAN;sp|P98175|RBM10_HUMAN;sp|P98175-4|RBM10_HUMAN;sp|P98175-3|RBM10_HUMAN	sp|P98175-2|RBM10_HUMAN;sp|P98175|RBM10_HUMAN;sp|P98175-4|RBM10_HUMAN;sp|P98175-3|RBM10_HUMAN	18;18;16;16	18;18;16;16	16;16;14;14	>sp|P98175-2|RBM10_HUMAN Isoform 2 of RNA-binding protein 10 OS=Homo sapiens GN=RBM10;>sp|P98175|RBM10_HUMAN RNA-binding protein 10 OS=Homo sapiens GN=RBM10 PE=1 SV=3;>sp|P98175-4|RBM10_HUMAN Isoform 4 of RNA-binding protein 10 OS=Homo sapiens GN=RBM10;>sp	4	18	18	16	30.2	30.2	29.4	103.43	929	929;930;852;853	8.9757e-101	By MS/MS	By MS/MS	By MS/MS	By MS/MS	By MS/MS	By MS/MS	By MS/MS	118350000	103690000	109670000	109370000	145210000	124180000	120350000	0.0485400101184105	0.236509160384753
sp|Q9NY12-2|GAR1_HUMAN;sp|Q9NY12|GAR1_HUMAN	sp|Q9NY12-2|GAR1_HUMAN;sp|Q9NY12|GAR1_HUMAN	4;4	4;4	4;4	>sp|Q9NY12-2|GAR1_HUMAN Isoform 2 of H/ACA ribonucleoprotein complex subunit 1 OS=Homo sapiens GN=GAR1;>sp|Q9NY12|GAR1_HUMAN H/ACA ribonucleoprotein complex subunit 1 OS=Homo sapiens GN=GAR1 PE=1 SV=1	2	4	4	4	28.1	28.1	28.1	20.834	199	199;217	3.6628e-21	By MS/MS	By MS/MS	By MS/MS	By MS/MS	By MS/MS	By MS/MS	By MS/MS	79319000	67970000	77107000	76048000	85965000	80249000	80283000	0.0498607955923049	0.129511476721222
sp|Q14696|MESD_HUMAN;tr|H0YLI4|H0YLI4_HUMAN;sp|Q14696-2|MESD_HUMAN	sp|Q14696|MESD_HUMAN	9;1;1	9;1;1	9;1;1	>sp|Q14696|MESD_HUMAN LDLR chaperone MESD OS=Homo sapiens GN=MESDC2 PE=1 SV=2	3	9	9	9	47	47	47	26.076	234	234;80;138	3.0158e-34	By MS/MS	By MS/MS	By MS/MS	By MS/MS	By MS/MS	By MS/MS	By MS/MS	90838000	79612000	80717000	88689000	125510000	109310000	99800000	0.0500766607836309	0.392637582940053
tr|H0YN18|H0YN18_HUMAN;sp|P25789|PSA4_HUMAN;tr|H0YKT8|H0YKT8_HUMAN;tr|H0YMA1|H0YMA1_HUMAN;tr|H0YMZ1|H0YMZ1_HUMAN;tr|H0YL69|H0YL69_HUMAN;sp|P25789-2|PSA4_HUMAN;tr|H0YKS0|H0YKS0_HUMAN;tr|H0YLC2|H0YLC2_HUMAN;tr|H0YMI6|H0YMI6_HUMAN;tr|H0YMV3|H0YMV3_HUMAN;tr|H0YLS6|H0YLS6_HUMAN	tr|H0YN18|H0YN18_HUMAN;sp|P25789|PSA4_HUMAN;tr|H0YKT8|H0YKT8_HUMAN;tr|H0YMA1|H0YMA1_HUMAN;tr|H0YMZ1|H0YMZ1_HUMAN;tr|H0YL69|H0YL69_HUMAN;sp|P25789-2|PSA4_HUMAN;tr|H0YKS0|H0YKS0_HUMAN;tr|H0YLC2|H0YLC2_HUMAN;tr|H0YMI6|H0YMI6_HUMAN	8;8;7;7;7;7;6;5;5;5;3;2	8;8;7;7;7;7;6;5;5;5;3;2	8;8;7;7;7;7;6;5;5;5;3;2	>tr|H0YN18|H0YN18_HUMAN Proteasome subunit alpha type-4 OS=Homo sapiens GN=PSMA4 PE=1 SV=1;>sp|P25789|PSA4_HUMAN Proteasome subunit alpha type-4 OS=Homo sapiens GN=PSMA4 PE=1 SV=1;>tr|H0YKT8|H0YKT8_HUMAN Proteasome subunit beta type (Fragment) OS=Homo sapi	12	8	8	8	50	50	50	26.282	230	230;261;182;209;221;236;190;122;174;183;86;125	1.5449e-213	By MS/MS	By MS/MS	By MS/MS	By MS/MS	By MS/MS	By MS/MS	By MS/MS	412120000	397390000	401250000	386300000	442490000	409910000	415360000	0.0501561280869173	0.0819006391782903
tr|E9PES6|E9PES6_HUMAN;tr|E7ES08|E7ES08_HUMAN;tr|E7EQU1|E7EQU1_HUMAN;sp|O15347|HMGB3_HUMAN	tr|E9PES6|E9PES6_HUMAN;tr|E7ES08|E7ES08_HUMAN;tr|E7EQU1|E7EQU1_HUMAN;sp|O15347|HMGB3_HUMAN	9;9;9;9	9;9;9;9	9;9;9;9	>tr|E9PES6|E9PES6_HUMAN High mobility group protein B3 (Fragment) OS=Homo sapiens GN=HMGB3 PE=1 SV=1;>tr|E7ES08|E7ES08_HUMAN High mobility group protein B3 (Fragment) OS=Homo sapiens GN=HMGB3 PE=1 SV=1;>tr|E7EQU1|E7EQU1_HUMAN High mobility group protein B3	4	9	9	9	39.2	39.2	39.2	17.522	153	153;188;193;200	4.485e-107	By MS/MS	By MS/MS	By MS/MS	By MS/MS	By MS/MS	By MS/MS	By MS/MS	390290000	308900000	339410000	363010000	518040000	436220000	391810000	0.0501878878531977	0.356705962777084
sp|P25205|MCM3_HUMAN;sp|P25205-2|MCM3_HUMAN;tr|J3KQ69|J3KQ69_HUMAN;tr|Q7Z6P5|Q7Z6P5_HUMAN	sp|P25205|MCM3_HUMAN;sp|P25205-2|MCM3_HUMAN;tr|J3KQ69|J3KQ69_HUMAN	25;24;21;4	25;24;21;4	25;24;21;4	>sp|P25205|MCM3_HUMAN DNA replication licensing factor MCM3 OS=Homo sapiens GN=MCM3 PE=1 SV=3;>sp|P25205-2|MCM3_HUMAN Isoform 2 of DNA replication licensing factor MCM3 OS=Homo sapiens GN=MCM3;>tr|J3KQ69|J3KQ69_HUMAN DNA replication licensing factor MCM3 O	4	25	25	25	38.7	38.7	38.7	90.98	808	808;853;818;328	1.3096e-243	By MS/MS	By MS/MS	By MS/MS	By MS/MS	By MS/MS	By MS/MS	By MS/MS	239560000	177090000	204800000	209920000	251560000	232290000	207810000	0.0503997802139577	0.149609835115742
sp|P53396-2|ACLY_HUMAN;sp|P53396|ACLY_HUMAN;sp|P53396-3|ACLY_HUMAN;tr|K7ESG8|K7ESG8_HUMAN;tr|K7EIE7|K7EIE7_HUMAN	sp|P53396-2|ACLY_HUMAN;sp|P53396|ACLY_HUMAN;sp|P53396-3|ACLY_HUMAN	44;44;33;4;4	44;44;33;4;4	44;44;33;4;4	>sp|P53396-2|ACLY_HUMAN Isoform 2 of ATP-citrate synthase OS=Homo sapiens GN=ACLY;>sp|P53396|ACLY_HUMAN ATP-citrate synthase OS=Homo sapiens GN=ACLY PE=1 SV=3;>sp|P53396-3|ACLY_HUMAN Isoform 3 of ATP-citrate synthase OS=Homo sapiens GN=ACLY	5	44	44	44	46.6	46.6	46.6	119.77	1091	1091;1101;830;109;133	0	By MS/MS	By MS/MS	By MS/MS	By MS/MS	By MS/MS	By MS/MS	By MS/MS	866500000	849150000	861470000	848540000	904430000	883520000	869090000	0.0507016728395783	0.0484754764235014
sp|Q15024|EXOS7_HUMAN	sp|Q15024|EXOS7_HUMAN	9	9	9	>sp|Q15024|EXOS7_HUMAN Exosome complex component RRP42 OS=Homo sapiens GN=EXOSC7 PE=1 SV=3	1	9	9	9	48.8	48.8	48.8	31.821	291	291	2.3622e-50	By MS/MS	By MS/MS	By MS/MS	By MS/MS	By MS/MS	By MS/MS	By MS/MS	56092000	59525000	60667000	65224000	55707000	60065000	55699000	0.0509674098076543	-0.0790688786243037
sp|Q9UK76|HN1_HUMAN;tr|J3KT51|J3KT51_HUMAN;sp|Q9UK76-2|HN1_HUMAN;sp|Q9UK76-3|HN1_HUMAN;tr|J3KSH8|J3KSH8_HUMAN	sp|Q9UK76|HN1_HUMAN;tr|J3KT51|J3KT51_HUMAN;sp|Q9UK76-2|HN1_HUMAN;sp|Q9UK76-3|HN1_HUMAN;tr|J3KSH8|J3KSH8_HUMAN	6;5;5;4;3	6;5;5;4;3	6;5;5;4;3	>sp|Q9UK76|HN1_HUMAN Hematological and neurological expressed 1 protein OS=Homo sapiens GN=HN1 PE=1 SV=3;>tr|J3KT51|J3KT51_HUMAN Hematological and neurological-expressed 1 protein OS=Homo sapiens GN=HN1 PE=1 SV=1;>sp|Q9UK76-2|HN1_HUMAN Isoform 2 of Hematol	5	6	6	6	64.9	64.9	64.9	16.014	154	154;104;181;108;94	5.9558e-256	By MS/MS	By MS/MS	By MS/MS	By MS/MS	By MS/MS	By MS/MS	By MS/MS	398970000	379180000	367210000	394540000	393250000	412790000	424200000	0.0510596402034537	0.0911406224724894
sp|Q9Y4L1|HYOU1_HUMAN;tr|A0A087X054|A0A087X054_HUMAN;tr|E9PJ21|E9PJ21_HUMAN;tr|A0A087WWI4|A0A087WWI4_HUMAN;tr|K7EQK2|K7EQK2_HUMAN;sp|Q9Y4L1-2|HYOU1_HUMAN;tr|J3KTF1|J3KTF1_HUMAN;tr|J3QL06|J3QL06_HUMAN;tr|Q9BST8|Q9BST8_HUMAN;tr|J3QQH7|J3QQH7_HUMAN;tr|J3QLE9|J3QLE9_HUMAN;tr|A0A087X214|A0A087X214_HUMAN;tr|A0A087WW13|A0A087WW13_HUMAN;sp|Q9BXT5|TEX15_HUMAN;tr|D3DSV6|D3DSV6_HUMAN	sp|Q9Y4L1|HYOU1_HUMAN;tr|A0A087X054|A0A087X054_HUMAN;tr|E9PJ21|E9PJ21_HUMAN;tr|A0A087WWI4|A0A087WWI4_HUMAN;tr|K7EQK2|K7EQK2_HUMAN;sp|Q9Y4L1-2|HYOU1_HUMAN	37;35;25;25;25;19;11;10;7;7;7;4;4;1;1	37;35;25;25;25;19;11;10;7;7;7;4;4;1;1	37;35;25;25;25;19;11;10;7;7;7;4;4;1;1	>sp|Q9Y4L1|HYOU1_HUMAN Hypoxia up-regulated protein 1 OS=Homo sapiens GN=HYOU1 PE=1 SV=1;>tr|A0A087X054|A0A087X054_HUMAN Hypoxia up-regulated protein 1 OS=Homo sapiens GN=HYOU1 PE=1 SV=1;>tr|E9PJ21|E9PJ21_HUMAN Hypoxia up-regulated protein 1 (Fragment) OS=	15	37	37	37	49	49	49	111.33	999	999;937;656;677;678;559;224;211;147;149;154;92;103;2789;3069	0	By MS/MS	By MS/MS	By MS/MS	By MS/MS	By MS/MS	By MS/MS	By MS/MS	1241600000	1215700000	1230100000	1.24e+09	1285200000	1252200000	1262300000	0.0519388280165782	0.0400964238284914
tr|H3BSW0|H3BSW0_HUMAN;sp|Q8N9N7|LRC57_HUMAN	tr|H3BSW0|H3BSW0_HUMAN;sp|Q8N9N7|LRC57_HUMAN	5;5	5;5	5;5	>tr|H3BSW0|H3BSW0_HUMAN Leucine-rich repeat-containing protein 57 (Fragment) OS=Homo sapiens GN=LRRC57 PE=1 SV=1;>sp|Q8N9N7|LRC57_HUMAN Leucine-rich repeat-containing protein 57 OS=Homo sapiens GN=LRRC57 PE=1 SV=1	2	5	5	5	33.8	33.8	33.8	16.324	148	148;239	2.3214e-20	By MS/MS	By MS/MS	By MS/MS	By MS/MS	By MS/MS	By MS/MS	By MS/MS	36351000	33369000	31436000	29988000	32381000	37720000	38919000	0.0520823716093374	0.148478520652166
sp|P61353|RL27_HUMAN;tr|K7ELC7|K7ELC7_HUMAN;tr|K7EQQ9|K7EQQ9_HUMAN;tr|K7ERY7|K7ERY7_HUMAN	sp|P61353|RL27_HUMAN;tr|K7ELC7|K7ELC7_HUMAN;tr|K7EQQ9|K7EQQ9_HUMAN	8;7;5;1	8;7;5;1	8;7;5;1	>sp|P61353|RL27_HUMAN 60S ribosomal protein L27 OS=Homo sapiens GN=RPL27 PE=1 SV=2;>tr|K7ELC7|K7ELC7_HUMAN 60S ribosomal protein L27 (Fragment) OS=Homo sapiens GN=RPL27 PE=1 SV=1;>tr|K7EQQ9|K7EQQ9_HUMAN 60S ribosomal protein L27 OS=Homo sapiens GN=RPL27 PE	4	8	8	8	49.3	49.3	49.3	15.798	136	136;144;80;40	3.0534e-86	By MS/MS	By MS/MS	By MS/MS	By MS/MS	By MS/MS	By MS/MS	By MS/MS	383950000	384300000	354750000	357500000	396330000	380230000	394320000	0.0521836267513832	0.0765462346656525
tr|K7EIN2|K7EIN2_HUMAN;sp|Q9BRJ7|SDOS_HUMAN;tr|K7ENA3|K7ENA3_HUMAN;tr|W4VSQ8|W4VSQ8_HUMAN;sp|Q9BRJ7-2|SDOS_HUMAN	tr|K7EIN2|K7EIN2_HUMAN;sp|Q9BRJ7|SDOS_HUMAN;tr|K7ENA3|K7ENA3_HUMAN	9;9;5;4;4	9;9;5;4;4	8;8;5;4;4	>tr|K7EIN2|K7EIN2_HUMAN Protein syndesmos (Fragment) OS=Homo sapiens GN=NUDT16L1 PE=1 SV=1;>sp|Q9BRJ7|SDOS_HUMAN Protein syndesmos OS=Homo sapiens GN=NUDT16L1 PE=1 SV=1;>tr|K7ENA3|K7ENA3_HUMAN Protein syndesmos OS=Homo sapiens GN=NUDT16L1 PE=1 SV=1	5	9	9	8	55.1	55.1	49.5	21.809	198	198;211;171;192;247	5.1703e-52	By MS/MS	By MS/MS	By MS/MS	By MS/MS	By MS/MS	By MS/MS	By MS/MS	73590000	70969000	72473000	68766000	80121000	74583000	83040000	0.0530218251328456	0.149450610635733
sp|Q9NQE9|HINT3_HUMAN	sp|Q9NQE9|HINT3_HUMAN	3	3	3	>sp|Q9NQE9|HINT3_HUMAN Histidine triad nucleotide-binding protein 3 OS=Homo sapiens GN=HINT3 PE=1 SV=1	1	3	3	3	19.2	19.2	19.2	20.361	182	182	3.5534e-12	By MS/MS	By MS/MS	By MS/MS	By MS/MS	By MS/MS	By MS/MS	By MS/MS	11219000	15895000	14410000	13932000	13358000	9988100	13338000	0.0534100204394149	-0.181151169514846
sp|Q96BP3|PPWD1_HUMAN;tr|F5H7P7|F5H7P7_HUMAN;sp|Q96BP3-2|PPWD1_HUMAN;tr|D6R9Q1|D6R9Q1_HUMAN;tr|D6RB19|D6RB19_HUMAN;tr|D6RHV0|D6RHV0_HUMAN;tr|D6RA12|D6RA12_HUMAN;tr|D6RDA4|D6RDA4_HUMAN;tr|D6RD43|D6RD43_HUMAN;tr|H0Y8N5|H0Y8N5_HUMAN	sp|Q96BP3|PPWD1_HUMAN;tr|F5H7P7|F5H7P7_HUMAN;sp|Q96BP3-2|PPWD1_HUMAN	7;6;5;3;2;2;1;1;1;1	7;6;5;3;2;2;1;1;1;1	7;6;5;3;2;2;1;1;1;1	>sp|Q96BP3|PPWD1_HUMAN Peptidylprolyl isomerase domain and WD repeat-containing protein 1 OS=Homo sapiens GN=PPWD1 PE=1 SV=1;>tr|F5H7P7|F5H7P7_HUMAN Peptidylprolyl isomerase domain and WD repeat-containing protein 1 OS=Homo sapiens GN=PPWD1 PE=1 SV=1;>sp|Q	10	7	7	7	17.8	17.8	17.8	73.574	646	646;616;490;241;107;108;68;84;107;132	5.2165e-18	By MS/MS	By MS/MS	By MS/MS	By MS/MS	By MS/MS	By MS/MS	By MS/MS	24838000	24271000	22881000	20294000	29450000	29555000	24852000	0.053542699942267	0.276888179487646
sp|P35241|RADI_HUMAN;sp|P35241-5|RADI_HUMAN;sp|P35241-4|RADI_HUMAN;sp|P35241-3|RADI_HUMAN;tr|H0YE16|H0YE16_HUMAN;tr|E9PNV3|E9PNV3_HUMAN;sp|P35241-2|RADI_HUMAN;tr|E9PQ82|E9PQ82_HUMAN;tr|E9PKN5|E9PKN5_HUMAN;tr|E9PNP4|E9PNP4_HUMAN	sp|P35241|RADI_HUMAN;sp|P35241-5|RADI_HUMAN;sp|P35241-4|RADI_HUMAN	28;27;19;9;9;8;8;6;2;1	17;16;11;7;9;6;8;4;2;0	15;14;11;5;9;4;8;2;2;0	>sp|P35241|RADI_HUMAN Radixin OS=Homo sapiens GN=RDX PE=1 SV=1;>sp|P35241-5|RADI_HUMAN Isoform 5 of Radixin OS=Homo sapiens GN=RDX;>sp|P35241-4|RADI_HUMAN Isoform 4 of Radixin OS=Homo sapiens GN=RDX	10	28	17	15	45.6	30.5	29.2	68.563	583	583;604;447;200;253;148;257;116;51;52	3.2947e-262	By MS/MS	By MS/MS	By MS/MS	By MS/MS	By MS/MS	By MS/MS	By MS/MS	261690000	286980000	278930000	270830000	243050000	255420000	272580000	0.054118795191722	-0.0955091121143074
sp|P53992|SC24C_HUMAN;tr|G5EA31|G5EA31_HUMAN;sp|P53992-2|SC24C_HUMAN	sp|P53992|SC24C_HUMAN;tr|G5EA31|G5EA31_HUMAN	21;20;9	21;20;9	21;20;9	>sp|P53992|SC24C_HUMAN Protein transport protein Sec24C OS=Homo sapiens GN=SEC24C PE=1 SV=3;>tr|G5EA31|G5EA31_HUMAN Protein transport protein Sec24C OS=Homo sapiens GN=SEC24C PE=1 SV=1	3	21	21	21	27.1	27.1	27.1	118.32	1094	1094;1042;342	7.6486e-181	By MS/MS	By MS/MS	By MS/MS	By MS/MS	By MS/MS	By MS/MS	By MS/MS	155400000	148880000	149220000	134060000	183550000	163660000	1.59e+08	0.0542487386901527	0.200037323718156
sp|P62140|PP1B_HUMAN;tr|E7ETD8|E7ETD8_HUMAN;tr|C9J9S3|C9J9S3_HUMAN;tr|C9JP48|C9JP48_HUMAN	sp|P62140|PP1B_HUMAN;tr|E7ETD8|E7ETD8_HUMAN	19;11;8;8	19;11;8;8	8;2;4;4	>sp|P62140|PP1B_HUMAN Serine/threonine-protein phosphatase PP1-beta catalytic subunit OS=Homo sapiens GN=PPP1CB PE=1 SV=3;>tr|E7ETD8|E7ETD8_HUMAN Serine/threonine-protein phosphatase (Fragment) OS=Homo sapiens GN=PPP1CB PE=1 SV=1	4	19	19	8	70.9	70.9	37	37.186	327	327;169;125;138	0	By MS/MS	By MS/MS	By MS/MS	By MS/MS	By MS/MS	By MS/MS	By MS/MS	174290000	150390000	151290000	173270000	205260000	204030000	172970000	0.054273570890031	0.257949123648678
sp|Q8N556-2|AFAP1_HUMAN;sp|Q8N556|AFAP1_HUMAN	sp|Q8N556-2|AFAP1_HUMAN;sp|Q8N556|AFAP1_HUMAN	9;7	9;7	9;7	>sp|Q8N556-2|AFAP1_HUMAN Isoform 2 of Actin filament-associated protein 1 OS=Homo sapiens GN=AFAP1;>sp|Q8N556|AFAP1_HUMAN Actin filament-associated protein 1 OS=Homo sapiens GN=AFAP1 PE=1 SV=2	2	9	9	9	14.5	14.5	14.5	89.794	814	814;730	6.5323e-29	By MS/MS	By MS/MS	By MS/MS	By matching	By MS/MS	By MS/MS	By MS/MS	20484000	20516000	16398000	19352000	28201000	24559000	23320000	0.0543647629761277	0.402387994994503
sp|P49589-2|SYCC_HUMAN;tr|B4DKY1|B4DKY1_HUMAN;sp|P49589|SYCC_HUMAN;sp|P49589-3|SYCC_HUMAN;tr|C9JLN0|C9JLN0_HUMAN;tr|E9PRS8|E9PRS8_HUMAN;tr|E9PLP0|E9PLP0_HUMAN	sp|P49589-2|SYCC_HUMAN;tr|B4DKY1|B4DKY1_HUMAN;sp|P49589|SYCC_HUMAN;sp|P49589-3|SYCC_HUMAN	20;20;20;20;1;1;1	20;20;20;20;1;1;1	20;20;20;20;1;1;1	>sp|P49589-2|SYCC_HUMAN Isoform 2 of Cysteine--tRNA ligase, cytoplasmic OS=Homo sapiens GN=CARS;>tr|B4DKY1|B4DKY1_HUMAN Cysteine--tRNA ligase, cytoplasmic OS=Homo sapiens GN=CARS PE=2 SV=1;>sp|P49589|SYCC_HUMAN Cysteine--tRNA ligase, cytoplasmic OS=Homo sa	7	20	20	20	37.9	37.9	37.9	82.845	726	726;739;748;831;45;76;128	5.796e-85	By MS/MS	By MS/MS	By MS/MS	By MS/MS	By MS/MS	By MS/MS	By MS/MS	90286000	78093000	88340000	79197000	116700000	94658000	99401000	0.0547800777003442	0.302733159404833
sp|P12956|XRCC6_HUMAN;tr|B1AHC9|B1AHC9_HUMAN;sp|P12956-2|XRCC6_HUMAN	sp|P12956|XRCC6_HUMAN;tr|B1AHC9|B1AHC9_HUMAN;sp|P12956-2|XRCC6_HUMAN	34;30;30	34;30;30	34;30;30	>sp|P12956|XRCC6_HUMAN X-ray repair cross-complementing protein 6 OS=Homo sapiens GN=XRCC6 PE=1 SV=2;>tr|B1AHC9|B1AHC9_HUMAN X-ray repair cross-complementing protein 6 OS=Homo sapiens GN=XRCC6 PE=1 SV=1;>sp|P12956-2|XRCC6_HUMAN Isoform 2 of X-ray repair cr	3	34	34	34	61.2	61.2	61.2	69.842	609	609;559;568	0	By MS/MS	By MS/MS	By MS/MS	By MS/MS	By MS/MS	By MS/MS	By MS/MS	3007600000	2738200000	2907100000	2935600000	3097500000	2945300000	3023600000	0.0549508539204791	0.0609453792970482
sp|O00764-2|PDXK_HUMAN;sp|O00764|PDXK_HUMAN;tr|F2Z2Y4|F2Z2Y4_HUMAN;sp|O00764-3|PDXK_HUMAN;tr|A8MV33|A8MV33_HUMAN	sp|O00764-2|PDXK_HUMAN;sp|O00764|PDXK_HUMAN;tr|F2Z2Y4|F2Z2Y4_HUMAN;sp|O00764-3|PDXK_HUMAN	6;6;5;4;1	6;6;5;4;1	6;6;5;4;1	>sp|O00764-2|PDXK_HUMAN Isoform 2 of Pyridoxal kinase OS=Homo sapiens GN=PDXK;>sp|O00764|PDXK_HUMAN Pyridoxal kinase OS=Homo sapiens GN=PDXK PE=1 SV=1;>tr|F2Z2Y4|F2Z2Y4_HUMAN Pyridoxal kinase OS=Homo sapiens GN=PDXK PE=1 SV=1;>sp|O00764-3|PDXK_HUMAN Isofor	5	6	6	6	24.6	24.6	24.6	31.808	284	284;312;272;239;87	1.6897e-19	By MS/MS	By MS/MS	By MS/MS	By MS/MS	By MS/MS	By matching	By MS/MS	22614000	28294000	38890000	21728000	11906000	17815000	17193000	0.0551289047476814	-0.834252166017897
sp|O60264|SMCA5_HUMAN	sp|O60264|SMCA5_HUMAN	49	49	35	>sp|O60264|SMCA5_HUMAN SWI/SNF-related matrix-associated actin-dependent regulator of chromatin subfamily A member 5 OS=Homo sapiens GN=SMARCA5 PE=1 SV=1	1	49	49	35	40.9	40.9	30.6	121.9	1052	1052	0	By MS/MS	By MS/MS	By MS/MS	By MS/MS	By MS/MS	By MS/MS	By MS/MS	401380000	355140000	390970000	395780000	449090000	414760000	417210000	0.0552802018823948	0.146385058832786
sp|Q6Y288|B3GLT_HUMAN	sp|Q6Y288|B3GLT_HUMAN	3	3	3	>sp|Q6Y288|B3GLT_HUMAN Beta-1,3-glucosyltransferase OS=Homo sapiens GN=B3GALTL PE=1 SV=2	1	3	3	3	8	8	8	56.563	498	498	1.1874e-09	By MS/MS	By matching	By MS/MS	By MS/MS	By MS/MS	By MS/MS	By matching	14477000	13372000	12921000	13024000	16439000	13549000	15234000	0.0555066576755552	0.164617029335825
tr|F8WCJ3|F8WCJ3_HUMAN;tr|B8ZZX4|B8ZZX4_HUMAN;sp|O14530-2|TXND9_HUMAN;sp|O14530|TXND9_HUMAN;tr|F8WBV5|F8WBV5_HUMAN;tr|G3XAJ4|G3XAJ4_HUMAN	tr|F8WCJ3|F8WCJ3_HUMAN;tr|B8ZZX4|B8ZZX4_HUMAN;sp|O14530-2|TXND9_HUMAN;sp|O14530|TXND9_HUMAN	3;3;3;3;1;1	3;3;3;3;1;1	3;3;3;3;1;1	>tr|F8WCJ3|F8WCJ3_HUMAN Thioredoxin domain-containing protein 9 OS=Homo sapiens GN=TXNDC9 PE=1 SV=1;>tr|B8ZZX4|B8ZZX4_HUMAN Thioredoxin domain-containing protein 9 (Fragment) OS=Homo sapiens GN=TXNDC9 PE=1 SV=1;>sp|O14530-2|TXND9_HUMAN Isoform 2 of Thiored	6	3	3	3	24.6	24.6	24.6	14.412	122	122;135;188;226;64;74	2.993e-06	By MS/MS	By MS/MS	By matching	By MS/MS	By MS/MS	By MS/MS	By MS/MS	8468600	7754800	8083500	7988900	10301000	8582400	9843800	0.0557267522609018	0.246108323833389
sp|P51610|HCFC1_HUMAN;sp|P51610-4|HCFC1_HUMAN;tr|A6NEM2|A6NEM2_HUMAN;sp|P51610-2|HCFC1_HUMAN;sp|P51610-3|HCFC1_HUMAN;tr|H7C1C4|H7C1C4_HUMAN	sp|P51610|HCFC1_HUMAN;sp|P51610-4|HCFC1_HUMAN;tr|A6NEM2|A6NEM2_HUMAN;sp|P51610-2|HCFC1_HUMAN	35;34;34;33;14;9	35;34;34;33;14;9	34;33;33;32;14;8	>sp|P51610|HCFC1_HUMAN Host cell factor 1 OS=Homo sapiens GN=HCFC1 PE=1 SV=2;>sp|P51610-4|HCFC1_HUMAN Isoform 4 of Host cell factor 1 OS=Homo sapiens GN=HCFC1;>tr|A6NEM2|A6NEM2_HUMAN HCF N-terminal chain 5 OS=Homo sapiens GN=HCFC1 PE=1 SV=2;>sp|P51610-2|HC	6	35	35	34	28.7	28.7	28.3	208.73	2035	2035;2079;2080;1966;428;611	0	By MS/MS	By MS/MS	By MS/MS	By MS/MS	By MS/MS	By MS/MS	By MS/MS	419710000	362040000	395990000	396590000	455800000	444040000	398140000	0.0558024325220815	0.136567672788779
sp|Q9Y383|LC7L2_HUMAN;sp|Q9Y383-3|LC7L2_HUMAN;sp|Q9Y383-2|LC7L2_HUMAN;sp|Q96HJ9-2|CG055_HUMAN;tr|V9GZ75|V9GZ75_HUMAN;tr|F8WEU3|F8WEU3_HUMAN	sp|Q9Y383|LC7L2_HUMAN;sp|Q9Y383-3|LC7L2_HUMAN;sp|Q9Y383-2|LC7L2_HUMAN;sp|Q96HJ9-2|CG055_HUMAN	12;11;11;11;1;1	12;11;11;11;1;1	8;7;7;7;1;1	>sp|Q9Y383|LC7L2_HUMAN Putative RNA-binding protein Luc7-like 2 OS=Homo sapiens GN=LUC7L2 PE=1 SV=2;>sp|Q9Y383-3|LC7L2_HUMAN Isoform 3 of Putative RNA-binding protein Luc7-like 2 OS=Homo sapiens GN=LUC7L2;>sp|Q9Y383-2|LC7L2_HUMAN Isoform 2 of Putative RNA-	6	12	12	8	32.1	32.1	22.2	46.513	392	392;389;391;458;54;83	2.3823e-147	By MS/MS	By MS/MS	By MS/MS	By MS/MS	By MS/MS	By MS/MS	By MS/MS	145890000	117490000	123480000	138470000	181650000	170670000	138260000	0.0558550619085932	0.316301943705068
sp|P53618|COPB_HUMAN;tr|E9PP73|E9PP73_HUMAN;tr|E9PP63|E9PP63_HUMAN;tr|E9PKQ1|E9PKQ1_HUMAN	sp|P53618|COPB_HUMAN;tr|E9PP73|E9PP73_HUMAN	30;17;5;5	30;17;5;5	30;17;5;5	>sp|P53618|COPB_HUMAN Coatomer subunit beta OS=Homo sapiens GN=COPB1 PE=1 SV=3;>tr|E9PP73|E9PP73_HUMAN Coatomer subunit beta (Fragment) OS=Homo sapiens GN=COPB1 PE=1 SV=3	4	30	30	30	40.7	40.7	40.7	107.14	953	953;486;132;137	0	By MS/MS	By MS/MS	By MS/MS	By MS/MS	By MS/MS	By MS/MS	By MS/MS	443120000	405880000	440870000	398020000	490920000	448340000	447970000	0.0559203386647742	0.132023616271696
sp|Q96DG6|CMBL_HUMAN	sp|Q96DG6|CMBL_HUMAN	5	5	5	>sp|Q96DG6|CMBL_HUMAN Carboxymethylenebutenolidase homolog OS=Homo sapiens GN=CMBL PE=1 SV=1	1	5	5	5	23.7	23.7	23.7	28.048	245	245	4.4392e-15	By MS/MS	By MS/MS	By MS/MS	By MS/MS	By MS/MS	By matching	By MS/MS	14370000	10421000	11709000	9928500	13499000	10976000	13627000	0.0559312918506792	0.129893555594626
sp|P35606|COPB2_HUMAN;sp|P35606-2|COPB2_HUMAN;tr|D6R997|D6R997_HUMAN;tr|D6RBT6|D6RBT6_HUMAN;tr|D6RBZ7|D6RBZ7_HUMAN;tr|D6RCL6|D6RCL6_HUMAN;tr|D6RBG7|D6RBG7_HUMAN;tr|H0Y938|H0Y938_HUMAN;tr|H0YAC7|H0YAC7_HUMAN	sp|P35606|COPB2_HUMAN;sp|P35606-2|COPB2_HUMAN	36;35;6;5;4;4;4;4;3	36;35;6;5;4;4;4;4;3	36;35;6;5;4;4;4;4;3	>sp|P35606|COPB2_HUMAN Coatomer subunit beta OS=Homo sapiens GN=COPB2 PE=1 SV=2;>sp|P35606-2|COPB2_HUMAN Isoform 2 of Coatomer subunit beta OS=Homo sapiens GN=COPB2	9	36	36	36	62.6	62.6	62.6	102.49	906	906;877;153;111;77;86;89;177;118	0	By MS/MS	By MS/MS	By MS/MS	By MS/MS	By MS/MS	By MS/MS	By MS/MS	451470000	391950000	413470000	401360000	543530000	473560000	431430000	0.0559542744597257	0.219955577723029
sp|Q9ULV3-5|CIZ1_HUMAN;tr|H0Y5D5|H0Y5D5_HUMAN;sp|Q9ULV3-2|CIZ1_HUMAN;sp|Q9ULV3|CIZ1_HUMAN;tr|F5H2X7|F5H2X7_HUMAN;sp|Q9ULV3-3|CIZ1_HUMAN;sp|Q9ULV3-4|CIZ1_HUMAN;tr|Q5SYW2|Q5SYW2_HUMAN;tr|Q96KB7|Q96KB7_HUMAN	sp|Q9ULV3-5|CIZ1_HUMAN;tr|H0Y5D5|H0Y5D5_HUMAN;sp|Q9ULV3-2|CIZ1_HUMAN;sp|Q9ULV3|CIZ1_HUMAN;tr|F5H2X7|F5H2X7_HUMAN;sp|Q9ULV3-3|CIZ1_HUMAN;sp|Q9ULV3-4|CIZ1_HUMAN;tr|Q5SYW2|Q5SYW2_HUMAN	5;4;4;4;4;3;3;3;1	5;4;4;4;4;3;3;3;1	5;4;4;4;4;3;3;3;1	>sp|Q9ULV3-5|CIZ1_HUMAN Isoform 5 of Cip1-interacting zinc finger protein OS=Homo sapiens GN=CIZ1;>tr|H0Y5D5|H0Y5D5_HUMAN Cip1-interacting zinc finger protein (Fragment) OS=Homo sapiens GN=CIZ1 PE=1 SV=1;>sp|Q9ULV3-2|CIZ1_HUMAN Isoform 2 of Cip1-interactin	9	5	5	5	11.3	11.3	11.3	88.519	797	797;820;869;898;954;818;842;870;414	4.0153e-09	By MS/MS	By MS/MS	By MS/MS	By MS/MS	By MS/MS	By MS/MS	By matching	18044000	20282000	23001000	24920000	21422000	17934000	15608000	0.0559811784957661	-0.234949775955197
sp|O00267-2|SPT5H_HUMAN;sp|O00267|SPT5H_HUMAN	sp|O00267-2|SPT5H_HUMAN;sp|O00267|SPT5H_HUMAN	23;23	23;23	23;23	>sp|O00267-2|SPT5H_HUMAN Isoform 2 of Transcription elongation factor SPT5 OS=Homo sapiens GN=SUPT5H;>sp|O00267|SPT5H_HUMAN Transcription elongation factor SPT5 OS=Homo sapiens GN=SUPT5H PE=1 SV=1	2	23	23	23	30.8	30.8	30.8	120.5	1083	1083;1087	1.6646e-178	By MS/MS	By MS/MS	By MS/MS	By MS/MS	By MS/MS	By MS/MS	By MS/MS	144940000	125290000	141010000	145060000	157030000	159870000	150010000	0.0572208304296893	0.162318881380536
sp|P62269|RS18_HUMAN;tr|J3JS69|J3JS69_HUMAN	sp|P62269|RS18_HUMAN	8;2	8;2	8;2	>sp|P62269|RS18_HUMAN 40S ribosomal protein S18 OS=Homo sapiens GN=RPS18 PE=1 SV=3	2	8	8	8	47.4	47.4	47.4	17.718	152	152;82	9.3867e-60	By MS/MS	By MS/MS	By MS/MS	By MS/MS	By MS/MS	By MS/MS	By MS/MS	455320000	397570000	417420000	433990000	539710000	513620000	441790000	0.0572397166290677	0.226119471850152
sp|P09012|SNRPA_HUMAN;tr|M0QZG7|M0QZG7_HUMAN;tr|M0R221|M0R221_HUMAN;tr|M0R2B8|M0R2B8_HUMAN;tr|M0R268|M0R268_HUMAN;tr|M0R0G9|M0R0G9_HUMAN;tr|M0QXK2|M0QXK2_HUMAN	sp|P09012|SNRPA_HUMAN;tr|M0QZG7|M0QZG7_HUMAN;tr|M0R221|M0R221_HUMAN;tr|M0R2B8|M0R2B8_HUMAN;tr|M0R268|M0R268_HUMAN;tr|M0R0G9|M0R0G9_HUMAN;tr|M0QXK2|M0QXK2_HUMAN	8;6;5;5;5;4;4	8;6;5;5;5;4;4	7;5;4;4;4;3;3	>sp|P09012|SNRPA_HUMAN U1 small nuclear ribonucleoprotein A OS=Homo sapiens GN=SNRPA PE=1 SV=3;>tr|M0QZG7|M0QZG7_HUMAN U1 small nuclear ribonucleoprotein A (Fragment) OS=Homo sapiens GN=SNRPA PE=1 SV=1;>tr|M0R221|M0R221_HUMAN U1 small nuclear ribonucleopro	7	8	8	7	34.8	34.8	31.9	31.279	282	282;184;142;148;256;87;129	7.3661e-236	By MS/MS	By MS/MS	By MS/MS	By MS/MS	By MS/MS	By MS/MS	By MS/MS	287190000	232350000	256630000	269930000	277080000	336140000	289480000	0.0572822213467454	0.202335241835476
sp|P09429|HMGB1_HUMAN;tr|Q5T7C4|Q5T7C4_HUMAN;tr|Q5T7C6|Q5T7C6_HUMAN;sp|B2RPK0|HGB1A_HUMAN	sp|P09429|HMGB1_HUMAN;tr|Q5T7C4|Q5T7C4_HUMAN;tr|Q5T7C6|Q5T7C6_HUMAN;sp|B2RPK0|HGB1A_HUMAN	12;11;10;6	12;11;10;6	10;10;9;5	>sp|P09429|HMGB1_HUMAN High mobility group protein B1 OS=Homo sapiens GN=HMGB1 PE=1 SV=3;>tr|Q5T7C4|Q5T7C4_HUMAN High mobility group protein B1 OS=Homo sapiens GN=HMGB1 PE=1 SV=1;>tr|Q5T7C6|Q5T7C6_HUMAN High mobility group protein B1 (Fragment) OS=Homo sap	4	12	12	10	37.2	37.2	27.4	24.893	215	215;158;162;211	0	By MS/MS	By MS/MS	By MS/MS	By MS/MS	By MS/MS	By MS/MS	By MS/MS	1806300000	1445200000	1581300000	1666300000	2.276e+09	1815500000	1811300000	0.0574236211275645	0.27619701363834
sp|O75643|U520_HUMAN;sp|O75643-2|U520_HUMAN;tr|B4E0P5|B4E0P5_HUMAN	sp|O75643|U520_HUMAN	83;26;18	83;26;18	83;26;18	>sp|O75643|U520_HUMAN U5 small nuclear ribonucleoprotein 200 kDa helicase OS=Homo sapiens GN=SNRNP200 PE=1 SV=2	3	83	83	83	48.3	48.3	48.3	244.5	2136	2136;625;595	0	By MS/MS	By MS/MS	By MS/MS	By MS/MS	By MS/MS	By MS/MS	By MS/MS	1450700000	1291200000	1415400000	1.436e+09	1512100000	1475700000	1484800000	0.0575216921434008	0.0924515259989464
sp|Q8NC51-2|PAIRB_HUMAN;sp|Q8NC51|PAIRB_HUMAN	sp|Q8NC51-2|PAIRB_HUMAN;sp|Q8NC51|PAIRB_HUMAN	17;17	17;17	2;2	>sp|Q8NC51-2|PAIRB_HUMAN Isoform 2 of Plasminogen activator inhibitor 1 RNA-binding protein OS=Homo sapiens GN=SERBP1;>sp|Q8NC51|PAIRB_HUMAN Plasminogen activator inhibitor 1 RNA-binding protein OS=Homo sapiens GN=SERBP1 PE=1 SV=2	2	17	17	2	45	45	13.2	44.256	402	402;408	1.237e-114	By MS/MS	By MS/MS	By MS/MS	By MS/MS	By MS/MS	By MS/MS	By MS/MS	13340000	17572000	17650000	18265000	16995000	14598000	16441000	0.0576228537577124	-0.0613376577803308
sp|Q9UQ80|PA2G4_HUMAN;tr|F8VR77|F8VR77_HUMAN;tr|F8W0A3|F8W0A3_HUMAN;tr|H0YIN7|H0YIN7_HUMAN;tr|F8VZ69|F8VZ69_HUMAN	sp|Q9UQ80|PA2G4_HUMAN;tr|F8VR77|F8VR77_HUMAN	20;11;7;6;2	20;11;7;6;2	20;11;7;6;2	>sp|Q9UQ80|PA2G4_HUMAN Proliferation-associated protein 2G4 OS=Homo sapiens GN=PA2G4 PE=1 SV=3;>tr|F8VR77|F8VR77_HUMAN Proliferation-associated protein 2G4 OS=Homo sapiens GN=PA2G4 PE=1 SV=1	5	20	20	20	58.1	58.1	58.1	43.786	394	394;284;187;160;65	7.1451e-244	By MS/MS	By MS/MS	By MS/MS	By MS/MS	By MS/MS	By MS/MS	By MS/MS	587470000	552980000	553650000	551210000	686050000	636560000	582160000	0.0580098292387179	0.177739657600294
tr|J3KQ61|J3KQ61_HUMAN;sp|O95696|BRD1_HUMAN;sp|O95696-2|BRD1_HUMAN	tr|J3KQ61|J3KQ61_HUMAN;sp|O95696|BRD1_HUMAN;sp|O95696-2|BRD1_HUMAN	6;6;6	6;6;6	6;6;6	>tr|J3KQ61|J3KQ61_HUMAN Bromodomain-containing protein 1 (Fragment) OS=Homo sapiens GN=BRD1 PE=1 SV=1;>sp|O95696|BRD1_HUMAN Bromodomain-containing protein 1 OS=Homo sapiens GN=BRD1 PE=1 SV=1;>sp|O95696-2|BRD1_HUMAN Isoform 2 of Bromodomain-containing prote	3	6	6	6	14.1	14.1	14.1	57.893	509	509;1058;1189	2.0552e-14	By MS/MS	By MS/MS	By MS/MS	By MS/MS	By MS/MS	By MS/MS	By MS/MS	13219000	11386000	11456000	12447000	13647000	15195000	12379000	0.0581991004813137	0.180194305619634
sp|P43686|PRS6B_HUMAN;sp|P43686-2|PRS6B_HUMAN	sp|P43686|PRS6B_HUMAN;sp|P43686-2|PRS6B_HUMAN	23;21	23;21	23;21	>sp|P43686|PRS6B_HUMAN 26S protease regulatory subunit 6B OS=Homo sapiens GN=PSMC4 PE=1 SV=2;>sp|P43686-2|PRS6B_HUMAN Isoform 2 of 26S protease regulatory subunit 6B OS=Homo sapiens GN=PSMC4	2	23	23	23	78.5	78.5	78.5	47.366	418	418;387	0	By MS/MS	By MS/MS	By MS/MS	By MS/MS	By MS/MS	By MS/MS	By MS/MS	529210000	538280000	531170000	553320000	504710000	526380000	520640000	0.0585235204312827	-0.0567496192338383
sp|P49736|MCM2_HUMAN;tr|H0Y8E6|H0Y8E6_HUMAN;tr|F8WDM3|F8WDM3_HUMAN	sp|P49736|MCM2_HUMAN;tr|H0Y8E6|H0Y8E6_HUMAN	25;23;1	25;23;1	25;23;1	>sp|P49736|MCM2_HUMAN DNA replication licensing factor MCM2 OS=Homo sapiens GN=MCM2 PE=1 SV=4;>tr|H0Y8E6|H0Y8E6_HUMAN DNA replication licensing factor MCM2 (Fragment) OS=Homo sapiens GN=MCM2 PE=1 SV=1	3	25	25	25	37.4	37.4	37.4	101.89	904	904;836;146	2.9486e-160	By MS/MS	By MS/MS	By MS/MS	By MS/MS	By MS/MS	By MS/MS	By MS/MS	214360000	163700000	187850000	195890000	242860000	224980000	192570000	0.0585678232481049	0.208987177239272
tr|R4GND1|R4GND1_HUMAN;sp|Q969T4|UB2E3_HUMAN;tr|R4GN77|R4GN77_HUMAN;sp|Q96LR5|UB2E2_HUMAN;tr|A0A087X283|A0A087X283_HUMAN;sp|P51965-3|UB2E1_HUMAN;tr|R4GMM6|R4GMM6_HUMAN;tr|R4GNG6|R4GNG6_HUMAN;tr|C9J180|C9J180_HUMAN	tr|R4GND1|R4GND1_HUMAN;sp|Q969T4|UB2E3_HUMAN;tr|R4GN77|R4GN77_HUMAN;sp|Q96LR5|UB2E2_HUMAN;tr|A0A087X283|A0A087X283_HUMAN;sp|P51965-3|UB2E1_HUMAN	4;4;3;3;2;2;1;1;1	4;4;3;3;2;2;1;1;1	2;2;2;1;0;0;1;1;0	>tr|R4GND1|R4GND1_HUMAN Ubiquitin-conjugating enzyme E2 E3 OS=Homo sapiens GN=UBE2E3 PE=1 SV=3;>sp|Q969T4|UB2E3_HUMAN Ubiquitin-conjugating enzyme E2 E3 OS=Homo sapiens GN=UBE2E3 PE=1 SV=1;>tr|R4GN77|R4GN77_HUMAN Ubiquitin-conjugating enzyme E2 E3 (Fragmen	9	4	4	2	28.6	28.6	17.7	19.227	175	175;207;123;201;94;176;111;130;164	1.2496e-23	By MS/MS	By MS/MS	By MS/MS	By MS/MS	By MS/MS	By MS/MS	By MS/MS	19043000	10757000	15918000	15652000	22644000	21813000	15663000	0.0591092493068162	0.385348925057698
sp|Q9NVG8|TBC13_HUMAN;sp|Q9NVG8-2|TBC13_HUMAN;sp|Q9NVG8-3|TBC13_HUMAN	sp|Q9NVG8|TBC13_HUMAN;sp|Q9NVG8-2|TBC13_HUMAN	12;10;3	12;10;3	12;10;3	>sp|Q9NVG8|TBC13_HUMAN TBC1 domain family member 13 OS=Homo sapiens GN=TBC1D13 PE=1 SV=3;>sp|Q9NVG8-2|TBC13_HUMAN Isoform 2 of TBC1 domain family member 13 OS=Homo sapiens GN=TBC1D13	3	12	12	12	42	42	42	46.553	400	400;275;219	3.3368e-90	By MS/MS	By MS/MS	By MS/MS	By MS/MS	By MS/MS	By MS/MS	By MS/MS	98510000	91406000	100660000	91851000	114350000	103030000	112160000	0.0596705232973024	0.200306707717738
sp|Q99460|PSMD1_HUMAN;sp|Q99460-2|PSMD1_HUMAN;tr|A0A087WW66|A0A087WW66_HUMAN;tr|C9J9M4|C9J9M4_HUMAN;tr|H7BZR6|H7BZR6_HUMAN;tr|H7C378|H7C378_HUMAN;tr|F8WCE3|F8WCE3_HUMAN	sp|Q99460|PSMD1_HUMAN;sp|Q99460-2|PSMD1_HUMAN;tr|A0A087WW66|A0A087WW66_HUMAN	34;33;33;9;8;7;1	34;33;33;9;8;7;1	34;33;33;9;8;7;1	>sp|Q99460|PSMD1_HUMAN 26S proteasome non-ATPase regulatory subunit 1 OS=Homo sapiens GN=PSMD1 PE=1 SV=2;>sp|Q99460-2|PSMD1_HUMAN Isoform 2 of 26S proteasome non-ATPase regulatory subunit 1 OS=Homo sapiens GN=PSMD1;>tr|A0A087WW66|A0A087WW66_HUMAN 26S prote	7	34	34	34	49.3	49.3	49.3	105.84	953	953;922;953;203;164;192;48	0	By MS/MS	By MS/MS	By MS/MS	By MS/MS	By MS/MS	By MS/MS	By MS/MS	744830000	726140000	7.11e+08	721080000	755010000	721090000	750920000	0.0597914028799222	0.0325825936476471
sp|Q8IX12-2|CCAR1_HUMAN;sp|Q8IX12|CCAR1_HUMAN;tr|F5H1H2|F5H1H2_HUMAN;tr|F5H2E6|F5H2E6_HUMAN;tr|F5H3E1|F5H3E1_HUMAN;tr|H0YFJ7|H0YFJ7_HUMAN;tr|F5H7M9|F5H7M9_HUMAN	sp|Q8IX12-2|CCAR1_HUMAN;sp|Q8IX12|CCAR1_HUMAN;tr|F5H1H2|F5H1H2_HUMAN;tr|F5H2E6|F5H2E6_HUMAN	20;20;10;10;9;2;1	20;20;10;10;9;2;1	20;20;10;10;9;2;1	>sp|Q8IX12-2|CCAR1_HUMAN Isoform 2 of Cell division cycle and apoptosis regulator protein 1 OS=Homo sapiens GN=CCAR1;>sp|Q8IX12|CCAR1_HUMAN Cell division cycle and apoptosis regulator protein 1 OS=Homo sapiens GN=CCAR1 PE=1 SV=2;>tr|F5H1H2|F5H1H2_HUMAN Cel	7	20	20	20	22.5	22.5	22.5	131.04	1135	1135;1150;646;772;568;290;171	9.7965e-99	By MS/MS	By MS/MS	By MS/MS	By MS/MS	By MS/MS	By MS/MS	By MS/MS	185390000	160950000	150540000	187520000	217490000	208470000	184250000	0.0606751258189465	0.249503562160934
sp|P06576|ATPB_HUMAN;tr|H0YH81|H0YH81_HUMAN;tr|F8W079|F8W079_HUMAN;tr|H0YI37|H0YI37_HUMAN	sp|P06576|ATPB_HUMAN;tr|H0YH81|H0YH81_HUMAN;tr|F8W079|F8W079_HUMAN	26;22;14;7	26;22;14;7	17;13;9;2	>sp|P06576|ATPB_HUMAN ATP synthase subunit beta, mitochondrial OS=Homo sapiens GN=ATP5B PE=1 SV=3;>tr|H0YH81|H0YH81_HUMAN ATP synthase subunit beta (Fragment) OS=Homo sapiens GN=ATP5B PE=1 SV=1;>tr|F8W079|F8W079_HUMAN ATP synthase subunit beta, mitochondri	4	26	26	17	69	69	45.2	56.559	529	529;362;284;133	0	By MS/MS	By MS/MS	By MS/MS	By MS/MS	By MS/MS	By MS/MS	By MS/MS	2086100000	2360500000	2247200000	2175100000	2185500000	2138700000	2141800000	0.0614354801402252	-0.040844172985791
sp|P15121|ALDR_HUMAN;tr|E9PCX2|E9PCX2_HUMAN;tr|E9PEF9|E9PEF9_HUMAN	sp|P15121|ALDR_HUMAN;tr|E9PCX2|E9PCX2_HUMAN	13;8;5	13;8;5	12;8;5	>sp|P15121|ALDR_HUMAN Aldose reductase OS=Homo sapiens GN=AKR1B1 PE=1 SV=3;>tr|E9PCX2|E9PCX2_HUMAN Aldose reductase OS=Homo sapiens GN=AKR1B1 PE=1 SV=1	3	13	13	12	47.8	47.8	45.3	35.853	316	316;263;102	2.1596e-174	By MS/MS	By MS/MS	By MS/MS	By MS/MS	By MS/MS	By MS/MS	By MS/MS	410820000	402760000	367930000	376210000	429760000	408960000	395700000	0.0615976127807423	0.0794349085220181
sp|Q9BYV8-5|CEP41_HUMAN;sp|Q9BYV8-2|CEP41_HUMAN;sp|Q9BYV8|CEP41_HUMAN;tr|C9JXA0|C9JXA0_HUMAN;tr|C9J9X8|C9J9X8_HUMAN;tr|C9JCX6|C9JCX6_HUMAN;tr|C9J6R3|C9J6R3_HUMAN;tr|F8WF85|F8WF85_HUMAN;sp|Q9BYV8-3|CEP41_HUMAN	sp|Q9BYV8-5|CEP41_HUMAN;sp|Q9BYV8-2|CEP41_HUMAN;sp|Q9BYV8|CEP41_HUMAN;tr|C9JXA0|C9JXA0_HUMAN;tr|C9J9X8|C9J9X8_HUMAN;tr|C9JCX6|C9JCX6_HUMAN	6;6;6;4;3;3;2;1;1	6;6;6;4;3;3;2;1;1	6;6;6;4;3;3;2;1;1	>sp|Q9BYV8-5|CEP41_HUMAN Isoform 5 of Centrosomal protein of 41 kDa OS=Homo sapiens GN=CEP41;>sp|Q9BYV8-2|CEP41_HUMAN Isoform 2 of Centrosomal protein of 41 kDa OS=Homo sapiens GN=CEP41;>sp|Q9BYV8|CEP41_HUMAN Centrosomal protein of 41 kDa OS=Homo sapiens G	9	6	6	6	33.7	33.7	33.7	31.579	285	285;301;373;193;161;181;141;125;135	7.1842e-42	By MS/MS	By MS/MS	By MS/MS	By MS/MS	By MS/MS	By MS/MS	By MS/MS	20597000	24308000	24890000	24122000	23776000	22723000	19558000	0.0616617666029994	-0.0926373751053157
sp|Q96DI7|SNR40_HUMAN;sp|Q96DI7-2|SNR40_HUMAN;tr|Q9NSS8|Q9NSS8_HUMAN	sp|Q96DI7|SNR40_HUMAN;sp|Q96DI7-2|SNR40_HUMAN	16;13;6	16;13;6	16;13;6	>sp|Q96DI7|SNR40_HUMAN U5 small nuclear ribonucleoprotein 40 kDa protein OS=Homo sapiens GN=SNRNP40 PE=1 SV=1;>sp|Q96DI7-2|SNR40_HUMAN Isoform 2 of U5 small nuclear ribonucleoprotein 40 kDa protein OS=Homo sapiens GN=SNRNP40	3	16	16	16	61.9	61.9	61.9	39.31	357	357;409;127	3.6918e-189	By MS/MS	By MS/MS	By MS/MS	By MS/MS	By MS/MS	By MS/MS	By MS/MS	208730000	172560000	178930000	196640000	256350000	222810000	198070000	0.0616903433462818	0.254656919857917
sp|O75152|ZC11A_HUMAN;tr|E9PQ61|E9PQ61_HUMAN;tr|E9PBY7|E9PBY7_HUMAN	sp|O75152|ZC11A_HUMAN;tr|E9PQ61|E9PQ61_HUMAN	11;9;5	11;9;5	11;9;5	>sp|O75152|ZC11A_HUMAN Zinc finger CCCH domain-containing protein 11A OS=Homo sapiens GN=ZC3H11A PE=1 SV=3;>tr|E9PQ61|E9PQ61_HUMAN Zinc finger CCCH domain-containing protein 11A OS=Homo sapiens GN=ZC3H11A PE=1 SV=1	3	11	11	11	19.8	19.8	19.8	89.13	810	810;652;515	5.8404e-44	By MS/MS	By MS/MS	By MS/MS	By MS/MS	By MS/MS	By MS/MS	By MS/MS	34817000	28712000	33846000	31928000	48313000	40878000	37301000	0.062393579177269	0.383327895719621
sp|P11279|LAMP1_HUMAN;sp|P11279-2|LAMP1_HUMAN	sp|P11279|LAMP1_HUMAN;sp|P11279-2|LAMP1_HUMAN	5;4	5;4	5;4	>sp|P11279|LAMP1_HUMAN Lysosome-associated membrane glycoprotein 1 OS=Homo sapiens GN=LAMP1 PE=1 SV=3;>sp|P11279-2|LAMP1_HUMAN Isoform 2 of Lysosome-associated membrane glycoprotein 1 OS=Homo sapiens GN=LAMP1	2	5	5	5	12.2	12.2	12.2	44.882	417	417;364	1.1011e-21	By MS/MS	By MS/MS	By MS/MS	By MS/MS	By MS/MS	By MS/MS	By MS/MS	68393000	64167000	69911000	68266000	102260000	105530000	89711000	0.0625029447330639	0.551039951591846
sp|Q92769-3|HDAC2_HUMAN;sp|Q92769|HDAC2_HUMAN;tr|H3BM24|H3BM24_HUMAN;tr|E5RH52|E5RH52_HUMAN;tr|E5RG37|E5RG37_HUMAN	sp|Q92769-3|HDAC2_HUMAN;sp|Q92769|HDAC2_HUMAN	12;12;4;3;3	12;12;4;3;3	8;8;2;1;1	>sp|Q92769-3|HDAC2_HUMAN Isoform 2 of Histone deacetylase 2 OS=Homo sapiens GN=HDAC2;>sp|Q92769|HDAC2_HUMAN Histone deacetylase 2 OS=Homo sapiens GN=HDAC2 PE=1 SV=2	5	12	12	8	40.8	40.8	31	51.998	458	458;488;161;100;103	0	By MS/MS	By MS/MS	By MS/MS	By MS/MS	By MS/MS	By MS/MS	By MS/MS	345180000	337680000	356890000	332120000	396710000	390470000	416720000	0.0633576942065857	0.226609284706176
sp|Q2M2I8|AAK1_HUMAN;tr|A0A087WUK0|A0A087WUK0_HUMAN;sp|Q2M2I8-2|AAK1_HUMAN;tr|E9PG46|E9PG46_HUMAN;tr|A0A096LP60|A0A096LP60_HUMAN;tr|A0A096LNZ0|A0A096LNZ0_HUMAN;tr|K4DI97|K4DI97_HUMAN;tr|A0A096LP25|A0A096LP25_HUMAN;sp|Q9NSY1-2|BMP2K_HUMAN;sp|Q9NSY1-3|BMP2K_HUMAN	sp|Q2M2I8|AAK1_HUMAN;tr|A0A087WUK0|A0A087WUK0_HUMAN;sp|Q2M2I8-2|AAK1_HUMAN;tr|E9PG46|E9PG46_HUMAN	13;9;9;7;1;1;1;1;1;1	13;9;9;7;1;1;1;1;1;1	12;8;8;6;1;1;0;1;0;0	>sp|Q2M2I8|AAK1_HUMAN AP2-associated protein kinase 1 OS=Homo sapiens GN=AAK1 PE=1 SV=3;>tr|A0A087WUK0|A0A087WUK0_HUMAN AP2-associated protein kinase 1 OS=Homo sapiens GN=AAK1 PE=1 SV=1;>sp|Q2M2I8-2|AAK1_HUMAN Isoform 2 of AP2-associated protein kinase 1 O	10	13	13	12	22.5	22.5	21.2	103.88	961	961;789;863;674;99;340;355;511;662;677	8.8156e-51	By MS/MS	By MS/MS	By MS/MS	By MS/MS	By MS/MS	By MS/MS	By MS/MS	34416000	42901000	36269000	39680000	26455000	35122000	34643000	0.0635766640270194	-0.25659148619414
sp|P15104|GLNA_HUMAN;tr|A0A087WYJ1|A0A087WYJ1_HUMAN	sp|P15104|GLNA_HUMAN	8;2	8;2	8;2	>sp|P15104|GLNA_HUMAN Glutamine synthetase OS=Homo sapiens GN=GLUL PE=1 SV=4	2	8	8	8	21.7	21.7	21.7	42.064	373	373;233	8.565e-45	By MS/MS	By MS/MS	By MS/MS	By MS/MS	By MS/MS	By MS/MS	By MS/MS	59061000	49806000	54090000	46906000	77863000	72916000	54902000	0.0637562791889342	0.385998194829057
sp|P13861-2|KAP2_HUMAN;sp|P13861|KAP2_HUMAN;tr|H7C1L0|H7C1L0_HUMAN;tr|H7C330|H7C330_HUMAN;tr|C9J830|C9J830_HUMAN;tr|H7C4A9|H7C4A9_HUMAN	sp|P13861-2|KAP2_HUMAN;sp|P13861|KAP2_HUMAN	17;17;7;5;4;2	17;17;7;5;4;2	15;15;6;4;4;2	>sp|P13861-2|KAP2_HUMAN Isoform 2 of cAMP-dependent protein kinase type II-alpha regulatory subunit OS=Homo sapiens GN=PRKAR2A;>sp|P13861|KAP2_HUMAN cAMP-dependent protein kinase type II-alpha regulatory subunit OS=Homo sapiens GN=PRKAR2A PE=1 SV=2	6	17	17	15	61.8	61.8	54.2	43.066	382	382;404;200;92;114;99	1.3382e-182	By MS/MS	By MS/MS	By MS/MS	By MS/MS	By MS/MS	By MS/MS	By MS/MS	106950000	119550000	109200000	99478000	84289000	74734000	79946000	0.0643825111749841	-0.449744646849631
tr|Q5TEC6|Q5TEC6_HUMAN	tr|Q5TEC6|Q5TEC6_HUMAN	5	2	2	>tr|Q5TEC6|Q5TEC6_HUMAN Histone H3 OS=Homo sapiens GN=HIST2H3PS2 PE=1 SV=1	1	5	2	2	22.1	8.1	8.1	15.43	136	136	9.1429e-28	By MS/MS	By MS/MS	By MS/MS	By MS/MS	By MS/MS	By MS/MS	By MS/MS	1336200000	1145300000	1183700000	1266100000	1835900000	1612200000	1.359e+09	0.0644045982582625	0.37823629168258
sp|Q5T5Y3|CAMP1_HUMAN;sp|Q5T5Y3-3|CAMP1_HUMAN;sp|Q5T5Y3-2|CAMP1_HUMAN	sp|Q5T5Y3|CAMP1_HUMAN;sp|Q5T5Y3-3|CAMP1_HUMAN;sp|Q5T5Y3-2|CAMP1_HUMAN	10;10;9	10;10;9	9;9;8	>sp|Q5T5Y3|CAMP1_HUMAN Calmodulin-regulated spectrin-associated protein 1 OS=Homo sapiens GN=CAMSAP1 PE=1 SV=2;>sp|Q5T5Y3-3|CAMP1_HUMAN Isoform 3 of Calmodulin-regulated spectrin-associated protein 1 OS=Homo sapiens GN=CAMSAP1;>sp|Q5T5Y3-2|CAMP1_HUMAN Isof	3	10	10	9	12	12	11.5	177.97	1602	1602;1613;1324	4.0415e-35	By MS/MS	By MS/MS	By MS/MS	By MS/MS	By matching	By matching	By MS/MS	26440000	34804000	25892000	30713000	25620000	16073000	19333000	0.0654871096057469	-0.53440608149175
sp|Q92783-2|STAM1_HUMAN;sp|Q92783|STAM1_HUMAN;tr|A6NMU3|A6NMU3_HUMAN;tr|C9J1E5|C9J1E5_HUMAN;sp|O75886-2|STAM2_HUMAN	sp|Q92783-2|STAM1_HUMAN;sp|Q92783|STAM1_HUMAN;tr|A6NMU3|A6NMU3_HUMAN	10;10;5;1;1	10;10;5;1;1	8;8;5;1;0	>sp|Q92783-2|STAM1_HUMAN Isoform 2 of Signal transducing adapter molecule 1 OS=Homo sapiens GN=STAM;>sp|Q92783|STAM1_HUMAN Signal transducing adapter molecule 1 OS=Homo sapiens GN=STAM PE=1 SV=3;>tr|A6NMU3|A6NMU3_HUMAN Signal transducing adapter molecule 1	5	10	10	8	37.7	37.7	33	44.971	403	403;540;173;42;342	1.8349e-88	By MS/MS	By MS/MS	By MS/MS	By MS/MS	By MS/MS	By MS/MS	By MS/MS	62771000	60890000	57488000	56094000	84968000	68493000	70156000	0.0656352413188238	0.329701849133529
tr|E9PJ81|E9PJ81_HUMAN;tr|E9PRQ7|E9PRQ7_HUMAN;sp|Q04323|UBXN1_HUMAN;sp|Q04323-2|UBXN1_HUMAN;tr|A0A087WTZ5|A0A087WTZ5_HUMAN;tr|E9PS08|E9PS08_HUMAN	tr|E9PJ81|E9PJ81_HUMAN;tr|E9PRQ7|E9PRQ7_HUMAN;sp|Q04323|UBXN1_HUMAN;sp|Q04323-2|UBXN1_HUMAN;tr|A0A087WTZ5|A0A087WTZ5_HUMAN	7;7;7;7;5;1	7;7;7;7;5;1	7;7;7;7;5;1	>tr|E9PJ81|E9PJ81_HUMAN UBX domain-containing protein 1 (Fragment) OS=Homo sapiens GN=UBXN1 PE=1 SV=1;>tr|E9PRQ7|E9PRQ7_HUMAN UBX domain-containing protein 1 OS=Homo sapiens GN=UBXN1 PE=1 SV=1;>sp|Q04323|UBXN1_HUMAN UBX domain-containing protein 1 OS=Homo	6	7	7	7	42.1	42.1	42.1	32.611	290	290;293;297;312;238;100	9.2823e-124	By MS/MS	By MS/MS	By MS/MS	By MS/MS	By MS/MS	By MS/MS	By MS/MS	103160000	88438000	91260000	99136000	140520000	113170000	109740000	0.0656801355793559	0.343165035739266
sp|Q9NUD5|ZCHC3_HUMAN;sp|Q9NUD5-2|ZCHC3_HUMAN	sp|Q9NUD5|ZCHC3_HUMAN	9;4	9;4	9;4	>sp|Q9NUD5|ZCHC3_HUMAN Zinc finger CCHC domain-containing protein 3 OS=Homo sapiens GN=ZCCHC3 PE=1 SV=1	2	9	9	9	24	24	24	43.618	404	404;239	3.2676e-41	By MS/MS	By MS/MS	By MS/MS	By MS/MS	By MS/MS	By MS/MS	By MS/MS	45265000	38417000	37947000	39962000	54795000	49942000	40190000	0.0658620190865887	0.258017046556566
sp|P09417|DHPR_HUMAN;sp|P09417-2|DHPR_HUMAN;tr|B7Z415|B7Z415_HUMAN;tr|D6RGG7|D6RGG7_HUMAN;tr|H0Y8F7|H0Y8F7_HUMAN;tr|D6RHJ7|D6RHJ7_HUMAN	sp|P09417|DHPR_HUMAN;sp|P09417-2|DHPR_HUMAN;tr|B7Z415|B7Z415_HUMAN;tr|D6RGG7|D6RGG7_HUMAN	9;8;5;5;3;2	9;8;5;5;3;2	9;8;5;5;3;2	>sp|P09417|DHPR_HUMAN Dihydropteridine reductase OS=Homo sapiens GN=QDPR PE=1 SV=2;>sp|P09417-2|DHPR_HUMAN Isoform 2 of Dihydropteridine reductase OS=Homo sapiens GN=QDPR;>tr|B7Z415|B7Z415_HUMAN Dihydropteridine reductase OS=Homo sapiens GN=QDPR PE=1 SV=1;	6	9	9	9	54.5	54.5	54.5	25.789	244	244;213;152;162;128;36	2.013e-120	By MS/MS	By MS/MS	By MS/MS	By MS/MS	By MS/MS	By MS/MS	By MS/MS	114560000	110250000	110110000	109170000	145220000	125930000	124680000	0.0662010941669775	0.249066372702266
sp|Q9H307|PININ_HUMAN;sp|Q9H307-2|PININ_HUMAN;tr|G3V5F0|G3V5F0_HUMAN;tr|G3V579|G3V579_HUMAN	sp|Q9H307|PININ_HUMAN;sp|Q9H307-2|PININ_HUMAN	18;14;3;3	18;14;3;3	18;14;3;3	>sp|Q9H307|PININ_HUMAN Pinin OS=Homo sapiens GN=PNN PE=1 SV=4;>sp|Q9H307-2|PININ_HUMAN Isoform 2 of Pinin OS=Homo sapiens GN=PNN	4	18	18	18	32.5	32.5	32.5	81.613	717	717;584;117;124	4.9535e-159	By MS/MS	By MS/MS	By MS/MS	By MS/MS	By MS/MS	By MS/MS	By MS/MS	217260000	192730000	191540000	2.08e+08	226110000	218250000	200550000	0.0666266817949373	0.0870507937934281
sp|P07339|CATD_HUMAN;tr|H7C469|H7C469_HUMAN;tr|C9JH19|C9JH19_HUMAN;tr|H7C1V0|H7C1V0_HUMAN;tr|F8WD96|F8WD96_HUMAN;tr|F8W787|F8W787_HUMAN	sp|P07339|CATD_HUMAN;tr|H7C469|H7C469_HUMAN;tr|C9JH19|C9JH19_HUMAN	13;8;8;6;6;4	13;8;8;6;6;4	13;8;8;6;6;4	>sp|P07339|CATD_HUMAN Cathepsin D OS=Homo sapiens GN=CTSD PE=1 SV=1;>tr|H7C469|H7C469_HUMAN Uncharacterized protein (Fragment) OS=Homo sapiens PE=3 SV=2;>tr|C9JH19|C9JH19_HUMAN Cathepsin D light chain (Fragment) OS=Homo sapiens GN=CTSD PE=3 SV=1	6	13	13	13	42.2	42.2	42.2	44.552	412	412;262;299;189;276;199	8.0956e-225	By MS/MS	By MS/MS	By MS/MS	By MS/MS	By MS/MS	By MS/MS	By MS/MS	522270000	500140000	523130000	523610000	624150000	594180000	567740000	0.0671412135290642	0.202787888174492
sp|Q96AE4|FUBP1_HUMAN;tr|E9PEB5|E9PEB5_HUMAN	sp|Q96AE4|FUBP1_HUMAN;tr|E9PEB5|E9PEB5_HUMAN	25;24	22;21	2;1	>sp|Q96AE4|FUBP1_HUMAN Far upstream element-binding protein 1 OS=Homo sapiens GN=FUBP1 PE=1 SV=3;>tr|E9PEB5|E9PEB5_HUMAN Far upstream element-binding protein 1 OS=Homo sapiens GN=FUBP1 PE=1 SV=1	2	25	22	2	48.9	46.6	7	67.56	644	644;655	0	By MS/MS	By MS/MS	By MS/MS	By MS/MS	By MS/MS	By MS/MS	By MS/MS	31490000	27397000	25488000	29681000	42789000	34335000	31928000	0.0673070271657475	0.350311385663196
tr|H7C4X9|H7C4X9_HUMAN;sp|Q9ULU4-21|PKCB1_HUMAN;sp|Q9ULU4-14|PKCB1_HUMAN;sp|Q9ULU4-12|PKCB1_HUMAN;sp|Q9ULU4-22|PKCB1_HUMAN;sp|Q9ULU4-16|PKCB1_HUMAN;sp|Q9ULU4-9|PKCB1_HUMAN;sp|Q9ULU4-13|PKCB1_HUMAN;sp|Q9ULU4-15|PKCB1_HUMAN;sp|Q9ULU4-5|PKCB1_HUMAN;sp|Q9ULU4-20|PKCB1_HUMAN;sp|Q9ULU4|PKCB1_HUMAN;sp|Q9ULU4-10|PKCB1_HUMAN;sp|Q9ULU4-11|PKCB1_HUMAN;sp|Q9ULU4-7|PKCB1_HUMAN;sp|Q9ULU4-19|PKCB1_HUMAN;sp|Q9UL…	tr|H7C4X9|H7C4X9_HUMAN;sp|Q9ULU4-21|PKCB1_HUMAN;sp|Q9ULU4-14|PKCB1_HUMAN;sp|Q9ULU4-12|PKCB1_HUMAN;sp|Q9ULU4-22|PKCB1_HUMAN;sp|Q9ULU4-16|PKCB1_HUMAN;sp|Q9ULU4-9|PKCB1_HUMAN;sp|Q9ULU4-13|PKCB1_HUMAN;sp|Q9ULU4-15|PKCB1_HUMAN;sp|Q9ULU4-5|PKCB1_HUMAN;sp|Q9ULU4-20|PKCB1_HUMAN;sp|Q9ULU4|PKCB1_HUMAN;sp|Q9ULU4-10|PKCB1_HUMAN;sp|Q9ULU4-11|PKCB1_HUMAN;sp|Q9ULU4-7|PKCB1_HUMAN;sp|Q9ULU4-19|PKCB1_HUMAN;sp|Q9UL…	17;17;17;17;17;17;17;17;16;16;16;16;16;16;16;16;15;15;15;15;15;14;14;12;8;6;4;3	17;17;17;17;17;17;17;17;16;16;16;16;16;16;16;16;15;15;15;15;15;14;14;12;8;6;4;3	17;17;17;17;17;17;17;17;16;16;16;16;16;16;16;16;15;15;15;15;15;14;14;12;8;6;4;3	>tr|H7C4X9|H7C4X9_HUMAN Protein kinase C-binding protein 1 (Fragment) OS=Homo sapiens GN=ZMYND8 PE=1 SV=2;>sp|Q9ULU4-21|PKCB1_HUMAN Isoform 21 of Protein kinase C-binding protein 1 OS=Homo sapiens GN=ZMYND8;>sp|Q9ULU4-14|PKCB1_HUMAN Isoform 14 of Protein k	28	17	17	17	23.8	23.8	23.8	121.02	1095	1095;1115;1135;1160;1161;1163;1168;1188;1088;1181;1186;1186;1206;1214;1234;1241;1054;1087;1105;1107;1134;995;1023;767;764;614;262;175	5.5537e-43	By MS/MS	By MS/MS	By MS/MS	By MS/MS	By MS/MS	By MS/MS	By MS/MS	41046000	36404000	35395000	43069000	54036000	51550000	44591000	0.0676591124220088	0.360950898634085
sp|P48637|GSHB_HUMAN;sp|P48637-2|GSHB_HUMAN	sp|P48637|GSHB_HUMAN;sp|P48637-2|GSHB_HUMAN	10;7	10;7	10;7	>sp|P48637|GSHB_HUMAN Glutathione synthetase OS=Homo sapiens GN=GSS PE=1 SV=1;>sp|P48637-2|GSHB_HUMAN Isoform 2 of Glutathione synthetase OS=Homo sapiens GN=GSS	2	10	10	10	32.5	32.5	32.5	52.384	474	474;363	1.1496e-59	By MS/MS	By MS/MS	By MS/MS	By MS/MS	By MS/MS	By MS/MS	By MS/MS	70228000	56232000	57867000	50297000	57876000	63490000	61309000	0.0680859597466684	0.0539661105187779
sp|Q9HD20|AT131_HUMAN;sp|Q9HD20-2|AT131_HUMAN;sp|Q9HD20-3|AT131_HUMAN;tr|H7C3H2|H7C3H2_HUMAN	sp|Q9HD20|AT131_HUMAN;sp|Q9HD20-2|AT131_HUMAN	13;12;3;1	13;12;3;1	13;12;3;1	>sp|Q9HD20|AT131_HUMAN Manganese-transporting ATPase 13A1 OS=Homo sapiens GN=ATP13A1 PE=1 SV=2;>sp|Q9HD20-2|AT131_HUMAN Isoform B of Manganese-transporting ATPase 13A1 OS=Homo sapiens GN=ATP13A1	4	13	13	13	14.1	14.1	14.1	132.95	1204	1204;1086;344;185	1.817e-51	By MS/MS	By MS/MS	By MS/MS	By MS/MS	By MS/MS	By MS/MS	By MS/MS	41786000	25944000	28929000	35156000	52567000	43810000	32252000	0.0681098305688128	0.379738888455812
sp|P41252|SYIC_HUMAN;tr|J3KR24|J3KR24_HUMAN;tr|Q5TCC4|Q5TCC4_HUMAN;tr|Q5TCD1|Q5TCD1_HUMAN;tr|Q5TCC5|Q5TCC5_HUMAN;tr|Q5TCD2|Q5TCD2_HUMAN;tr|Q5TCC9|Q5TCC9_HUMAN;tr|Q5TCC6|Q5TCC6_HUMAN	sp|P41252|SYIC_HUMAN;tr|J3KR24|J3KR24_HUMAN	38;36;10;7;4;2;1;1	38;36;10;7;4;2;1;1	38;36;10;7;4;2;1;1	>sp|P41252|SYIC_HUMAN Isoleucine--tRNA ligase, cytoplasmic OS=Homo sapiens GN=IARS PE=1 SV=2;>tr|J3KR24|J3KR24_HUMAN Isoleucine--tRNA ligase, cytoplasmic OS=Homo sapiens GN=IARS PE=1 SV=1	8	38	38	38	38.2	38.2	38.2	144.5	1262	1262;1152;249;330;170;229;72;174	0	By MS/MS	By MS/MS	By MS/MS	By MS/MS	By MS/MS	By MS/MS	By MS/MS	367120000	338950000	368660000	342370000	386140000	363490000	373860000	0.069112533640897	0.0800832146577033
sp|P29401|TKT_HUMAN;sp|P29401-2|TKT_HUMAN;tr|E9PFF2|E9PFF2_HUMAN;tr|F8W888|F8W888_HUMAN;tr|F8WAX4|F8WAX4_HUMAN	sp|P29401|TKT_HUMAN;sp|P29401-2|TKT_HUMAN	31;31;14;4;1	31;31;14;4;1	31;31;14;4;1	>sp|P29401|TKT_HUMAN Transketolase OS=Homo sapiens GN=TKT PE=1 SV=3;>sp|P29401-2|TKT_HUMAN Isoform 2 of Transketolase OS=Homo sapiens GN=TKT	5	31	31	31	67.3	67.3	67.3	67.877	623	623;631;334;153;81	0	By MS/MS	By MS/MS	By MS/MS	By MS/MS	By MS/MS	By MS/MS	By MS/MS	2912100000	2580600000	2661800000	2744700000	2868300000	2922700000	2674500000	0.0696335726378591	0.0504824400547739
tr|Q5JSL0|Q5JSL0_HUMAN;tr|Q5JSK6|Q5JSK6_HUMAN;sp|P82970|HMGN5_HUMAN;tr|Q5JSK9|Q5JSK9_HUMAN;tr|Q5JSK7|Q5JSK7_HUMAN;tr|Q5JSK8|Q5JSK8_HUMAN	tr|Q5JSL0|Q5JSL0_HUMAN;tr|Q5JSK6|Q5JSK6_HUMAN;sp|P82970|HMGN5_HUMAN;tr|Q5JSK9|Q5JSK9_HUMAN;tr|Q5JSK7|Q5JSK7_HUMAN;tr|Q5JSK8|Q5JSK8_HUMAN	4;4;4;3;2;2	4;4;4;3;2;2	4;4;4;3;2;2	>tr|Q5JSL0|Q5JSL0_HUMAN High mobility group nucleosome-binding domain-containing protein 5 (Fragment) OS=Homo sapiens GN=HMGN5 PE=1 SV=1;>tr|Q5JSK6|Q5JSK6_HUMAN High mobility group nucleosome-binding domain-containing protein 5 (Fragment) OS=Homo sapiens G	6	4	4	4	36.5	36.5	36.5	16.496	148	148;161;282;201;89;102	4.5024e-17	By MS/MS	By matching	By MS/MS	By MS/MS	By MS/MS	By MS/MS	By MS/MS	24777000	18287000	21828000	23485000	31448000	27401000	23557000	0.069654077352753	0.314115924527316
sp|P19338|NUCL_HUMAN;tr|H7BY16|H7BY16_HUMAN;tr|C9JYW2|C9JYW2_HUMAN;tr|C9JLB1|C9JLB1_HUMAN;tr|C9J1H7|C9J1H7_HUMAN;tr|C9JWL1|C9JWL1_HUMAN	sp|P19338|NUCL_HUMAN;tr|H7BY16|H7BY16_HUMAN	24;16;1;1;1;1	24;16;1;1;1;1	24;16;1;1;1;1	>sp|P19338|NUCL_HUMAN Nucleolin OS=Homo sapiens GN=NCL PE=1 SV=3;>tr|H7BY16|H7BY16_HUMAN Nucleolin (Fragment) OS=Homo sapiens GN=NCL PE=1 SV=3	6	24	24	24	32.5	32.5	32.5	76.613	710	710;297;141;151;166;170	0	By MS/MS	By MS/MS	By MS/MS	By MS/MS	By MS/MS	By MS/MS	By MS/MS	2862100000	2309400000	2610500000	2680900000	2874200000	2991900000	2621200000	0.0704140174374814	0.113132299067947
sp|P37837|TALDO_HUMAN;tr|F2Z393|F2Z393_HUMAN;tr|E9PM01|E9PM01_HUMAN;tr|E9PKI8|E9PKI8_HUMAN	sp|P37837|TALDO_HUMAN;tr|F2Z393|F2Z393_HUMAN	10;9;1;1	10;9;1;1	10;9;1;1	>sp|P37837|TALDO_HUMAN Transaldolase OS=Homo sapiens GN=TALDO1 PE=1 SV=2;>tr|F2Z393|F2Z393_HUMAN Transaldolase OS=Homo sapiens GN=TALDO1 PE=1 SV=1	4	10	10	10	28.5	28.5	28.5	37.54	337	337;318;50;93	4.6071e-64	By MS/MS	By MS/MS	By MS/MS	By MS/MS	By MS/MS	By MS/MS	By MS/MS	501480000	464660000	464890000	474110000	597830000	546010000	491150000	0.0706566846727045	0.194422292497073
tr|C9J2Y9|C9J2Y9_HUMAN;sp|P30876|RPB2_HUMAN;tr|C9J4M6|C9J4M6_HUMAN;tr|C9JMN3|C9JMN3_HUMAN;tr|C9JZW8|C9JZW8_HUMAN	tr|C9J2Y9|C9J2Y9_HUMAN;sp|P30876|RPB2_HUMAN;tr|C9J4M6|C9J4M6_HUMAN	33;33;31;1;1	33;33;31;1;1	33;33;31;1;1	>tr|C9J2Y9|C9J2Y9_HUMAN DNA-directed RNA polymerase OS=Homo sapiens GN=POLR2B PE=1 SV=2;>sp|P30876|RPB2_HUMAN DNA-directed RNA polymerase II subunit RPB2 OS=Homo sapiens GN=POLR2B PE=1 SV=1;>tr|C9J4M6|C9J4M6_HUMAN DNA-directed RNA polymerase OS=Homo sapien	5	33	33	33	37	37	37	133.06	1167	1167;1174;1099;64;76	1.3577e-154	By MS/MS	By MS/MS	By MS/MS	By MS/MS	By MS/MS	By MS/MS	By MS/MS	144410000	141500000	136110000	142630000	172110000	162420000	150280000	0.0707136607896558	0.195100070634252
sp|Q9H9Q2|CSN7B_HUMAN;tr|J3KQ34|J3KQ34_HUMAN;sp|Q9H9Q2-2|CSN7B_HUMAN;tr|A0A087X1P5|A0A087X1P5_HUMAN;sp|Q9H9Q2-3|CSN7B_HUMAN;tr|J3KQ41|J3KQ41_HUMAN;tr|J3QT73|J3QT73_HUMAN;tr|J3QT95|J3QT95_HUMAN;tr|J3KQV6|J3KQV6_HUMAN;tr|J3QT67|J3QT67_HUMAN;tr|J3QT66|J3QT66_HUMAN;tr|J3QT69|J3QT69_HUMAN;tr|J3QT50|J3QT50_HUMAN;tr|J3QT43|J3QT43_HUMAN	sp|Q9H9Q2|CSN7B_HUMAN;tr|J3KQ34|J3KQ34_HUMAN;sp|Q9H9Q2-2|CSN7B_HUMAN;tr|A0A087X1P5|A0A087X1P5_HUMAN;sp|Q9H9Q2-3|CSN7B_HUMAN;tr|J3KQ41|J3KQ41_HUMAN	9;8;6;6;6;6;4;3;1;1;1;1;1;1	9;8;6;6;6;6;4;3;1;1;1;1;1;1	9;8;6;6;6;6;4;3;1;1;1;1;1;1	>sp|Q9H9Q2|CSN7B_HUMAN COP9 signalosome complex subunit 7b OS=Homo sapiens GN=COPS7B PE=1 SV=1;>tr|J3KQ34|J3KQ34_HUMAN COP9 signalosome complex subunit 7b OS=Homo sapiens GN=COPS7B PE=1 SV=1;>sp|Q9H9Q2-2|CSN7B_HUMAN Isoform 2 of COP9 signalosome complex su	14	9	9	9	46.2	46.2	46.2	29.622	264	264;230;157;209;273;278;172;150;54;62;62;68;78;103	2.8208e-113	By MS/MS	By MS/MS	By MS/MS	By MS/MS	By MS/MS	By MS/MS	By MS/MS	84213000	87800000	84292000	82654000	77101000	72165000	76864000	0.0707356808919102	-0.168920875407829
sp|P51812|KS6A3_HUMAN;sp|Q15349|KS6A2_HUMAN;sp|Q15349-3|KS6A2_HUMAN;tr|F2Z2J1|F2Z2J1_HUMAN;sp|Q15349-2|KS6A2_HUMAN;tr|B7Z3B5|B7Z3B5_HUMAN;tr|B1AXG1|B1AXG1_HUMAN;sp|Q9UK32-2|KS6A6_HUMAN;sp|Q9UK32|KS6A6_HUMAN;tr|E9PMM7|E9PMM7_HUMAN;tr|D6R910|D6R910_HUMAN;tr|B1AXG2|B1AXG2_HUMAN;tr|D6RA62|D6RA62_HUMAN;tr|Q5SVM6|Q5SVM6_HUMAN;tr|D6RE03|D6RE03_HUMAN	sp|P51812|KS6A3_HUMAN;sp|Q15349|KS6A2_HUMAN;sp|Q15349-3|KS6A2_HUMAN;tr|F2Z2J1|F2Z2J1_HUMAN;sp|Q15349-2|KS6A2_HUMAN	8;4;4;4;4;3;2;2;2;1;1;1;1;1;1	8;4;4;4;4;3;2;2;2;1;1;1;1;1;1	6;2;2;2;2;1;1;1;1;0;0;1;1;0;1	>sp|P51812|KS6A3_HUMAN Ribosomal protein S6 kinase alpha-3 OS=Homo sapiens GN=RPS6KA3 PE=1 SV=1;>sp|Q15349|KS6A2_HUMAN Ribosomal protein S6 kinase alpha-2 OS=Homo sapiens GN=RPS6KA2 PE=1 SV=2;>sp|Q15349-3|KS6A2_HUMAN Isoform 3 of Ribosomal protein S6 kinas	15	8	8	6	13.5	13.5	9.9	83.735	740	740;733;741;758;758;644;227;745;745;112;125;133;141;166;171	4.732e-26	By MS/MS	By MS/MS	By MS/MS	By MS/MS	By MS/MS	By MS/MS	By MS/MS	16809000	15124000	13087000	15701000	19882000	16019000	16872000	0.0709166384657022	0.212641948031328
sp|P04843|RPN1_HUMAN;tr|B7Z4L4|B7Z4L4_HUMAN;tr|F8WF32|F8WF32_HUMAN	sp|P04843|RPN1_HUMAN;tr|B7Z4L4|B7Z4L4_HUMAN	25;18;5	25;18;5	25;18;5	>sp|P04843|RPN1_HUMAN Dolichyl-diphosphooligosaccharide--protein glycosyltransferase subunit 1 OS=Homo sapiens GN=RPN1 PE=1 SV=1;>tr|B7Z4L4|B7Z4L4_HUMAN Dolichyl-diphosphooligosaccharide--protein glycosyltransferase subunit 1 OS=Homo sapiens GN=RPN1 PE=1 S	3	25	25	25	54	54	54	68.569	607	607;435;121	0	By MS/MS	By MS/MS	By MS/MS	By MS/MS	By MS/MS	By MS/MS	By MS/MS	749970000	737130000	758360000	749110000	870410000	824790000	820480000	0.0711606870758925	0.163637062566048
tr|E7EM64|E7EM64_HUMAN;sp|Q7L5N1|CSN6_HUMAN;tr|H7C3T0|H7C3T0_HUMAN	tr|E7EM64|E7EM64_HUMAN;sp|Q7L5N1|CSN6_HUMAN	14;14;2	14;14;2	14;14;2	>tr|E7EM64|E7EM64_HUMAN COP9 signalosome complex subunit 6 OS=Homo sapiens GN=COPS6 PE=1 SV=1;>sp|Q7L5N1|CSN6_HUMAN COP9 signalosome complex subunit 6 OS=Homo sapiens GN=COPS6 PE=1 SV=1	3	14	14	14	57.4	57.4	57.4	36.064	326	326;327;123	2.3274e-151	By MS/MS	By MS/MS	By MS/MS	By MS/MS	By MS/MS	By MS/MS	By MS/MS	194340000	188660000	176600000	188050000	223450000	201170000	196750000	0.0712263135522873	0.148127034219136
sp|Q969V3-2|NCLN_HUMAN;sp|Q969V3|NCLN_HUMAN;tr|K7EMW4|K7EMW4_HUMAN;tr|K7ELZ9|K7ELZ9_HUMAN;tr|K7ENM2|K7ENM2_HUMAN;tr|K7EQ66|K7EQ66_HUMAN	sp|Q969V3-2|NCLN_HUMAN;sp|Q969V3|NCLN_HUMAN;tr|K7EMW4|K7EMW4_HUMAN	10;10;8;4;4;2	10;10;8;4;4;2	10;10;8;4;4;2	>sp|Q969V3-2|NCLN_HUMAN Isoform 2 of Nicalin OS=Homo sapiens GN=NCLN;>sp|Q969V3|NCLN_HUMAN Nicalin OS=Homo sapiens GN=NCLN PE=1 SV=2;>tr|K7EMW4|K7EMW4_HUMAN Nicalin OS=Homo sapiens GN=NCLN PE=1 SV=1	6	10	10	10	24	24	24	62.846	562	562;563;489;282;328;110	6.6538e-46	By MS/MS	By MS/MS	By MS/MS	By MS/MS	By MS/MS	By MS/MS	By MS/MS	41042000	36700000	39863000	39562000	51840000	42336000	50702000	0.0713391538051305	0.297577704843603
sp|P20936-2|RASA1_HUMAN;tr|B4DTL2|B4DTL2_HUMAN;tr|E9PGC0|E9PGC0_HUMAN;sp|P20936|RASA1_HUMAN;tr|Q68CU6|Q68CU6_HUMAN	sp|P20936-2|RASA1_HUMAN;tr|B4DTL2|B4DTL2_HUMAN;tr|E9PGC0|E9PGC0_HUMAN;sp|P20936|RASA1_HUMAN	10;10;10;10;4	10;10;10;10;4	10;10;10;10;4	>sp|P20936-2|RASA1_HUMAN Isoform 2 of Ras GTPase-activating protein 1 OS=Homo sapiens GN=RASA1;>tr|B4DTL2|B4DTL2_HUMAN Ras GTPase-activating protein 1 OS=Homo sapiens GN=RASA1 PE=1 SV=1;>tr|E9PGC0|E9PGC0_HUMAN Ras GTPase-activating protein 1 OS=Homo sapien	5	10	10	10	14.7	14.7	14.7	100.4	870	870;880;881;1047;539	3.5142e-36	By MS/MS	By MS/MS	By MS/MS	By MS/MS	By MS/MS	By MS/MS	By MS/MS	29534000	34481000	34117000	30762000	31683000	30496000	30557000	0.0713618724597812	-0.0599462035852104
sp|P36578|RL4_HUMAN;tr|H3BM89|H3BM89_HUMAN;tr|H3BTP7|H3BTP7_HUMAN;tr|H3BU31|H3BU31_HUMAN	sp|P36578|RL4_HUMAN;tr|H3BM89|H3BM89_HUMAN;tr|H3BTP7|H3BTP7_HUMAN	24;15;12;10	24;15;12;10	24;15;12;10	>sp|P36578|RL4_HUMAN 60S ribosomal protein L4 OS=Homo sapiens GN=RPL4 PE=1 SV=5;>tr|H3BM89|H3BM89_HUMAN 60S ribosomal protein L4 OS=Homo sapiens GN=RPL4 PE=1 SV=1;>tr|H3BTP7|H3BTP7_HUMAN 60S ribosomal protein L4 (Fragment) OS=Homo sapiens GN=RPL4 PE=1 SV=1	4	24	24	24	47.1	47.1	47.1	47.697	427	427;333;170;171	2.4527e-250	By MS/MS	By MS/MS	By MS/MS	By MS/MS	By MS/MS	By MS/MS	By MS/MS	1285500000	1220300000	1149500000	1222800000	1261700000	1275800000	1215400000	0.0715922745318996	0.0367240145016779
sp|O95433|AHSA1_HUMAN;sp|O95433-2|AHSA1_HUMAN;tr|G3V438|G3V438_HUMAN;tr|H0YJG7|H0YJG7_HUMAN;tr|H0YJU2|H0YJU2_HUMAN;tr|H0YJ63|H0YJ63_HUMAN;tr|H0YJG6|H0YJG6_HUMAN;tr|G3V3W9|G3V3W9_HUMAN	sp|O95433|AHSA1_HUMAN;sp|O95433-2|AHSA1_HUMAN;tr|G3V438|G3V438_HUMAN;tr|H0YJG7|H0YJG7_HUMAN;tr|H0YJU2|H0YJU2_HUMAN	13;10;8;8;7;3;3;2	13;10;8;8;7;3;3;2	13;10;8;8;7;3;3;2	>sp|O95433|AHSA1_HUMAN Activator of 90 kDa heat shock protein ATPase homolog 1 OS=Homo sapiens GN=AHSA1 PE=1 SV=1;>sp|O95433-2|AHSA1_HUMAN Isoform 2 of Activator of 90 kDa heat shock protein ATPase homolog 1 OS=Homo sapiens GN=AHSA1;>tr|G3V438|G3V438_HUMAN	8	13	13	13	55.3	55.3	55.3	38.274	338	338;288;203;216;133;90;120;100	3.0518e-232	By MS/MS	By MS/MS	By MS/MS	By MS/MS	By MS/MS	By MS/MS	By MS/MS	297710000	258160000	266600000	253320000	329810000	278050000	273300000	0.0718333451833124	0.12711692665943
sp|P60866|RS20_HUMAN;sp|P60866-2|RS20_HUMAN;tr|E5RJX2|E5RJX2_HUMAN;tr|G3XAN0|G3XAN0_HUMAN	sp|P60866|RS20_HUMAN;sp|P60866-2|RS20_HUMAN;tr|E5RJX2|E5RJX2_HUMAN	5;5;3;2	5;5;3;2	3;3;1;2	>sp|P60866|RS20_HUMAN 40S ribosomal protein S20 OS=Homo sapiens GN=RPS20 PE=1 SV=1;>sp|P60866-2|RS20_HUMAN Isoform 2 of 40S ribosomal protein S20 OS=Homo sapiens GN=RPS20;>tr|E5RJX2|E5RJX2_HUMAN 40S ribosomal protein S20 OS=Homo sapiens GN=RPS20 PE=1 SV=1	4	5	5	3	29.4	29.4	16.8	13.373	119	119;142;61;64	1.5053e-40	By MS/MS	By MS/MS	By MS/MS	By MS/MS	By MS/MS	By MS/MS	By MS/MS	261660000	2.27e+08	243300000	253290000	370380000	295990000	292270000	0.0718451709504785	0.375536793701807
sp|P78527|PRKDC_HUMAN;sp|P78527-2|PRKDC_HUMAN;tr|F5GX40|F5GX40_HUMAN;tr|H0YG84|H0YG84_HUMAN	sp|P78527|PRKDC_HUMAN;sp|P78527-2|PRKDC_HUMAN	184;181;5;4	184;181;5;4	184;181;5;4	>sp|P78527|PRKDC_HUMAN DNA-dependent protein kinase catalytic subunit OS=Homo sapiens GN=PRKDC PE=1 SV=3;>sp|P78527-2|PRKDC_HUMAN Isoform 2 of DNA-dependent protein kinase catalytic subunit OS=Homo sapiens GN=PRKDC	4	184	184	184	48.2	48.2	48.2	469.08	4128	4128;4097;70;90	0	By MS/MS	By MS/MS	By MS/MS	By MS/MS	By MS/MS	By MS/MS	By MS/MS	5190700000	4710300000	5077400000	5268900000	5776600000	5671700000	5359600000	0.0719086731484153	0.146447447160369
sp|Q9UKX7-2|NUP50_HUMAN;sp|Q9UKX7|NUP50_HUMAN	sp|Q9UKX7-2|NUP50_HUMAN;sp|Q9UKX7|NUP50_HUMAN	7;7	7;7	7;7	>sp|Q9UKX7-2|NUP50_HUMAN Isoform 2 of Nuclear pore complex protein Nup50 OS=Homo sapiens GN=NUP50;>sp|Q9UKX7|NUP50_HUMAN Nuclear pore complex protein Nup50 OS=Homo sapiens GN=NUP50 PE=1 SV=2	2	7	7	7	26.4	26.4	26.4	46.862	440	440;468	2.05e-40	By MS/MS	By MS/MS	By MS/MS	By MS/MS	By MS/MS	By MS/MS	By MS/MS	45796000	36258000	39994000	42908000	55101000	51811000	41681000	0.0720036382091004	0.264322399003561
sp|O43464|HTRA2_HUMAN;sp|O43464-2|HTRA2_HUMAN;sp|O43464-3|HTRA2_HUMAN;sp|O43464-4|HTRA2_HUMAN;sp|P83110-2|HTRA3_HUMAN;sp|P83110|HTRA3_HUMAN	sp|O43464|HTRA2_HUMAN;sp|O43464-2|HTRA2_HUMAN;sp|O43464-3|HTRA2_HUMAN;sp|O43464-4|HTRA2_HUMAN	5;4;4;3;1;1	5;4;4;3;1;1	5;4;4;3;1;1	>sp|O43464|HTRA2_HUMAN Serine protease HTRA2, mitochondrial OS=Homo sapiens GN=HTRA2 PE=1 SV=2;>sp|O43464-2|HTRA2_HUMAN Isoform 2 of Serine protease HTRA2, mitochondrial OS=Homo sapiens GN=HTRA2;>sp|O43464-3|HTRA2_HUMAN Isoform 3 of Serine protease HTRA2,	6	5	5	5	15.5	15.5	15.5	48.84	458	458;361;436;377;357;453	8.7952e-30	By MS/MS	By MS/MS	By MS/MS	By MS/MS	By MS/MS	By MS/MS	By MS/MS	35630000	37770000	36654000	33430000	28085000	29024000	24778000	0.0729491512972679	-0.394146031080489
sp|P06730|IF4E_HUMAN;sp|P06730-3|IF4E_HUMAN;tr|D6RBW1|D6RBW1_HUMAN;sp|P06730-2|IF4E_HUMAN;tr|H0Y8J7|H0Y8J7_HUMAN	sp|P06730|IF4E_HUMAN;sp|P06730-3|IF4E_HUMAN;tr|D6RBW1|D6RBW1_HUMAN;sp|P06730-2|IF4E_HUMAN;tr|H0Y8J7|H0Y8J7_HUMAN	4;4;4;4;2	4;4;4;4;2	4;4;4;4;2	>sp|P06730|IF4E_HUMAN Eukaryotic translation initiation factor 4E OS=Homo sapiens GN=EIF4E PE=1 SV=2;>sp|P06730-3|IF4E_HUMAN Isoform 3 of Eukaryotic translation initiation factor 4E OS=Homo sapiens GN=EIF4E;>tr|D6RBW1|D6RBW1_HUMAN Eukaryotic translation in	5	4	4	4	19.8	19.8	19.8	25.097	217	217;237;245;248;155	5.6037e-15	By MS/MS	By MS/MS	By MS/MS	By MS/MS	By MS/MS	By MS/MS	By MS/MS	42907000	41771000	39756000	43867000	51177000	45713000	48497000	0.0729558787688884	0.203892024723951
sp|Q9H3S7|PTN23_HUMAN;tr|R4GMM7|R4GMM7_HUMAN;tr|C9JD91|C9JD91_HUMAN	sp|Q9H3S7|PTN23_HUMAN	12;2;1	12;2;1	12;2;1	>sp|Q9H3S7|PTN23_HUMAN Tyrosine-protein phosphatase non-receptor type 23 OS=Homo sapiens GN=PTPN23 PE=1 SV=1	3	12	12	12	11	11	11	178.97	1636	1636;64;170	4.3054e-62	By MS/MS	By MS/MS	By MS/MS	By MS/MS	By MS/MS	By MS/MS	By MS/MS	33954000	34792000	31272000	31812000	34507000	36336000	36830000	0.0734624384258775	0.123015309630118
sp|P40222|TXLNA_HUMAN	sp|P40222|TXLNA_HUMAN	10	10	10	>sp|P40222|TXLNA_HUMAN Alpha-taxilin OS=Homo sapiens GN=TXLNA PE=1 SV=3	1	10	10	10	29.3	29.3	29.3	61.89	546	546	9.6183e-35	By MS/MS	By MS/MS	By MS/MS	By MS/MS	By MS/MS	By MS/MS	By MS/MS	42987000	34746000	42820000	41856000	57077000	53260000	45735000	0.0735775799409991	0.357617651384322
sp|P12235|ADT1_HUMAN;tr|V9GYG0|V9GYG0_HUMAN	sp|P12235|ADT1_HUMAN;tr|V9GYG0|V9GYG0_HUMAN	15;11	5;5	5;5	>sp|P12235|ADT1_HUMAN ADP/ATP translocase 1 OS=Homo sapiens GN=SLC25A4 PE=1 SV=4;>tr|V9GYG0|V9GYG0_HUMAN ADP/ATP translocase 1 OS=Homo sapiens GN=SLC25A4 PE=1 SV=1	2	15	5	5	52.7	17.1	17.1	33.064	298	298;208	1.3938e-108	By MS/MS	By MS/MS	By MS/MS	By MS/MS	By MS/MS	By MS/MS	By MS/MS	80307000	74228000	75332000	61516000	94036000	81221000	77470000	0.0737850470008692	0.209700592126671
sp|Q13435|SF3B2_HUMAN;tr|E9PPJ0|E9PPJ0_HUMAN;tr|A0A087WZZ5|A0A087WZZ5_HUMAN;tr|E9PJ04|E9PJ04_HUMAN;tr|H0YCG1|H0YCG1_HUMAN;tr|E9PJT3|E9PJT3_HUMAN;tr|H0YEX5|H0YEX5_HUMAN;tr|E9PIL8|E9PIL8_HUMAN	sp|Q13435|SF3B2_HUMAN;tr|E9PPJ0|E9PPJ0_HUMAN;tr|A0A087WZZ5|A0A087WZZ5_HUMAN	32;31;30;13;13;9;8;2	32;31;30;13;13;9;8;2	32;31;30;13;13;9;8;2	>sp|Q13435|SF3B2_HUMAN Splicing factor 3B subunit 2 OS=Homo sapiens GN=SF3B2 PE=1 SV=2;>tr|E9PPJ0|E9PPJ0_HUMAN Splicing factor 3B subunit 2 OS=Homo sapiens GN=SF3B2 PE=1 SV=1;>tr|A0A087WZZ5|A0A087WZZ5_HUMAN Splicing factor 3B subunit 2 OS=Homo sapiens GN=S	8	32	32	32	44.4	44.4	44.4	100.23	895	895;878;871;354;387;273;315;81	0	By MS/MS	By MS/MS	By MS/MS	By MS/MS	By MS/MS	By MS/MS	By MS/MS	550100000	475410000	501070000	562700000	652840000	599330000	563150000	0.0741547435342407	0.212255532848064
sp|Q15393|SF3B3_HUMAN;sp|Q15393-3|SF3B3_HUMAN;sp|Q15393-2|SF3B3_HUMAN;tr|I3L4G7|I3L4G7_HUMAN;tr|J3QRB2|J3QRB2_HUMAN;tr|J3QL37|J3QL37_HUMAN;tr|H3BMB0|H3BMB0_HUMAN;tr|J3QKV4|J3QKV4_HUMAN	sp|Q15393|SF3B3_HUMAN	45;18;10;3;2;2;1;1	45;18;10;3;2;2;1;1	45;18;10;3;2;2;1;1	>sp|Q15393|SF3B3_HUMAN Splicing factor 3B subunit 3 OS=Homo sapiens GN=SF3B3 PE=1 SV=4	8	45	45	45	47.8	47.8	47.8	135.58	1217	1217;399;275;72;31;58;30;91	0	By MS/MS	By MS/MS	By MS/MS	By MS/MS	By MS/MS	By MS/MS	By MS/MS	951090000	821710000	906850000	912920000	1079800000	996530000	922200000	0.0744916621291891	0.154276638800994
sp|Q13263|TIF1B_HUMAN;sp|Q13263-2|TIF1B_HUMAN;tr|M0R0K9|M0R0K9_HUMAN;tr|M0R3C0|M0R3C0_HUMAN;tr|M0R2I3|M0R2I3_HUMAN	sp|Q13263|TIF1B_HUMAN;sp|Q13263-2|TIF1B_HUMAN	33;31;15;6;4	33;31;15;6;4	33;31;15;6;4	>sp|Q13263|TIF1B_HUMAN Transcription intermediary factor 1-beta OS=Homo sapiens GN=TRIM28 PE=1 SV=5;>sp|Q13263-2|TIF1B_HUMAN Isoform 2 of Transcription intermediary factor 1-beta OS=Homo sapiens GN=TRIM28	5	33	33	33	63.1	63.1	63.1	88.549	835	835;753;460;178;162	0	By MS/MS	By MS/MS	By MS/MS	By MS/MS	By MS/MS	By MS/MS	By MS/MS	3209100000	2635700000	2937100000	2958600000	2905500000	3252700000	3139800000	0.0753434601882318	0.0785359795380438
sp|Q92900-2|RENT1_HUMAN;sp|Q92900|RENT1_HUMAN	sp|Q92900-2|RENT1_HUMAN;sp|Q92900|RENT1_HUMAN	36;36	36;36	36;36	>sp|Q92900-2|RENT1_HUMAN Isoform 2 of Regulator of nonsense transcripts 1 OS=Homo sapiens GN=UPF1;>sp|Q92900|RENT1_HUMAN Regulator of nonsense transcripts 1 OS=Homo sapiens GN=UPF1 PE=1 SV=2	2	36	36	36	44.5	44.5	44.5	123.03	1118	1118;1129	2.7168e-227	By MS/MS	By MS/MS	By MS/MS	By MS/MS	By MS/MS	By MS/MS	By MS/MS	228330000	206420000	212970000	216540000	272470000	246790000	222110000	0.0753528076362041	0.19376584464113
sp|Q16836|HCDH_HUMAN;tr|E9PF18|E9PF18_HUMAN;sp|Q16836-3|HCDH_HUMAN;sp|Q16836-2|HCDH_HUMAN	sp|Q16836|HCDH_HUMAN;tr|E9PF18|E9PF18_HUMAN;sp|Q16836-3|HCDH_HUMAN;sp|Q16836-2|HCDH_HUMAN	6;6;6;6	6;6;6;6	6;6;6;6	>sp|Q16836|HCDH_HUMAN Hydroxyacyl-coenzyme A dehydrogenase, mitochondrial OS=Homo sapiens GN=HADH PE=1 SV=3;>tr|E9PF18|E9PF18_HUMAN Hydroxyacyl-coenzyme A dehydrogenase, mitochondrial OS=Homo sapiens GN=HADH PE=1 SV=1;>sp|Q16836-3|HCDH_HUMAN Isoform 3 of H	4	6	6	6	30.6	30.6	30.6	34.293	314	314;318;331;390	3.4602e-101	By MS/MS	By MS/MS	By MS/MS	By MS/MS	By MS/MS	By MS/MS	By MS/MS	101290000	144730000	94341000	108870000	49161000	60862000	85052000	0.0753664423969677	-0.788391087680934
sp|O95864|FADS2_HUMAN;sp|O95864-3|FADS2_HUMAN;sp|O95864-4|FADS2_HUMAN;sp|O95864-2|FADS2_HUMAN	sp|O95864|FADS2_HUMAN;sp|O95864-3|FADS2_HUMAN;sp|O95864-4|FADS2_HUMAN;sp|O95864-2|FADS2_HUMAN	9;6;6;6	9;6;6;6	9;6;6;6	>sp|O95864|FADS2_HUMAN Fatty acid desaturase 2 OS=Homo sapiens GN=FADS2 PE=1 SV=1;>sp|O95864-3|FADS2_HUMAN Isoform 3 of Fatty acid desaturase 2 OS=Homo sapiens GN=FADS2;>sp|O95864-4|FADS2_HUMAN Isoform 4 of Fatty acid desaturase 2 OS=Homo sapiens GN=FADS2;	4	9	9	9	24.3	24.3	24.3	52.259	444	444;386;413;422	1.0965e-76	By MS/MS	By MS/MS	By MS/MS	By MS/MS	By MS/MS	By MS/MS	By MS/MS	1.26e+08	154680000	150380000	147170000	147410000	128780000	142930000	0.0755329240125837	-0.0492425949389031
sp|Q9UEW8-2|STK39_HUMAN;sp|Q9UEW8|STK39_HUMAN	sp|Q9UEW8-2|STK39_HUMAN;sp|Q9UEW8|STK39_HUMAN	12;12	9;9	9;9	>sp|Q9UEW8-2|STK39_HUMAN Isoform 2 of STE20/SPS1-related proline-alanine-rich protein kinase OS=Homo sapiens GN=STK39;>sp|Q9UEW8|STK39_HUMAN STE20/SPS1-related proline-alanine-rich protein kinase OS=Homo sapiens GN=STK39 PE=1 SV=3	2	12	9	9	31.4	24.7	24.7	57.937	526	526;545	8.8555e-115	By MS/MS	By MS/MS	By MS/MS	By MS/MS	By MS/MS	By MS/MS	By MS/MS	65103000	72204000	66044000	65002000	57753000	56422000	63575000	0.0756532739788989	-0.179244957405293
sp|Q8IXM6|NRM_HUMAN;sp|Q8IXM6-2|NRM_HUMAN;tr|H0Y6T6|H0Y6T6_HUMAN	sp|Q8IXM6|NRM_HUMAN;sp|Q8IXM6-2|NRM_HUMAN;tr|H0Y6T6|H0Y6T6_HUMAN	3;2;2	3;2;2	3;2;2	>sp|Q8IXM6|NRM_HUMAN Nurim OS=Homo sapiens GN=NRM PE=1 SV=1;>sp|Q8IXM6-2|NRM_HUMAN Isoform 2 of Nurim OS=Homo sapiens GN=NRM;>tr|H0Y6T6|H0Y6T6_HUMAN Nurim (Fragment) OS=Homo sapiens GN=NRM PE=4 SV=1	3	3	3	3	13	13	13	29.379	262	262;203;262	9.1689e-12	By MS/MS	By MS/MS	By MS/MS	By MS/MS	By MS/MS	By MS/MS	By MS/MS	27646000	27168000	28651000	25503000	30203000	29990000	31576000	0.0756754016914575	0.167211761833074
sp|O43310|CTIF_HUMAN;sp|O43310-2|CTIF_HUMAN	sp|O43310|CTIF_HUMAN;sp|O43310-2|CTIF_HUMAN	7;7	7;7	7;7	>sp|O43310|CTIF_HUMAN CBP80/20-dependent translation initiation factor OS=Homo sapiens GN=CTIF PE=1 SV=1;>sp|O43310-2|CTIF_HUMAN Isoform 2 of CBP80/20-dependent translation initiation factor OS=Homo sapiens GN=CTIF	2	7	7	7	13.7	13.7	13.7	67.586	598	598;600	1.3237e-27	By MS/MS	By MS/MS	By MS/MS	By MS/MS	By MS/MS	By MS/MS	By MS/MS	14890000	16491000	15689000	14834000	14243000	10753000	11492000	0.0757259210630778	-0.347573059306618
sp|Q9Y5B8-2|NDK7_HUMAN;sp|Q9Y5B8|NDK7_HUMAN;tr|B4DXC8|B4DXC8_HUMAN;tr|E9PNU1|E9PNU1_HUMAN	sp|Q9Y5B8-2|NDK7_HUMAN;sp|Q9Y5B8|NDK7_HUMAN;tr|B4DXC8|B4DXC8_HUMAN	5;5;3;1	5;5;3;1	5;5;3;1	>sp|Q9Y5B8-2|NDK7_HUMAN Isoform 2 of Nucleoside diphosphate kinase 7 OS=Homo sapiens GN=NME7;>sp|Q9Y5B8|NDK7_HUMAN Nucleoside diphosphate kinase 7 OS=Homo sapiens GN=NME7 PE=1 SV=1;>tr|B4DXC8|B4DXC8_HUMAN Nucleoside diphosphate kinase 7 OS=Homo sapiens GN=	4	5	5	5	23.2	23.2	23.2	38.187	340	340;376;339;256	2.4503e-11	By MS/MS	By MS/MS	By MS/MS	By MS/MS	By MS/MS	By matching	By MS/MS	12615000	12655000	11205000	10400000	16218000	13350000	13283000	0.0761480958143074	0.285547681223583
tr|F5H365|F5H365_HUMAN;sp|Q15436|SC23A_HUMAN;sp|Q15436-2|SC23A_HUMAN;tr|G3V5X8|G3V5X8_HUMAN;tr|G3V4Q2|G3V4Q2_HUMAN;tr|G3V4V1|G3V4V1_HUMAN;tr|G3V1W4|G3V1W4_HUMAN;tr|G3V3G5|G3V3G5_HUMAN;tr|G3V2R6|G3V2R6_HUMAN;tr|G3V5K1|G3V5K1_HUMAN	tr|F5H365|F5H365_HUMAN;sp|Q15436|SC23A_HUMAN;sp|Q15436-2|SC23A_HUMAN	16;16;10;4;4;4;4;4;4;2	14;14;9;3;3;3;3;3;3;1	14;14;9;3;3;3;3;3;3;1	>tr|F5H365|F5H365_HUMAN Protein transport protein Sec23A OS=Homo sapiens GN=SEC23A PE=1 SV=1;>sp|Q15436|SC23A_HUMAN Protein transport protein Sec23A OS=Homo sapiens GN=SEC23A PE=1 SV=2;>sp|Q15436-2|SC23A_HUMAN Isoform 2 of Protein transport protein Sec23A	10	16	14	14	32.1	28.8	28.8	82.968	736	736;765;563;85;86;94;108;140;169;40	8.6809e-243	By MS/MS	By MS/MS	By MS/MS	By MS/MS	By MS/MS	By MS/MS	By MS/MS	1.07e+08	100450000	108370000	97906000	131420000	115430000	114240000	0.0764574649805006	0.218720341764801
sp|Q9UBQ5|EIF3K_HUMAN;sp|Q9UBQ5-2|EIF3K_HUMAN;tr|A0A087WVB9|A0A087WVB9_HUMAN;tr|K7ERF1|K7ERF1_HUMAN;tr|K7EQM4|K7EQM4_HUMAN;tr|K7ES31|K7ES31_HUMAN;tr|K7EMQ9|K7EMQ9_HUMAN	sp|Q9UBQ5|EIF3K_HUMAN;sp|Q9UBQ5-2|EIF3K_HUMAN;tr|A0A087WVB9|A0A087WVB9_HUMAN;tr|K7ERF1|K7ERF1_HUMAN;tr|K7EQM4|K7EQM4_HUMAN;tr|K7ES31|K7ES31_HUMAN;tr|K7EMQ9|K7EMQ9_HUMAN	9;8;7;7;6;5;5	9;8;7;7;6;5;5	5;5;3;5;3;5;5	>sp|Q9UBQ5|EIF3K_HUMAN Eukaryotic translation initiation factor 3 subunit K OS=Homo sapiens GN=EIF3K PE=1 SV=1;>sp|Q9UBQ5-2|EIF3K_HUMAN Isoform 2 of Eukaryotic translation initiation factor 3 subunit K OS=Homo sapiens GN=EIF3K;>tr|A0A087WVB9|A0A087WVB9_HUM	7	9	9	5	58.7	58.7	27.5	25.059	218	218;211;185;192;170;137;140	2.1881e-69	By MS/MS	By MS/MS	By MS/MS	By MS/MS	By MS/MS	By MS/MS	By MS/MS	99586000	83943000	90535000	92407000	112690000	104170000	90928000	0.0764689032820175	0.163275446536786
sp|P43004-3|EAA2_HUMAN;sp|P43004-2|EAA2_HUMAN;sp|P43004|EAA2_HUMAN;tr|H0YEB1|H0YEB1_HUMAN;tr|C9J9N5|C9J9N5_HUMAN;tr|H0YEK4|H0YEK4_HUMAN	sp|P43004-3|EAA2_HUMAN;sp|P43004-2|EAA2_HUMAN;sp|P43004|EAA2_HUMAN;tr|H0YEB1|H0YEB1_HUMAN	8;8;8;5;3;3	8;8;8;5;3;3	8;8;8;5;3;3	>sp|P43004-3|EAA2_HUMAN Isoform 3 of Excitatory amino acid transporter 2 OS=Homo sapiens GN=SLC1A2;>sp|P43004-2|EAA2_HUMAN Isoform 2 of Excitatory amino acid transporter 2 OS=Homo sapiens GN=SLC1A2;>sp|P43004|EAA2_HUMAN Excitatory amino acid transporter 2	6	8	8	8	18.8	18.8	18.8	61.007	563	563;565;574;91;199;199	3.1044e-73	By MS/MS	By MS/MS	By MS/MS	By MS/MS	By MS/MS	By MS/MS	By MS/MS	48657000	75549000	56995000	55350000	53338000	44525000	51726000	0.0770174245212621	-0.246109669651257
tr|J3QRD1|J3QRD1_HUMAN;sp|P51648|AL3A2_HUMAN;sp|P51648-2|AL3A2_HUMAN;tr|J3QS00|J3QS00_HUMAN;tr|I3L1M4|I3L1M4_HUMAN;tr|J3QKK9|J3QKK9_HUMAN;tr|J3KTG1|J3KTG1_HUMAN;tr|C9JGJ2|C9JGJ2_HUMAN;tr|I3L0X1|I3L0X1_HUMAN;tr|K7EN73|K7EN73_HUMAN;tr|E9PJV0|E9PJV0_HUMAN;tr|C9JKT2|C9JKT2_HUMAN;tr|C9JMC5|C9JMC5_HUMAN;tr|I3L3I9|I3L3I9_HUMAN;sp|P48448|AL3B2_HUMAN;tr|A8MYB8|A8MYB8_HUMAN;tr|E9PNN6|E9PNN6_HUMAN;sp|P43353…	tr|J3QRD1|J3QRD1_HUMAN;sp|P51648|AL3A2_HUMAN;sp|P51648-2|AL3A2_HUMAN	7;7;7;3;3;2;2;2;2;1;1;1;1;1;1;1;1;1;1;1	7;7;7;3;3;2;2;2;2;1;1;1;1;1;1;1;1;1;1;1	7;7;7;3;3;2;2;2;2;1;1;1;1;1;1;1;1;1;1;1	>tr|J3QRD1|J3QRD1_HUMAN Fatty aldehyde dehydrogenase OS=Homo sapiens GN=ALDH3A2 PE=1 SV=1;>sp|P51648|AL3A2_HUMAN Fatty aldehyde dehydrogenase OS=Homo sapiens GN=ALDH3A2 PE=1 SV=1;>sp|P51648-2|AL3A2_HUMAN Isoform 2 of Fatty aldehyde dehydrogenase OS=Homo sa	20	7	7	7	22.4	22.4	22.4	44.648	393	393;485;508;134;162;54;146;166;182;127;148;259;372;380;385;389;396;431;453;468	7.5834e-34	By MS/MS	By MS/MS	By MS/MS	By MS/MS	By MS/MS	By MS/MS	By MS/MS	41963000	38022000	41827000	38816000	45680000	41257000	42688000	0.0770393662379399	0.105658088985427
sp|P60900|PSA6_HUMAN;tr|G3V5Z7|G3V5Z7_HUMAN;tr|G3V295|G3V295_HUMAN;sp|P60900-2|PSA6_HUMAN;tr|G3V3I1|G3V3I1_HUMAN;tr|G3V3U4|G3V3U4_HUMAN;sp|P60900-3|PSA6_HUMAN;tr|H0YJC4|H0YJC4_HUMAN;tr|G3V4S5|G3V4S5_HUMAN;tr|G3V2S7|G3V2S7_HUMAN	sp|P60900|PSA6_HUMAN;tr|G3V5Z7|G3V5Z7_HUMAN;tr|G3V295|G3V295_HUMAN;sp|P60900-2|PSA6_HUMAN;tr|G3V3I1|G3V3I1_HUMAN	11;11;10;9;8;5;5;2;1;1	11;11;10;9;8;5;5;2;1;1	11;11;10;9;8;5;5;2;1;1	>sp|P60900|PSA6_HUMAN Proteasome subunit alpha type-6 OS=Homo sapiens GN=PSMA6 PE=1 SV=1;>tr|G3V5Z7|G3V5Z7_HUMAN Proteasome subunit alpha type OS=Homo sapiens GN=PSMA6 PE=1 SV=1;>tr|G3V295|G3V295_HUMAN Proteasome subunit alpha type OS=Homo sapiens GN=PSMA6	10	11	11	11	55.3	55.3	55.3	27.399	246	246;252;203;227;148;107;167;85;41;67	2.8065e-148	By MS/MS	By MS/MS	By MS/MS	By MS/MS	By MS/MS	By MS/MS	By MS/MS	471690000	459040000	443190000	402190000	608010000	539210000	477660000	0.0772349767989904	0.28664974097343
sp|Q9Y4W2-2|LAS1L_HUMAN;sp|Q9Y4W2|LAS1L_HUMAN;sp|Q9Y4W2-3|LAS1L_HUMAN;sp|Q9Y4W2-4|LAS1L_HUMAN	sp|Q9Y4W2-2|LAS1L_HUMAN;sp|Q9Y4W2|LAS1L_HUMAN;sp|Q9Y4W2-3|LAS1L_HUMAN	14;14;12;3	14;14;12;3	14;14;12;3	>sp|Q9Y4W2-2|LAS1L_HUMAN Isoform 2 of Ribosomal biogenesis protein LAS1L OS=Homo sapiens GN=LAS1L;>sp|Q9Y4W2|LAS1L_HUMAN Ribosomal biogenesis protein LAS1L OS=Homo sapiens GN=LAS1L PE=1 SV=2;>sp|Q9Y4W2-3|LAS1L_HUMAN Isoform 3 of Ribosomal biogenesis protei	4	14	14	14	31.7	31.7	31.7	81.242	717	717;734;675;291	2.8645e-70	By MS/MS	By MS/MS	By MS/MS	By MS/MS	By MS/MS	By MS/MS	By MS/MS	64749000	58909000	57762000	63332000	71476000	64208000	63107000	0.0774271552123157	0.114969292631903
sp|P61247|RS3A_HUMAN;tr|D6RG13|D6RG13_HUMAN;tr|E9PFI5|E9PFI5_HUMAN;tr|H0Y9Y4|H0Y9Y4_HUMAN;tr|D6RAT0|D6RAT0_HUMAN;tr|H0Y8L7|H0Y8L7_HUMAN;tr|D6RB09|D6RB09_HUMAN;tr|D6R9B6|D6R9B6_HUMAN;tr|D6RI02|D6RI02_HUMAN;tr|D6RAS7|D6RAS7_HUMAN;tr|D6RED7|D6RED7_HUMAN;tr|D6RGE0|D6RGE0_HUMAN	sp|P61247|RS3A_HUMAN;tr|D6RG13|D6RG13_HUMAN;tr|E9PFI5|E9PFI5_HUMAN;tr|H0Y9Y4|H0Y9Y4_HUMAN;tr|D6RAT0|D6RAT0_HUMAN;tr|H0Y8L7|H0Y8L7_HUMAN;tr|D6RB09|D6RB09_HUMAN;tr|D6R9B6|D6R9B6_HUMAN	16;13;12;12;12;11;10;8;6;6;5;3	16;13;12;12;12;11;10;8;6;6;5;3	16;13;12;12;12;11;10;8;6;6;5;3	>sp|P61247|RS3A_HUMAN 40S ribosomal protein S3a OS=Homo sapiens GN=RPS3A PE=1 SV=2;>tr|D6RG13|D6RG13_HUMAN 40S ribosomal protein S3a (Fragment) OS=Homo sapiens GN=RPS3A PE=1 SV=1;>tr|E9PFI5|E9PFI5_HUMAN 40S ribosomal protein S3a OS=Homo sapiens GN=RPS3A PE	12	16	16	16	56.4	56.4	56.4	29.945	264	264;223;205;208;227;190;194;145;95;125;101;65	5.2629e-283	By MS/MS	By MS/MS	By MS/MS	By MS/MS	By MS/MS	By MS/MS	By MS/MS	1096400000	1022100000	1028200000	1054700000	1311500000	1304200000	1087100000	0.0774360693792165	0.232783980240547
sp|P62879|GBB2_HUMAN;tr|C9JXA5|C9JXA5_HUMAN;tr|C9JIS1|C9JIS1_HUMAN;tr|E7EP32|E7EP32_HUMAN;tr|C9JZN1|C9JZN1_HUMAN;sp|P62879-2|GBB2_HUMAN	sp|P62879|GBB2_HUMAN;tr|C9JXA5|C9JXA5_HUMAN;tr|C9JIS1|C9JIS1_HUMAN;tr|E7EP32|E7EP32_HUMAN;tr|C9JZN1|C9JZN1_HUMAN	14;11;10;10;9;6	9;7;6;5;5;5	6;4;3;4;2;4	>sp|P62879|GBB2_HUMAN Guanine nucleotide-binding protein G(I)/G(S)/G(T) subunit beta-2 OS=Homo sapiens GN=GNB2 PE=1 SV=3;>tr|C9JXA5|C9JXA5_HUMAN Guanine nucleotide-binding protein G(I)/G(S)/G(T) subunit beta-2 (Fragment) OS=Homo sapiens GN=GNB2 PE=1 SV=1;>	6	14	9	6	57.4	39.1	31.2	37.331	340	340;251;232;296;152;240	0	By MS/MS	By MS/MS	By MS/MS	By MS/MS	By MS/MS	By MS/MS	By MS/MS	193300000	305130000	237660000	229450000	85674000	148030000	230870000	0.078158474673332	-0.640390112903369
sp|Q92499|DDX1_HUMAN;tr|F1T0B3|F1T0B3_HUMAN;tr|A0A087X2G1|A0A087X2G1_HUMAN;sp|Q92499-3|DDX1_HUMAN;sp|Q92499-2|DDX1_HUMAN	sp|Q92499|DDX1_HUMAN;tr|F1T0B3|F1T0B3_HUMAN;tr|A0A087X2G1|A0A087X2G1_HUMAN;sp|Q92499-3|DDX1_HUMAN;sp|Q92499-2|DDX1_HUMAN	40;38;38;36;35	40;38;38;36;35	40;38;38;36;35	>sp|Q92499|DDX1_HUMAN ATP-dependent RNA helicase DDX1 OS=Homo sapiens GN=DDX1 PE=1 SV=2;>tr|F1T0B3|F1T0B3_HUMAN ATP-dependent RNA helicase DDX1 OS=Homo sapiens GN=DDX1 PE=1 SV=1;>tr|A0A087X2G1|A0A087X2G1_HUMAN ATP-dependent RNA helicase DDX1 OS=Homo sapien	5	40	40	40	61.4	61.4	61.4	82.431	740	740;659;659;612;622	0	By MS/MS	By MS/MS	By MS/MS	By MS/MS	By MS/MS	By MS/MS	By MS/MS	1067800000	982270000	1002100000	1057700000	1093200000	1136100000	1.036e+09	0.0781693249457199	0.0831602844998597
sp|P60709|ACTB_HUMAN;tr|G5E9R0|G5E9R0_HUMAN;tr|E7EVS6|E7EVS6_HUMAN;tr|C9JZR7|C9JZR7_HUMAN;tr|C9JTX5|C9JTX5_HUMAN	sp|P60709|ACTB_HUMAN	28;11;11;10;8	28;11;11;10;8	1;1;1;1;1	>sp|P60709|ACTB_HUMAN Actin, cytoplasmic 1 OS=Homo sapiens GN=ACTB PE=1 SV=1	5	28	28	1	78.9	78.9	4.5	41.736	375	375;125;164;103;80	0	By MS/MS	By MS/MS	By MS/MS	By MS/MS	By MS/MS	By MS/MS	By MS/MS	2.142e+09	2411900000	2581500000	2.946e+09	2404900000	2249300000	1578700000	0.0783868283526183	-0.278683028358853
tr|B1AM49|B1AM49_HUMAN;sp|Q12926|ELAV2_HUMAN;sp|Q12926-2|ELAV2_HUMAN;tr|B1AM48|B1AM48_HUMAN;tr|C9JB16|C9JB16_HUMAN	tr|B1AM49|B1AM49_HUMAN;sp|Q12926|ELAV2_HUMAN;sp|Q12926-2|ELAV2_HUMAN;tr|B1AM48|B1AM48_HUMAN	20;19;17;11;6	20;19;17;11;6	7;6;6;2;3	>tr|B1AM49|B1AM49_HUMAN ELAV-like protein 2 OS=Homo sapiens GN=ELAVL2 PE=1 SV=1;>sp|Q12926|ELAV2_HUMAN ELAV-like protein 2 OS=Homo sapiens GN=ELAVL2 PE=1 SV=2;>sp|Q12926-2|ELAV2_HUMAN Isoform 2 of ELAV-like protein 2 OS=Homo sapiens GN=ELAVL2;>tr|B1AM48|B1	5	20	20	7	54.5	54.5	21.2	42.417	387	387;359;346;189;90	9.8617e-283	By MS/MS	By MS/MS	By MS/MS	By MS/MS	By MS/MS	By MS/MS	By MS/MS	187770000	166300000	186280000	184020000	253360000	225500000	204100000	0.0784544930468832	0.33011178578401
sp|Q01844-6|EWS_HUMAN;tr|B0QYK0|B0QYK0_HUMAN;sp|Q01844-3|EWS_HUMAN;sp|Q01844|EWS_HUMAN;sp|Q01844-5|EWS_HUMAN;sp|Q01844-2|EWS_HUMAN;tr|C9JGE3|C9JGE3_HUMAN;tr|H7BY36|H7BY36_HUMAN;tr|F8WC90|F8WC90_HUMAN;sp|Q01844-4|EWS_HUMAN	sp|Q01844-6|EWS_HUMAN;tr|B0QYK0|B0QYK0_HUMAN;sp|Q01844-3|EWS_HUMAN;sp|Q01844|EWS_HUMAN;sp|Q01844-5|EWS_HUMAN;sp|Q01844-2|EWS_HUMAN;tr|C9JGE3|C9JGE3_HUMAN;tr|H7BY36|H7BY36_HUMAN	8;8;8;8;8;7;7;6;1;1	8;8;8;8;8;7;7;6;1;1	8;8;8;8;8;7;7;6;1;1	>sp|Q01844-6|EWS_HUMAN Isoform 6 of RNA-binding protein EWS OS=Homo sapiens GN=EWSR1;>tr|B0QYK0|B0QYK0_HUMAN RNA-binding protein EWS OS=Homo sapiens GN=EWSR1 PE=1 SV=1;>sp|Q01844-3|EWS_HUMAN Isoform 3 of RNA-binding protein EWS OS=Homo sapiens GN=EWSR1;>sp	10	8	8	8	17.5	17.5	17.5	62.507	600	600;618;655;656;661;583;620;308;293;354	0	By MS/MS	By MS/MS	By MS/MS	By MS/MS	By MS/MS	By MS/MS	By MS/MS	415780000	352440000	381100000	407360000	569690000	462610000	443380000	0.0786846324924951	0.337945001062134
sp|Q7KZF4|SND1_HUMAN;tr|H7C597|H7C597_HUMAN	sp|Q7KZF4|SND1_HUMAN	36;8	36;8	36;8	>sp|Q7KZF4|SND1_HUMAN Staphylococcal nuclease domain-containing protein 1 OS=Homo sapiens GN=SND1 PE=1 SV=1	2	36	36	36	53.6	53.6	53.6	102	910	910;231	0	By MS/MS	By MS/MS	By MS/MS	By MS/MS	By MS/MS	By MS/MS	By MS/MS	477380000	452290000	478810000	458380000	539970000	505830000	485920000	0.0789803652868967	0.129576353799998
tr|I3L3J4|I3L3J4_HUMAN;tr|H6UMI1|H6UMI1_HUMAN;sp|O95166|GBRAP_HUMAN	tr|I3L3J4|I3L3J4_HUMAN;tr|H6UMI1|H6UMI1_HUMAN;sp|O95166|GBRAP_HUMAN	1;1;1	1;1;1	1;1;1	>tr|I3L3J4|I3L3J4_HUMAN Gamma-aminobutyric acid receptor-associated protein OS=Homo sapiens GN=GABARAP PE=1 SV=1;>tr|H6UMI1|H6UMI1_HUMAN GABARAP-a OS=Homo sapiens GN=GABARAP PE=1 SV=1;>sp|O95166|GBRAP_HUMAN Gamma-aminobutyric acid receptor-associated prote	3	1	1	1	30.6	30.6	30.6	4.383	36	36;98;117	0.00041939	By MS/MS	By MS/MS	By MS/MS	By MS/MS	By MS/MS	By MS/MS	By MS/MS	13211000	20339000	15031000	15035000	11973000	13516000	14443000	0.0790852085528509	-0.256806831363508
sp|Q9H9A6|LRC40_HUMAN	sp|Q9H9A6|LRC40_HUMAN	16	16	16	>sp|Q9H9A6|LRC40_HUMAN Leucine-rich repeat-containing protein 40 OS=Homo sapiens GN=LRRC40 PE=1 SV=1	1	16	16	16	34.4	34.4	34.4	68.249	602	602	4.6051e-140	By MS/MS	By MS/MS	By MS/MS	By MS/MS	By MS/MS	By MS/MS	By MS/MS	138720000	129570000	136910000	117430000	171760000	139740000	151820000	0.079351279618542	0.241256518796856
sp|O75312|ZPR1_HUMAN;tr|H7C0E5|H7C0E5_HUMAN;tr|H7BZM7|H7BZM7_HUMAN	sp|O75312|ZPR1_HUMAN;tr|H7C0E5|H7C0E5_HUMAN;tr|H7BZM7|H7BZM7_HUMAN	7;6;6	7;6;6	7;6;6	>sp|O75312|ZPR1_HUMAN Zinc finger protein ZPR1 OS=Homo sapiens GN=ZPR1 PE=1 SV=1;>tr|H7C0E5|H7C0E5_HUMAN Zinc finger protein ZPR1 (Fragment) OS=Homo sapiens GN=ZPR1 PE=1 SV=1;>tr|H7BZM7|H7BZM7_HUMAN Zinc finger protein ZPR1 (Fragment) OS=Homo sapiens GN=ZP	3	7	7	7	22	22	22	50.925	459	459;386;430	1.2083e-27	By MS/MS	By MS/MS	By MS/MS	By MS/MS	By MS/MS	By MS/MS	By MS/MS	19083000	16604000	14282000	17266000	25487000	17856000	20415000	0.079550065168891	0.338431432914179
sp|Q92945|FUBP2_HUMAN;tr|A0A087WTP3|A0A087WTP3_HUMAN;tr|M0R0I5|M0R0I5_HUMAN;tr|M0QYH3|M0QYH3_HUMAN;tr|M0QXW7|M0QXW7_HUMAN;tr|M0R3J3|M0R3J3_HUMAN;tr|M0R0C6|M0R0C6_HUMAN;tr|M0QYG1|M0QYG1_HUMAN;tr|M0R251|M0R251_HUMAN;tr|M0R263|M0R263_HUMAN	sp|Q92945|FUBP2_HUMAN;tr|A0A087WTP3|A0A087WTP3_HUMAN	28;27;13;8;6;6;5;4;3;3	28;27;13;8;6;6;5;4;3;3	25;24;12;7;5;4;3;2;1;1	>sp|Q92945|FUBP2_HUMAN Far upstream element-binding protein 2 OS=Homo sapiens GN=KHSRP PE=1 SV=4;>tr|A0A087WTP3|A0A087WTP3_HUMAN Far upstream element-binding protein 2 OS=Homo sapiens GN=KHSRP PE=1 SV=1	10	28	28	25	55.1	55.1	52	73.114	711	711;711;279;169;116;269;176;114;79;143	0	By MS/MS	By MS/MS	By MS/MS	By MS/MS	By MS/MS	By MS/MS	By MS/MS	996740000	827190000	886280000	1014200000	1241400000	1118400000	1003600000	0.0796033915760997	0.267945964064059
sp|P62266|RS23_HUMAN;tr|D6RD47|D6RD47_HUMAN	sp|P62266|RS23_HUMAN;tr|D6RD47|D6RD47_HUMAN	4;3	4;3	4;3	>sp|P62266|RS23_HUMAN 40S ribosomal protein S23 OS=Homo sapiens GN=RPS23 PE=1 SV=3;>tr|D6RD47|D6RD47_HUMAN 40S ribosomal protein S23 OS=Homo sapiens GN=RPS23 PE=1 SV=1	2	4	4	4	35	35	35	15.807	143	143;134	4.1677e-78	By MS/MS	By MS/MS	By MS/MS	By MS/MS	By MS/MS	By MS/MS	By MS/MS	152250000	175250000	148500000	147310000	122950000	124740000	131430000	0.0797448173133333	-0.302257793279117
sp|Q14566|MCM6_HUMAN	sp|Q14566|MCM6_HUMAN	21	21	21	>sp|Q14566|MCM6_HUMAN DNA replication licensing factor MCM6 OS=Homo sapiens GN=MCM6 PE=1 SV=1	1	21	21	21	32.6	32.6	32.6	92.888	821	821	6.0063e-129	By MS/MS	By MS/MS	By MS/MS	By MS/MS	By MS/MS	By MS/MS	By MS/MS	186810000	139450000	173970000	167500000	246620000	214120000	175410000	0.0802176396593156	0.34513962335503
sp|O15069|NACAD_HUMAN	sp|O15069|NACAD_HUMAN	14	14	14	>sp|O15069|NACAD_HUMAN NAC-alpha domain-containing protein 1 OS=Homo sapiens GN=NACAD PE=1 SV=3	1	14	14	14	13.1	13.1	13.1	161.1	1562	1562	2.1877e-49	By MS/MS	By MS/MS	By MS/MS	By MS/MS	By MS/MS	By MS/MS	By MS/MS	62370000	61892000	63269000	62109000	80561000	77327000	71037000	0.0803245587171481	0.290063405029383
sp|P31153|METK2_HUMAN;sp|P31153-2|METK2_HUMAN;sp|Q00266|METK1_HUMAN	sp|P31153|METK2_HUMAN;sp|P31153-2|METK2_HUMAN	14;11;2	14;11;2	14;11;2	>sp|P31153|METK2_HUMAN S-adenosylmethionine synthase isoform type-2 OS=Homo sapiens GN=MAT2A PE=1 SV=1;>sp|P31153-2|METK2_HUMAN Isoform 2 of S-adenosylmethionine synthase isoform type-2 OS=Homo sapiens GN=MAT2A	3	14	14	14	52.4	52.4	52.4	43.66	395	395;299;395	1.3163e-284	By MS/MS	By MS/MS	By MS/MS	By MS/MS	By MS/MS	By MS/MS	By MS/MS	439940000	371450000	423030000	424210000	532040000	463670000	443930000	0.0807620098150008	0.210753500073924
sp|P42166|LAP2A_HUMAN;sp|P42167-3|LAP2B_HUMAN	sp|P42166|LAP2A_HUMAN	24;8	24;8	16;0	>sp|P42166|LAP2A_HUMAN Lamina-associated polypeptide 2, isoform alpha OS=Homo sapiens GN=TMPO PE=1 SV=2	2	24	24	16	54.5	54.5	37.2	75.491	694	694;248	0	By MS/MS	By MS/MS	By MS/MS	By MS/MS	By MS/MS	By MS/MS	By MS/MS	94510000	84452000	91823000	99131000	102760000	107420000	104820000	0.0808126987619371	0.183191625100646
sp|P19404|NDUV2_HUMAN;tr|E7EPT4|E7EPT4_HUMAN	sp|P19404|NDUV2_HUMAN;tr|E7EPT4|E7EPT4_HUMAN	8;8	8;8	8;8	>sp|P19404|NDUV2_HUMAN NADH dehydrogenase [ubiquinone] flavoprotein 2, mitochondrial OS=Homo sapiens GN=NDUFV2 PE=1 SV=2;>tr|E7EPT4|E7EPT4_HUMAN NADH dehydrogenase [ubiquinone] flavoprotein 2, mitochondrial OS=Homo sapiens GN=NDUFV2 PE=1 SV=1	2	8	8	8	36.9	36.9	36.9	27.391	249	249;252	1.5433e-36	By MS/MS	By MS/MS	By MS/MS	By MS/MS	By MS/MS	By MS/MS	By MS/MS	59120000	58572000	51149000	60126000	81377000	68540000	68750000	0.0808784987696784	0.348633328573847
sp|O43143|DHX15_HUMAN	sp|O43143|DHX15_HUMAN	34	34	33	>sp|O43143|DHX15_HUMAN Putative pre-mRNA-splicing factor ATP-dependent RNA helicase DHX15 OS=Homo sapiens GN=DHX15 PE=1 SV=2	1	34	34	33	46.2	46.2	45	90.932	795	795	0	By MS/MS	By MS/MS	By MS/MS	By MS/MS	By MS/MS	By MS/MS	By MS/MS	785730000	663120000	749550000	770450000	973310000	880610000	789320000	0.0809552904367545	0.247440719979726
sp|Q01995|TAGL_HUMAN;tr|H0YCU9|H0YCU9_HUMAN;tr|E9PJ32|E9PJ32_HUMAN	sp|Q01995|TAGL_HUMAN;tr|H0YCU9|H0YCU9_HUMAN	10;8;4	10;8;4	10;8;4	>sp|Q01995|TAGL_HUMAN Transgelin OS=Homo sapiens GN=TAGLN PE=1 SV=4;>tr|H0YCU9|H0YCU9_HUMAN Transgelin (Fragment) OS=Homo sapiens GN=TAGLN PE=1 SV=1	3	10	10	10	48.3	48.3	48.3	22.611	201	201;151;91	4.8597e-47	By MS/MS	By MS/MS	By MS/MS	By MS/MS	By MS/MS	By MS/MS	By MS/MS	82007000	76684000	82051000	71690000	121570000	110610000	89812000	0.0810675179757672	0.458520118645177
sp|Q13616|CUL1_HUMAN	sp|Q13616|CUL1_HUMAN	23	23	23	>sp|Q13616|CUL1_HUMAN Cullin-1 OS=Homo sapiens GN=CUL1 PE=1 SV=2	1	23	23	23	35.1	35.1	35.1	89.677	776	776	1.4626e-109	By MS/MS	By MS/MS	By MS/MS	By MS/MS	By MS/MS	By MS/MS	By MS/MS	129890000	127210000	112210000	126500000	148670000	129740000	137760000	0.0813855078406451	0.162423100633784
tr|E7EQV9|E7EQV9_HUMAN;sp|P61313|RL15_HUMAN;tr|E7ENU7|E7ENU7_HUMAN;tr|E7EX53|E7EX53_HUMAN;sp|P61313-2|RL15_HUMAN;tr|E7ERA2|E7ERA2_HUMAN	tr|E7EQV9|E7EQV9_HUMAN;sp|P61313|RL15_HUMAN;tr|E7ENU7|E7ENU7_HUMAN;tr|E7EX53|E7EX53_HUMAN;sp|P61313-2|RL15_HUMAN	8;8;7;5;4;1	8;8;7;5;4;1	8;8;7;5;4;1	>tr|E7EQV9|E7EQV9_HUMAN Ribosomal protein L15 (Fragment) OS=Homo sapiens GN=RPL15 PE=1 SV=1;>sp|P61313|RL15_HUMAN 60S ribosomal protein L15 OS=Homo sapiens GN=RPL15 PE=1 SV=2;>tr|E7ENU7|E7ENU7_HUMAN Ribosomal protein L15 (Fragment) OS=Homo sapiens GN=RPL15	6	8	8	8	45.4	45.4	45.4	20.51	174	174;204;175;133;145;59	4.769e-29	By MS/MS	By MS/MS	By MS/MS	By MS/MS	By MS/MS	By MS/MS	By MS/MS	196720000	194640000	190020000	203350000	253760000	234200000	224800000	0.0815049459432968	0.276257519481682
sp|Q9Y570|PPME1_HUMAN;sp|Q9Y570-4|PPME1_HUMAN;sp|Q9Y570-2|PPME1_HUMAN;sp|Q9Y570-3|PPME1_HUMAN;tr|F5H2D4|F5H2D4_HUMAN	sp|Q9Y570|PPME1_HUMAN;sp|Q9Y570-4|PPME1_HUMAN;sp|Q9Y570-2|PPME1_HUMAN	14;14;11;5;2	14;14;11;5;2	14;14;11;5;2	>sp|Q9Y570|PPME1_HUMAN Protein phosphatase methylesterase 1 OS=Homo sapiens GN=PPME1 PE=1 SV=3;>sp|Q9Y570-4|PPME1_HUMAN Isoform 4 of Protein phosphatase methylesterase 1 OS=Homo sapiens GN=PPME1;>sp|Q9Y570-2|PPME1_HUMAN Isoform 2 of Protein phosphatase met	5	14	14	14	50.5	50.5	50.5	42.315	386	386;400;199;161;136	3.8703e-126	By MS/MS	By MS/MS	By MS/MS	By MS/MS	By MS/MS	By MS/MS	By MS/MS	111800000	109330000	106430000	104030000	132040000	122430000	111660000	0.0815595780520833	0.177732051699177
sp|Q99497|PARK7_HUMAN;tr|K7ELW0|K7ELW0_HUMAN;tr|K7EN27|K7EN27_HUMAN	sp|Q99497|PARK7_HUMAN;tr|K7ELW0|K7ELW0_HUMAN;tr|K7EN27|K7EN27_HUMAN	13;11;7	13;11;7	13;11;7	>sp|Q99497|PARK7_HUMAN Protein DJ-1 OS=Homo sapiens GN=PARK7 PE=1 SV=2;>tr|K7ELW0|K7ELW0_HUMAN Protein DJ-1 OS=Homo sapiens GN=PARK7 PE=1 SV=1;>tr|K7EN27|K7EN27_HUMAN Protein DJ-1 (Fragment) OS=Homo sapiens GN=PARK7 PE=1 SV=1	3	13	13	13	70.4	70.4	70.4	19.891	189	189;169;160	3.4993e-194	By MS/MS	By MS/MS	By MS/MS	By MS/MS	By MS/MS	By MS/MS	By MS/MS	957660000	942220000	908160000	899080000	1152500000	1066400000	969360000	0.0817103352973313	0.197507967851413
sp|P49721|PSB2_HUMAN;tr|A0A087WVV1|A0A087WVV1_HUMAN	sp|P49721|PSB2_HUMAN;tr|A0A087WVV1|A0A087WVV1_HUMAN	8;4	8;4	8;4	>sp|P49721|PSB2_HUMAN Proteasome subunit beta type-2 OS=Homo sapiens GN=PSMB2 PE=1 SV=1;>tr|A0A087WVV1|A0A087WVV1_HUMAN Proteasome subunit beta type-2 OS=Homo sapiens GN=PSMB2 PE=1 SV=1	2	8	8	8	43.3	43.3	43.3	22.836	201	201;84	1.5059e-77	By MS/MS	By MS/MS	By MS/MS	By MS/MS	By MS/MS	By MS/MS	By MS/MS	235610000	200430000	217960000	225700000	309530000	262520000	236900000	0.0819092613673405	0.294076421806738
sp|Q8TAT6|NPL4_HUMAN;sp|Q8TAT6-2|NPL4_HUMAN;tr|I3L4U9|I3L4U9_HUMAN;tr|I3L283|I3L283_HUMAN;tr|I3L3I1|I3L3I1_HUMAN	sp|Q8TAT6|NPL4_HUMAN;sp|Q8TAT6-2|NPL4_HUMAN	17;17;4;1;1	17;17;4;1;1	17;17;4;1;1	>sp|Q8TAT6|NPL4_HUMAN Nuclear protein localization protein 4 homolog OS=Homo sapiens GN=NPLOC4 PE=1 SV=3;>sp|Q8TAT6-2|NPL4_HUMAN Isoform 2 of Nuclear protein localization protein 4 homolog OS=Homo sapiens GN=NPLOC4	5	17	17	17	46.2	46.2	46.2	68.119	608	608;617;135;110;182	7.5496e-194	By MS/MS	By MS/MS	By MS/MS	By MS/MS	By MS/MS	By MS/MS	By MS/MS	105720000	101820000	96524000	94610000	128700000	109310000	105690000	0.0819252748358129	0.200977829662259
sp|Q15911|ZFHX3_HUMAN;sp|Q15911-2|ZFHX3_HUMAN;sp|Q86UP3-3|ZFHX4_HUMAN	sp|Q15911|ZFHX3_HUMAN;sp|Q15911-2|ZFHX3_HUMAN	7;5;2	7;5;2	4;4;0	>sp|Q15911|ZFHX3_HUMAN Zinc finger homeobox protein 3 OS=Homo sapiens GN=ZFHX3 PE=1 SV=2;>sp|Q15911-2|ZFHX3_HUMAN Isoform B of Zinc finger homeobox protein 3 OS=Homo sapiens GN=ZFHX3	3	7	7	4	2.7	2.7	2	404.41	3703	3703;2789;1049	1.6561e-13	By matching	By MS/MS	By MS/MS	By MS/MS	By matching	By MS/MS	By MS/MS	6087600	5755900	5033200	5705700	5723200	6546300	6061000	0.0820437783027667	0.114084817787129
sp|P38646|GRP75_HUMAN;tr|H0Y8S0|H0Y8S0_HUMAN;tr|D6RJI2|D6RJI2_HUMAN;tr|H0YBG6|H0YBG6_HUMAN;tr|D6RA73|D6RA73_HUMAN	sp|P38646|GRP75_HUMAN	26;4;3;3;2	26;4;3;3;2	26;4;3;3;2	>sp|P38646|GRP75_HUMAN Stress-70 protein, mitochondrial OS=Homo sapiens GN=HSPA9 PE=1 SV=2	5	26	26	26	47.7	47.7	47.7	73.68	679	679;102;95;163;62	0	By MS/MS	By MS/MS	By MS/MS	By MS/MS	By MS/MS	By MS/MS	By MS/MS	902990000	881820000	897240000	856610000	892280000	954300000	934380000	0.0821887191301263	0.0674173410556156
sp|Q8WXH0|SYNE2_HUMAN;sp|Q8WXH0-2|SYNE2_HUMAN;tr|G3V5X4|G3V5X4_HUMAN;sp|Q8WXH0-7|SYNE2_HUMAN;tr|G3V4T3|G3V4T3_HUMAN;sp|Q8WXH0-3|SYNE2_HUMAN;tr|G3V3D4|G3V3D4_HUMAN;sp|Q8WXH0-4|SYNE2_HUMAN;tr|Q86YP9|Q86YP9_HUMAN;tr|G3V5D3|G3V5D3_HUMAN;sp|Q8WXH0-6|SYNE2_HUMAN;sp|Q8WXH0-5|SYNE2_HUMAN;sp|Q8WXH0-9|SYNE2_HUMAN;sp|Q8WXH0-8|SYNE2_HUMAN	sp|Q8WXH0|SYNE2_HUMAN;sp|Q8WXH0-2|SYNE2_HUMAN;tr|G3V5X4|G3V5X4_HUMAN	64;64;60;28;13;8;6;6;5;2;2;2;1;1	64;64;60;28;13;8;6;6;5;2;2;2;1;1	63;63;60;27;13;7;6;5;4;2;2;2;1;1	>sp|Q8WXH0|SYNE2_HUMAN Nesprin-2 OS=Homo sapiens GN=SYNE2 PE=1 SV=3;>sp|Q8WXH0-2|SYNE2_HUMAN Isoform 2 of Nesprin-2 OS=Homo sapiens GN=SYNE2;>tr|G3V5X4|G3V5X4_HUMAN Nesprin-2 OS=Homo sapiens GN=SYNE2 PE=1 SV=1	14	64	64	63	12	12	11.9	796.43	6885	6885;6907;6818;3270;1113;855;570;763;668;162;429;556;267;285	1.3868e-217	By MS/MS	By MS/MS	By MS/MS	By MS/MS	By MS/MS	By MS/MS	By MS/MS	380720000	322450000	373040000	381630000	442050000	411560000	393110000	0.0825602699563031	0.189342596390597
sp|P46977|STT3A_HUMAN;sp|P46977-2|STT3A_HUMAN;tr|E9PN73|E9PN73_HUMAN;tr|E9PI32|E9PI32_HUMAN	sp|P46977|STT3A_HUMAN;sp|P46977-2|STT3A_HUMAN	10;6;4;4	10;6;4;4	9;6;3;3	>sp|P46977|STT3A_HUMAN Dolichyl-diphosphooligosaccharide--protein glycosyltransferase subunit STT3A OS=Homo sapiens GN=STT3A PE=1 SV=2;>sp|P46977-2|STT3A_HUMAN Isoform 2 of Dolichyl-diphosphooligosaccharide--protein glycosyltransferase subunit STT3A OS=Hom	4	10	10	9	15.6	15.6	14.6	80.529	705	705;613;117;119	2.3442e-49	By MS/MS	By MS/MS	By MS/MS	By MS/MS	By MS/MS	By MS/MS	By MS/MS	99096000	87507000	94476000	93526000	132450000	105700000	106910000	0.0828097756827738	0.296514586913294
tr|K7EQA1|K7EQA1_HUMAN;sp|O14737|PDCD5_HUMAN;sp|O14737-2|PDCD5_HUMAN;tr|K7ESJ4|K7ESJ4_HUMAN	tr|K7EQA1|K7EQA1_HUMAN;sp|O14737|PDCD5_HUMAN;sp|O14737-2|PDCD5_HUMAN	5;5;3;1	5;5;3;1	5;5;3;1	>tr|K7EQA1|K7EQA1_HUMAN Programmed cell death protein 5 OS=Homo sapiens GN=PDCD5 PE=1 SV=1;>sp|O14737|PDCD5_HUMAN Programmed cell death protein 5 OS=Homo sapiens GN=PDCD5 PE=1 SV=3;>sp|O14737-2|PDCD5_HUMAN Isoform 2 of Programmed cell death protein 5 OS=Ho	4	5	5	5	54	54	54	10.004	87	87;125;129;65	1.6498e-52	By MS/MS	By MS/MS	By MS/MS	By MS/MS	By MS/MS	By MS/MS	By MS/MS	65485000	66492000	60433000	66170000	76278000	70231000	72695000	0.0828266005234634	0.176700930398329
sp|P16615|AT2A2_HUMAN;sp|P16615-5|AT2A2_HUMAN;sp|P16615-2|AT2A2_HUMAN;sp|P16615-3|AT2A2_HUMAN;sp|P16615-4|AT2A2_HUMAN;tr|H7C5W9|H7C5W9_HUMAN;sp|O14983-2|AT2A1_HUMAN;sp|O14983|AT2A1_HUMAN;sp|O14983-3|AT2A1_HUMAN;sp|Q93084-4|AT2A3_HUMAN;sp|Q93084-2|AT2A3_HUMAN;sp|Q93084-3|AT2A3_HUMAN;sp|Q93084-7|AT2A3_HUMAN;sp|Q93084|AT2A3_HUMAN;sp|Q93084-6|AT2A3_HUMAN;sp|Q93084-5|AT2A3_HUMAN;tr|J3QSY6|J3QSY6_HUMAN…	sp|P16615|AT2A2_HUMAN;sp|P16615-5|AT2A2_HUMAN;sp|P16615-2|AT2A2_HUMAN;sp|P16615-3|AT2A2_HUMAN;sp|P16615-4|AT2A2_HUMAN;tr|H7C5W9|H7C5W9_HUMAN	35;34;34;34;31;29;10;10;8;6;6;6;6;6;6;6;2;2;1	35;34;34;34;31;29;10;10;8;6;6;6;6;6;6;6;2;2;1	35;34;34;34;31;29;10;10;8;6;6;6;6;6;6;6;2;2;1	>sp|P16615|AT2A2_HUMAN Sarcoplasmic/endoplasmic reticulum calcium ATPase 2 OS=Homo sapiens GN=ATP2A2 PE=1 SV=1;>sp|P16615-5|AT2A2_HUMAN Isoform 5 of Sarcoplasmic/endoplasmic reticulum calcium ATPase 2 OS=Homo sapiens GN=ATP2A2;>sp|P16615-2|AT2A2_HUMAN Isof	19	35	35	35	40.8	40.8	40.8	114.76	1042	1042;997;997;999;1015;933;994;1001;869;998;999;1029;1033;1043;1044;1052;50;114;128	0	By MS/MS	By MS/MS	By MS/MS	By MS/MS	By MS/MS	By MS/MS	By MS/MS	575830000	555820000	557280000	543070000	633990000	587550000	566840000	0.0832827443454917	0.0953537890956769
sp|Q14694|UBP10_HUMAN;sp|Q14694-3|UBP10_HUMAN;sp|Q14694-2|UBP10_HUMAN;tr|H3BQC6|H3BQC6_HUMAN;tr|J3KT19|J3KT19_HUMAN;tr|H3BQP1|H3BQP1_HUMAN;tr|H3BNA1|H3BNA1_HUMAN;tr|H3BVF1|H3BVF1_HUMAN;tr|H3BNL0|H3BNL0_HUMAN;tr|Q68D90|Q68D90_HUMAN;tr|H3BNS8|H3BNS8_HUMAN	sp|Q14694|UBP10_HUMAN;sp|Q14694-3|UBP10_HUMAN;sp|Q14694-2|UBP10_HUMAN	13;12;12;3;3;2;2;2;1;1;1	13;12;12;3;3;2;2;2;1;1;1	13;12;12;3;3;2;2;2;1;1;1	>sp|Q14694|UBP10_HUMAN Ubiquitin carboxyl-terminal hydrolase 10 OS=Homo sapiens GN=USP10 PE=1 SV=2;>sp|Q14694-3|UBP10_HUMAN Isoform 3 of Ubiquitin carboxyl-terminal hydrolase 10 OS=Homo sapiens GN=USP10;>sp|Q14694-2|UBP10_HUMAN Isoform 2 of Ubiquitin carbo	11	13	13	13	26.1	26.1	26.1	87.133	798	798;802;846;141;208;110;150;158;35;62;76	7.4287e-77	By MS/MS	By MS/MS	By MS/MS	By MS/MS	By MS/MS	By MS/MS	By MS/MS	65033000	60067000	65102000	65607000	68709000	76105000	77534000	0.0835282120830264	0.212789904386258
sp|P04181|OAT_HUMAN;sp|P04181-2|OAT_HUMAN	sp|P04181|OAT_HUMAN;sp|P04181-2|OAT_HUMAN	9;7	9;7	9;7	>sp|P04181|OAT_HUMAN Ornithine aminotransferase, mitochondrial OS=Homo sapiens GN=OAT PE=1 SV=1;>sp|P04181-2|OAT_HUMAN Isoform 2 of Ornithine aminotransferase, mitochondrial OS=Homo sapiens GN=OAT	2	9	9	9	30.3	30.3	30.3	48.534	439	439;301	4.1992e-51	By MS/MS	By MS/MS	By MS/MS	By MS/MS	By MS/MS	By MS/MS	By MS/MS	40249000	43745000	44546000	39723000	41028000	38040000	37212000	0.083535245287048	-0.118077495900159
sp|Q15651-2|HMGN3_HUMAN;sp|P05204|HMGN2_HUMAN;sp|Q15651|HMGN3_HUMAN;tr|A0A087WZE9|A0A087WZE9_HUMAN	sp|Q15651-2|HMGN3_HUMAN;sp|P05204|HMGN2_HUMAN;sp|Q15651|HMGN3_HUMAN;tr|A0A087WZE9|A0A087WZE9_HUMAN	1;1;1;1	1;1;1;1	1;1;1;1	>sp|Q15651-2|HMGN3_HUMAN Isoform 2 of High mobility group nucleosome-binding domain-containing protein 3 OS=Homo sapiens GN=HMGN3;>sp|P05204|HMGN2_HUMAN Non-histone chromosomal protein HMG-17 OS=Homo sapiens GN=HMGN2 PE=1 SV=3;>sp|Q15651|HMGN3_HUMAN High m	4	1	1	1	16.9	16.9	16.9	8.3774	77	77;90;99;130	4.4563e-09	By MS/MS	By MS/MS	By MS/MS	By MS/MS	By MS/MS	By MS/MS	By MS/MS	9867300	27111000	25236000	27267000	11082000	27813000	2297100	0.0836089525475577	-0.70418103938588
sp|P42285|SK2L2_HUMAN;tr|H0YAC4|H0YAC4_HUMAN;tr|H0Y8U3|H0Y8U3_HUMAN;tr|D6REC7|D6REC7_HUMAN	sp|P42285|SK2L2_HUMAN	17;1;1;1	17;1;1;1	17;1;1;1	>sp|P42285|SK2L2_HUMAN Superkiller viralicidic activity 2-like 2 OS=Homo sapiens GN=SKIV2L2 PE=1 SV=3	4	17	17	17	23.5	23.5	23.5	117.8	1042	1042;72;88;89	3.3011e-87	By MS/MS	By MS/MS	By MS/MS	By MS/MS	By MS/MS	By MS/MS	By MS/MS	119150000	101430000	111630000	118200000	128080000	127480000	114970000	0.0840864732021176	0.13338899601299
sp|O43681|ASNA_HUMAN;tr|A0A087WXS7|A0A087WXS7_HUMAN;tr|K7ERW9|K7ERW9_HUMAN	sp|O43681|ASNA_HUMAN;tr|A0A087WXS7|A0A087WXS7_HUMAN	13;12;5	13;12;5	13;12;5	>sp|O43681|ASNA_HUMAN ATPase ASNA1 OS=Homo sapiens GN=ASNA1 PE=1 SV=2;>tr|A0A087WXS7|A0A087WXS7_HUMAN ATPase ASNA1 OS=Homo sapiens GN=ASNA1 PE=1 SV=1	3	13	13	13	56.3	56.3	56.3	38.792	348	348;331;200	6.0281e-132	By MS/MS	By MS/MS	By MS/MS	By MS/MS	By MS/MS	By MS/MS	By MS/MS	214050000	202990000	210960000	193280000	208240000	213470000	213110000	0.0842331733088313	0.0435109146047632
sp|Q9NYU2-2|UGGG1_HUMAN;sp|Q9NYU2|UGGG1_HUMAN;tr|H7BZG0|H7BZG0_HUMAN;sp|Q9NYU1|UGGG2_HUMAN	sp|Q9NYU2-2|UGGG1_HUMAN;sp|Q9NYU2|UGGG1_HUMAN	50;50;3;1	50;50;3;1	50;50;3;1	>sp|Q9NYU2-2|UGGG1_HUMAN Isoform 2 of UDP-glucose:glycoprotein glucosyltransferase 1 OS=Homo sapiens GN=UGGT1;>sp|Q9NYU2|UGGG1_HUMAN UDP-glucose:glycoprotein glucosyltransferase 1 OS=Homo sapiens GN=UGGT1 PE=1 SV=3	4	50	50	50	48.8	48.8	48.8	174.97	1531	1531;1555;131;1516	0	By MS/MS	By MS/MS	By MS/MS	By MS/MS	By MS/MS	By MS/MS	By MS/MS	522290000	516510000	499540000	506170000	566240000	523110000	529830000	0.0843739526822398	0.0785457551480411
sp|Q96KQ7-2|EHMT2_HUMAN;sp|Q96KQ7|EHMT2_HUMAN;tr|A2ABF8|A2ABF8_HUMAN;tr|A2ABF9|A2ABF9_HUMAN;sp|Q96KQ7-3|EHMT2_HUMAN;tr|H0Y4K5|H0Y4K5_HUMAN	sp|Q96KQ7-2|EHMT2_HUMAN;sp|Q96KQ7|EHMT2_HUMAN;tr|A2ABF8|A2ABF8_HUMAN;tr|A2ABF9|A2ABF9_HUMAN	14;14;13;13;1;1	13;13;12;12;1;1	13;13;12;12;1;1	>sp|Q96KQ7-2|EHMT2_HUMAN Isoform 2 of Histone-lysine N-methyltransferase EHMT2 OS=Homo sapiens GN=EHMT2;>sp|Q96KQ7|EHMT2_HUMAN Histone-lysine N-methyltransferase EHMT2 OS=Homo sapiens GN=EHMT2 PE=1 SV=3;>tr|A2ABF8|A2ABF8_HUMAN Histone-lysine N-methyltransf	6	14	13	13	19.9	19	19	129.02	1176	1176;1210;1233;1267;202;298	1.9836e-71	By MS/MS	By MS/MS	By MS/MS	By MS/MS	By MS/MS	By MS/MS	By MS/MS	48568000	40619000	44931000	41554000	50329000	66156000	48680000	0.0847600037274796	0.326061236459446
sp|P63167|DYL1_HUMAN;tr|F8VXI7|F8VXI7_HUMAN;tr|F8VXL2|F8VXL2_HUMAN;tr|F8VRV5|F8VRV5_HUMAN	sp|P63167|DYL1_HUMAN	4;1;1;1	1;1;1;1	1;1;1;1	>sp|P63167|DYL1_HUMAN Dynein light chain 1, cytoplasmic OS=Homo sapiens GN=DYNLL1 PE=1 SV=1	4	4	1	1	50.6	24.7	24.7	10.366	89	89;42;47;67	3.5175e-128	By MS/MS	By MS/MS	By MS/MS	By MS/MS	By MS/MS	By MS/MS	By MS/MS	281240000	257710000	243140000	237640000	260180000	262830000	314830000	0.0855002766780229	0.131596955336104
sp|Q96D46|NMD3_HUMAN;tr|C9JA08|C9JA08_HUMAN;tr|C9IY70|C9IY70_HUMAN;tr|C9IZW9|C9IZW9_HUMAN;tr|C9K0C2|C9K0C2_HUMAN;tr|C9J0B9|C9J0B9_HUMAN	sp|Q96D46|NMD3_HUMAN;tr|C9JA08|C9JA08_HUMAN	6;6;2;2;2;2	6;6;2;2;2;2	6;6;2;2;2;2	>sp|Q96D46|NMD3_HUMAN 60S ribosomal export protein NMD3 OS=Homo sapiens GN=NMD3 PE=1 SV=1;>tr|C9JA08|C9JA08_HUMAN 60S ribosomal export protein NMD3 OS=Homo sapiens GN=NMD3 PE=1 SV=1	6	6	6	6	13.3	13.3	13.3	57.603	503	503;529;98;156;162;218	1.3262e-11	By MS/MS	By MS/MS	By matching	By MS/MS	By MS/MS	By MS/MS	By MS/MS	11314000	8639300	11391000	9416700	16963000	12282000	12636000	0.0861158163283931	0.45414394349898
sp|O43768-2|ENSA_HUMAN;sp|O43768|ENSA_HUMAN;sp|O43768-9|ENSA_HUMAN;sp|O43768-3|ENSA_HUMAN;tr|A6NMQ3|A6NMQ3_HUMAN;sp|O43768-4|ENSA_HUMAN;tr|Q5T5H1|Q5T5H1_HUMAN;sp|O43768-6|ENSA_HUMAN;sp|O43768-5|ENSA_HUMAN;sp|O43768-7|ENSA_HUMAN;sp|O43768-8|ENSA_HUMAN	sp|O43768-2|ENSA_HUMAN;sp|O43768|ENSA_HUMAN;sp|O43768-9|ENSA_HUMAN;sp|O43768-3|ENSA_HUMAN;tr|A6NMQ3|A6NMQ3_HUMAN;sp|O43768-4|ENSA_HUMAN;tr|Q5T5H1|Q5T5H1_HUMAN;sp|O43768-6|ENSA_HUMAN;sp|O43768-5|ENSA_HUMAN;sp|O43768-7|ENSA_HUMAN;sp|O43768-8|ENSA_HUMAN	4;4;4;4;4;4;4;3;3;3;2	3;3;3;3;3;3;3;2;2;2;2	3;3;3;3;3;3;3;2;2;2;2	>sp|O43768-2|ENSA_HUMAN Isoform 2 of Alpha-endosulfine OS=Homo sapiens GN=ENSA;>sp|O43768|ENSA_HUMAN Alpha-endosulfine OS=Homo sapiens GN=ENSA PE=1 SV=1;>sp|O43768-9|ENSA_HUMAN Isoform 9 of Alpha-endosulfine OS=Homo sapiens GN=ENSA;>sp|O43768-3|ENSA_HUMAN	11	4	3	3	54.7	45.3	45.3	12.975	117	117;121;133;137;140;140;187;113;117;133;105	2.4237e-19	By MS/MS	By MS/MS	By MS/MS	By MS/MS	By MS/MS	By MS/MS	By MS/MS	20761000	25444000	22331000	29650000	23174000	22363000	20458000	0.0862594323635917	-0.158123105808798
sp|Q9P2R7-2|SUCB1_HUMAN;sp|Q9P2R7|SUCB1_HUMAN;tr|Q5T9Q5|Q5T9Q5_HUMAN;tr|Q5T9Q8|Q5T9Q8_HUMAN	sp|Q9P2R7-2|SUCB1_HUMAN;sp|Q9P2R7|SUCB1_HUMAN;tr|Q5T9Q5|Q5T9Q5_HUMAN	9;9;7;4	9;9;7;4	9;9;7;4	>sp|Q9P2R7-2|SUCB1_HUMAN Isoform 2 of Succinyl-CoA ligase [ADP-forming] subunit beta, mitochondrial OS=Homo sapiens GN=SUCLA2;>sp|Q9P2R7|SUCB1_HUMAN Succinyl-CoA ligase [ADP-forming] subunit beta, mitochondrial OS=Homo sapiens GN=SUCLA2 PE=1 SV=3;>tr|Q5T9Q	4	9	9	9	28.6	28.6	28.6	48.039	441	441;463;298;154	1.8563e-71	By MS/MS	By MS/MS	By MS/MS	By MS/MS	By MS/MS	By MS/MS	By MS/MS	94670000	91496000	92402000	83950000	116390000	99198000	98942000	0.0866120830896064	0.210182497169048
sp|Q9NPF4|OSGEP_HUMAN;tr|G3V425|G3V425_HUMAN;tr|G3V249|G3V249_HUMAN;tr|G3V4G4|G3V4G4_HUMAN;tr|G3V4G5|G3V4G5_HUMAN;tr|G3V445|G3V445_HUMAN;tr|G3V282|G3V282_HUMAN	sp|Q9NPF4|OSGEP_HUMAN;tr|G3V425|G3V425_HUMAN	7;4;3;3;1;1;1	7;4;3;3;1;1;1	7;4;3;3;1;1;1	>sp|Q9NPF4|OSGEP_HUMAN Probable tRNA N6-adenosine threonylcarbamoyltransferase OS=Homo sapiens GN=OSGEP PE=1 SV=1;>tr|G3V425|G3V425_HUMAN O-sialoglycoprotein endopeptidase, isoform CRA_b OS=Homo sapiens GN=OSGEP PE=1 SV=1	7	7	7	7	33.7	33.7	33.7	36.426	335	335;153;102;136;70;150;184	4.6524e-35	By MS/MS	By MS/MS	By MS/MS	By MS/MS	By MS/MS	By MS/MS	By MS/MS	28195000	21319000	24588000	24094000	32738000	28236000	23839000	0.0866875390079639	0.203658657227192
sp|P52292|IMA1_HUMAN;tr|J3QLL0|J3QLL0_HUMAN;tr|J3KS65|J3KS65_HUMAN	sp|P52292|IMA1_HUMAN	10;3;3	10;3;3	10;3;3	>sp|P52292|IMA1_HUMAN Importin subunit alpha-1 OS=Homo sapiens GN=KPNA2 PE=1 SV=1	3	10	10	10	31.6	31.6	31.6	57.861	529	529;134;143	2.1401e-96	By MS/MS	By MS/MS	By MS/MS	By MS/MS	By MS/MS	By MS/MS	By MS/MS	112220000	102940000	113610000	107020000	129850000	114820000	119490000	0.0867589665146422	0.155976870483336
sp|Q15554|TERF2_HUMAN;tr|J3KSZ6|J3KSZ6_HUMAN;tr|U3KQ35|U3KQ35_HUMAN;tr|H3BR06|H3BR06_HUMAN;tr|H3BTA7|H3BTA7_HUMAN	sp|Q15554|TERF2_HUMAN;tr|J3KSZ6|J3KSZ6_HUMAN;tr|U3KQ35|U3KQ35_HUMAN;tr|H3BR06|H3BR06_HUMAN	4;3;3;3;1	4;3;3;3;1	4;3;3;3;1	>sp|Q15554|TERF2_HUMAN Telomeric repeat-binding factor 2 OS=Homo sapiens GN=TERF2 PE=1 SV=3;>tr|J3KSZ6|J3KSZ6_HUMAN Telomeric repeat-binding factor 2 (Fragment) OS=Homo sapiens GN=TERF2 PE=1 SV=1;>tr|U3KQ35|U3KQ35_HUMAN Telomeric repeat-binding factor 2 (F	5	4	4	4	10.7	10.7	10.7	59.593	542	542;144;244;283;206	1.3512e-18	By MS/MS	By MS/MS	By MS/MS	By MS/MS	By MS/MS	By MS/MS	By MS/MS	21285000	13772000	15645000	14410000	16484000	21818000	15545000	0.0868973853577425	0.140980015373089
sp|Q10471|GALT2_HUMAN;sp|Q10471-2|GALT2_HUMAN	sp|Q10471|GALT2_HUMAN	6;2	6;2	6;2	>sp|Q10471|GALT2_HUMAN Polypeptide N-acetylgalactosaminyltransferase 2 OS=Homo sapiens GN=GALNT2 PE=1 SV=1	2	6	6	6	13.7	13.7	13.7	64.732	571	571;265	3.0515e-20	By MS/MS	By MS/MS	By MS/MS	By MS/MS	By MS/MS	By MS/MS	By MS/MS	21267000	17595000	20125000	17730000	33010000	26192000	21606000	0.087023838753148	0.489989321064827
sp|Q9BY77|PDIP3_HUMAN;tr|F6VRR5|F6VRR5_HUMAN;sp|Q9BY77-2|PDIP3_HUMAN;tr|F8WCX5|F8WCX5_HUMAN;tr|Q8WUT1|Q8WUT1_HUMAN;tr|Q6R954|Q6R954_HUMAN;tr|F8WEE2|F8WEE2_HUMAN	sp|Q9BY77|PDIP3_HUMAN;tr|F6VRR5|F6VRR5_HUMAN;sp|Q9BY77-2|PDIP3_HUMAN	14;14;13;6;5;3;3	14;14;13;6;5;3;3	14;14;13;6;5;3;3	>sp|Q9BY77|PDIP3_HUMAN Polymerase delta-interacting protein 3 OS=Homo sapiens GN=POLDIP3 PE=1 SV=2;>tr|F6VRR5|F6VRR5_HUMAN Polymerase delta-interacting protein 3 OS=Homo sapiens GN=POLDIP3 PE=1 SV=1;>sp|Q9BY77-2|PDIP3_HUMAN Isoform 2 of Polymerase delta-in	7	14	14	14	50.4	50.4	50.4	46.089	421	421;438;392;281;229;185;189	3.2106e-106	By MS/MS	By MS/MS	By MS/MS	By MS/MS	By MS/MS	By MS/MS	By MS/MS	108570000	97817000	107660000	111540000	133860000	132110000	116330000	0.0873609442135189	0.260288616568071
sp|Q7Z3K3-5|POGZ_HUMAN;sp|Q7Z3K3-7|POGZ_HUMAN;sp|Q7Z3K3-2|POGZ_HUMAN;sp|Q7Z3K3-6|POGZ_HUMAN;sp|Q7Z3K3|POGZ_HUMAN;sp|Q7Z3K3-3|POGZ_HUMAN;tr|H0YCT3|H0YCT3_HUMAN;sp|Q7Z3K3-4|POGZ_HUMAN;tr|H7C238|H7C238_HUMAN;tr|A6PW30|A6PW30_HUMAN;tr|M0R2X2|M0R2X2_HUMAN;tr|E9PJY9|E9PJY9_HUMAN;tr|E9PIR8|E9PIR8_HUMAN	sp|Q7Z3K3-5|POGZ_HUMAN;sp|Q7Z3K3-7|POGZ_HUMAN;sp|Q7Z3K3-2|POGZ_HUMAN;sp|Q7Z3K3-6|POGZ_HUMAN;sp|Q7Z3K3|POGZ_HUMAN;sp|Q7Z3K3-3|POGZ_HUMAN	24;24;24;24;24;23;6;2;1;1;1;1;1	24;24;24;24;24;23;6;2;1;1;1;1;1	24;24;24;24;24;23;6;2;1;1;1;1;1	>sp|Q7Z3K3-5|POGZ_HUMAN Isoform 5 of Pogo transposable element with ZNF domain OS=Homo sapiens GN=POGZ;>sp|Q7Z3K3-7|POGZ_HUMAN Isoform 7 of Pogo transposable element with ZNF domain OS=Homo sapiens GN=POGZ;>sp|Q7Z3K3-2|POGZ_HUMAN Isoform 2 of Pogo transpos	13	24	24	24	30	30	30	145.29	1315	1315;1348;1357;1401;1410;1366;316;363;60;84;109;139;151	1.7291e-162	By MS/MS	By MS/MS	By MS/MS	By MS/MS	By MS/MS	By MS/MS	By MS/MS	182600000	168270000	187350000	169410000	219430000	188810000	201940000	0.0875200502459918	0.201277180012831
sp|Q01518-2|CAP1_HUMAN;tr|Q5T0R9|Q5T0R9_HUMAN;tr|Q5T0S3|Q5T0S3_HUMAN;tr|Q5T0R8|Q5T0R8_HUMAN	sp|Q01518-2|CAP1_HUMAN	22;7;3;2	1;1;0;0	1;1;0;0	>sp|Q01518-2|CAP1_HUMAN Isoform 2 of Adenylyl cyclase-associated protein 1 OS=Homo sapiens GN=CAP1	4	22	1	1	49.2	4.6	4.6	51.83	474	474;263;145;58	1.4622e-272	By MS/MS	By matching	By matching	By matching	By matching	By matching	By MS/MS	6951700	7418400	6515300	6732600	5477500	5484900	5475700	0.0876342972472754	-0.333527794561142
sp|Q2TAL8|QRIC1_HUMAN	sp|Q2TAL8|QRIC1_HUMAN	7	7	7	>sp|Q2TAL8|QRIC1_HUMAN Glutamine-rich protein 1 OS=Homo sapiens GN=QRICH1 PE=1 SV=1	1	7	7	7	10.7	10.7	10.7	86.435	776	776	3.6301e-29	By MS/MS	By MS/MS	By MS/MS	By MS/MS	By MS/MS	By MS/MS	By MS/MS	36804000	29683000	32888000	31110000	48594000	37547000	34280000	0.0889695997558019	0.299240532042306
sp|Q15424|SAFB1_HUMAN;sp|Q15424-4|SAFB1_HUMAN;sp|Q15424-3|SAFB1_HUMAN;sp|Q15424-2|SAFB1_HUMAN;tr|K7ES42|K7ES42_HUMAN;tr|K7EII0|K7EII0_HUMAN	sp|Q15424|SAFB1_HUMAN;sp|Q15424-4|SAFB1_HUMAN;sp|Q15424-3|SAFB1_HUMAN;sp|Q15424-2|SAFB1_HUMAN	21;21;21;19;3;2	21;21;21;19;3;2	11;11;11;9;3;2	>sp|Q15424|SAFB1_HUMAN Scaffold attachment factor B1 OS=Homo sapiens GN=SAFB PE=1 SV=4;>sp|Q15424-4|SAFB1_HUMAN Isoform 4 of Scaffold attachment factor B1 OS=Homo sapiens GN=SAFB;>sp|Q15424-3|SAFB1_HUMAN Isoform 3 of Scaffold attachment factor B1 OS=Homo s	6	21	21	11	29.3	29.3	17.2	102.64	915	915;916;917;848;106;153	0	By MS/MS	By MS/MS	By MS/MS	By MS/MS	By MS/MS	By MS/MS	By MS/MS	231970000	210860000	233670000	225990000	291710000	260510000	245900000	0.0890185077374703	0.237732229668388
sp|Q05086-2|UBE3A_HUMAN;sp|Q05086-3|UBE3A_HUMAN;sp|Q05086|UBE3A_HUMAN;tr|S4R306|S4R306_HUMAN	sp|Q05086-2|UBE3A_HUMAN;sp|Q05086-3|UBE3A_HUMAN;sp|Q05086|UBE3A_HUMAN	11;11;11;2	11;11;11;2	11;11;11;2	>sp|Q05086-2|UBE3A_HUMAN Isoform I of Ubiquitin-protein ligase E3A OS=Homo sapiens GN=UBE3A;>sp|Q05086-3|UBE3A_HUMAN Isoform III of Ubiquitin-protein ligase E3A OS=Homo sapiens GN=UBE3A;>sp|Q05086|UBE3A_HUMAN Ubiquitin-protein ligase E3A OS=Homo sapiens GN	4	11	11	11	20	20	20	97.967	852	852;872;875;179	1.2644e-49	By MS/MS	By MS/MS	By MS/MS	By MS/MS	By MS/MS	By MS/MS	By MS/MS	36796000	37377000	36297000	37802000	43103000	45633000	41891000	0.0890501670541789	0.232244443501955
sp|P07237|PDIA1_HUMAN;tr|H7BZ94|H7BZ94_HUMAN;tr|F5H8J2|F5H8J2_HUMAN;tr|I3L312|I3L312_HUMAN;tr|H0Y3Z3|H0Y3Z3_HUMAN;tr|I3L398|I3L398_HUMAN;tr|I3NI03|I3NI03_HUMAN;tr|I3L4M2|I3L4M2_HUMAN;tr|I3L0S0|I3L0S0_HUMAN;tr|I3L3U6|I3L3U6_HUMAN;tr|I3L3P5|I3L3P5_HUMAN;tr|I3L514|I3L514_HUMAN;tr|I3L1Y5|I3L1Y5_HUMAN	sp|P07237|PDIA1_HUMAN;tr|H7BZ94|H7BZ94_HUMAN;tr|F5H8J2|F5H8J2_HUMAN	28;25;24;13;13;12;10;8;7;7;5;4;2	28;25;24;13;13;12;10;8;7;7;5;4;2	28;25;24;13;13;12;10;8;7;7;5;4;2	>sp|P07237|PDIA1_HUMAN Protein disulfide-isomerase OS=Homo sapiens GN=P4HB PE=1 SV=3;>tr|H7BZ94|H7BZ94_HUMAN Protein disulfide-isomerase OS=Homo sapiens GN=P4HB PE=1 SV=2;>tr|F5H8J2|F5H8J2_HUMAN Uncharacterized protein OS=Homo sapiens GN=P4HB PE=1 SV=1	13	28	28	28	57.5	57.5	57.5	57.116	508	508;464;451;208;274;200;166;117;148;188;156;106;54	0	By MS/MS	By MS/MS	By MS/MS	By MS/MS	By MS/MS	By MS/MS	By MS/MS	1229200000	1203500000	1210400000	1243300000	1470700000	1354400000	1325100000	0.0891619338248421	0.179446394287547
sp|P30050|RL12_HUMAN;sp|P30050-2|RL12_HUMAN	sp|P30050|RL12_HUMAN;sp|P30050-2|RL12_HUMAN	6;4	6;4	6;4	>sp|P30050|RL12_HUMAN 60S ribosomal protein L12 OS=Homo sapiens GN=RPL12 PE=1 SV=1;>sp|P30050-2|RL12_HUMAN Isoform 2 of 60S ribosomal protein L12 OS=Homo sapiens GN=RPL12	2	6	6	6	54.5	54.5	54.5	17.818	165	165;132	1.4699e-238	By MS/MS	By MS/MS	By MS/MS	By MS/MS	By MS/MS	By MS/MS	By MS/MS	701570000	639030000	642370000	704030000	733630000	702160000	687560000	0.0891894447555198	0.0753833737806401
sp|P45973|CBX5_HUMAN;tr|F8VNY3|F8VNY3_HUMAN	sp|P45973|CBX5_HUMAN	9;4	9;4	8;4	>sp|P45973|CBX5_HUMAN Chromobox protein homolog 5 OS=Homo sapiens GN=CBX5 PE=1 SV=1	2	9	9	8	52.9	52.9	46.6	22.225	191	191;91	1.1225e-170	By MS/MS	By MS/MS	By MS/MS	By MS/MS	By MS/MS	By MS/MS	By MS/MS	569240000	488530000	512140000	581660000	825500000	638710000	653330000	0.0892267241510106	0.392036943136641
sp|P26378-4|ELAV4_HUMAN;sp|P26378-2|ELAV4_HUMAN;sp|P26378-5|ELAV4_HUMAN;tr|B1APY9|B1APY9_HUMAN;sp|P26378|ELAV4_HUMAN;sp|P26378-3|ELAV4_HUMAN;tr|B1APY8|B1APY8_HUMAN	sp|P26378-4|ELAV4_HUMAN;sp|P26378-2|ELAV4_HUMAN;sp|P26378-5|ELAV4_HUMAN;tr|B1APY9|B1APY9_HUMAN;sp|P26378|ELAV4_HUMAN;sp|P26378-3|ELAV4_HUMAN;tr|B1APY8|B1APY8_HUMAN	17;17;17;17;17;17;17	4;4;4;4;4;4;4	3;3;3;3;3;3;3	>sp|P26378-4|ELAV4_HUMAN Isoform 4 of ELAV-like protein 4 OS=Homo sapiens GN=ELAVL4;>sp|P26378-2|ELAV4_HUMAN Isoform 2 of ELAV-like protein 4 OS=Homo sapiens GN=ELAVL4;>sp|P26378-5|ELAV4_HUMAN Isoform 5 of ELAV-like protein 4 OS=Homo sapiens GN=ELAVL4;>tr|	7	17	4	3	51.9	16.7	13.7	40.405	366	366;366;369;371;380;383;385	1.8236e-233	By MS/MS	By MS/MS	By MS/MS	By MS/MS	By MS/MS	By MS/MS	By MS/MS	38508000	39175000	39563000	38066000	50042000	46215000	45047000	0.0894907203631872	0.278670502820213
sp|Q96QC0|PP1RA_HUMAN	sp|Q96QC0|PP1RA_HUMAN	14	14	14	>sp|Q96QC0|PP1RA_HUMAN Serine/threonine-protein phosphatase 1 regulatory subunit 10 OS=Homo sapiens GN=PPP1R10 PE=1 SV=1	1	14	14	14	18.3	18.3	18.3	99.057	940	940	1.2873e-43	By MS/MS	By MS/MS	By MS/MS	By MS/MS	By MS/MS	By MS/MS	By MS/MS	33472000	30749000	34767000	32993000	43769000	41798000	36918000	0.0897391515897479	0.307312327167286
tr|F8W1A4|F8W1A4_HUMAN;sp|P54819-2|KAD2_HUMAN;sp|P54819|KAD2_HUMAN;sp|P54819-5|KAD2_HUMAN;sp|P54819-3|KAD2_HUMAN;tr|F8VZG5|F8VZG5_HUMAN;tr|F8VY04|F8VY04_HUMAN;sp|P54819-6|KAD2_HUMAN;sp|P54819-4|KAD2_HUMAN;tr|G3V213|G3V213_HUMAN;tr|F8VPP1|F8VPP1_HUMAN	tr|F8W1A4|F8W1A4_HUMAN;sp|P54819-2|KAD2_HUMAN;sp|P54819|KAD2_HUMAN;sp|P54819-5|KAD2_HUMAN;sp|P54819-3|KAD2_HUMAN;tr|F8VZG5|F8VZG5_HUMAN;tr|F8VY04|F8VY04_HUMAN;sp|P54819-6|KAD2_HUMAN;sp|P54819-4|KAD2_HUMAN;tr|G3V213|G3V213_HUMAN	12;12;12;11;10;9;9;9;7;7;2	12;12;12;11;10;9;9;9;7;7;2	12;12;12;11;10;9;9;9;7;7;2	>tr|F8W1A4|F8W1A4_HUMAN Adenylate kinase 2, mitochondrial OS=Homo sapiens GN=AK2 PE=1 SV=1;>sp|P54819-2|KAD2_HUMAN Isoform 2 of Adenylate kinase 2, mitochondrial OS=Homo sapiens GN=AK2;>sp|P54819|KAD2_HUMAN Adenylate kinase 2, mitochondrial OS=Homo sapiens	11	12	12	12	75.4	75.4	75.4	25.63	232	232;232;239;224;202;162;190;191;130;133;42	1.1965e-112	By MS/MS	By MS/MS	By MS/MS	By MS/MS	By MS/MS	By MS/MS	By MS/MS	137420000	133770000	132930000	135890000	165310000	147260000	145560000	0.0897819264759506	0.177808414484273
sp|O00567|NOP56_HUMAN;tr|Q5JXT2|Q5JXT2_HUMAN;tr|H0YDU4|H0YDU4_HUMAN;tr|H0Y653|H0Y653_HUMAN	sp|O00567|NOP56_HUMAN;tr|Q5JXT2|Q5JXT2_HUMAN	27;14;10;9	27;14;10;9	27;14;10;9	>sp|O00567|NOP56_HUMAN Nucleolar protein 56 OS=Homo sapiens GN=NOP56 PE=1 SV=4;>tr|Q5JXT2|Q5JXT2_HUMAN Nucleolar protein 56 (Fragment) OS=Homo sapiens GN=NOP56 PE=1 SV=1	4	27	27	27	61.4	61.4	61.4	66.049	594	594;281;252;219	0	By MS/MS	By MS/MS	By MS/MS	By MS/MS	By MS/MS	By MS/MS	By MS/MS	328350000	282530000	302800000	336270000	376910000	375040000	326150000	0.0903011019848746	0.201658115939547
sp|P62258|1433E_HUMAN;sp|P62258-2|1433E_HUMAN;tr|B4DJF2|B4DJF2_HUMAN;tr|I3L3T1|I3L3T1_HUMAN;tr|K7EIT4|K7EIT4_HUMAN;tr|K7EM20|K7EM20_HUMAN;tr|I3L0W5|I3L0W5_HUMAN	sp|P62258|1433E_HUMAN;sp|P62258-2|1433E_HUMAN	26;20;12;12;8;7;3	26;20;12;12;8;7;3	24;18;11;11;7;6;3	>sp|P62258|1433E_HUMAN 14-3-3 protein epsilon OS=Homo sapiens GN=YWHAE PE=1 SV=1;>sp|P62258-2|1433E_HUMAN Isoform SV of 14-3-3 protein epsilon OS=Homo sapiens GN=YWHAE	7	26	26	24	77.6	77.6	70.6	29.174	255	255;233;94;107;109;115;38	0	By MS/MS	By MS/MS	By MS/MS	By MS/MS	By MS/MS	By MS/MS	By MS/MS	4605700000	5113100000	4976200000	4794600000	4775200000	4885700000	4479900000	0.090710693614474	-0.0478032407644297
sp|O96028|NSD2_HUMAN;sp|O96028-5|NSD2_HUMAN;sp|O96028-3|NSD2_HUMAN;sp|O96028-7|NSD2_HUMAN;tr|D6R9V2|D6R9V2_HUMAN;sp|O96028-6|NSD2_HUMAN;tr|D6RIS1|D6RIS1_HUMAN;tr|H0Y9L4|H0Y9L4_HUMAN;sp|O96028-4|NSD2_HUMAN;sp|O96028-2|NSD2_HUMAN	sp|O96028|NSD2_HUMAN;sp|O96028-5|NSD2_HUMAN;sp|O96028-3|NSD2_HUMAN;sp|O96028-7|NSD2_HUMAN;tr|D6R9V2|D6R9V2_HUMAN;sp|O96028-6|NSD2_HUMAN	10;8;8;5;5;5;4;2;2;2	10;8;8;5;5;5;4;2;2;2	10;8;8;5;5;5;4;2;2;2	>sp|O96028|NSD2_HUMAN Histone-lysine N-methyltransferase NSD2 OS=Homo sapiens GN=WHSC1 PE=1 SV=1;>sp|O96028-5|NSD2_HUMAN Isoform 5 of Histone-lysine N-methyltransferase NSD2 OS=Homo sapiens GN=WHSC1;>sp|O96028-3|NSD2_HUMAN Isoform 3 of Histone-lysine N-met	10	10	10	10	10.6	10.6	10.6	152.26	1365	1365;629;647;273;392;484;199;163;584;713	1.4603e-41	By MS/MS	By MS/MS	By MS/MS	By MS/MS	By MS/MS	By MS/MS	By MS/MS	26910000	25021000	25514000	27452000	35013000	28585000	32226000	0.0907520525008257	0.28452302364797
sp|P51398-2|RT29_HUMAN;sp|P51398-3|RT29_HUMAN;sp|P51398|RT29_HUMAN;tr|V9GYJ9|V9GYJ9_HUMAN;tr|V9GYL9|V9GYL9_HUMAN;tr|V9GYF7|V9GYF7_HUMAN;tr|V9GZ61|V9GZ61_HUMAN;tr|V9GYJ3|V9GYJ3_HUMAN;tr|V9GYW1|V9GYW1_HUMAN;tr|V9GY11|V9GY11_HUMAN;tr|V9GZ03|V9GZ03_HUMAN	sp|P51398-2|RT29_HUMAN;sp|P51398-3|RT29_HUMAN;sp|P51398|RT29_HUMAN;tr|V9GYJ9|V9GYJ9_HUMAN;tr|V9GYL9|V9GYL9_HUMAN	4;4;4;2;2;1;1;1;1;1;1	4;4;4;2;2;1;1;1;1;1;1	3;3;3;2;2;0;0;1;0;1;1	>sp|P51398-2|RT29_HUMAN Isoform 2 of 28S ribosomal protein S29, mitochondrial OS=Homo sapiens GN=DAP3;>sp|P51398-3|RT29_HUMAN Isoform 3 of 28S ribosomal protein S29, mitochondrial OS=Homo sapiens GN=DAP3;>sp|P51398|RT29_HUMAN 28S ribosomal protein S29, mit	11	4	4	3	17.1	17.1	12.9	41.044	357	357;364;398;267;299;45;106;120;140;181;242	4.674e-20	By MS/MS	By MS/MS	By MS/MS	By matching	By MS/MS	By matching	By matching	12136000	12983000	13192000	12580000	12234000	9452100	11352000	0.0909382334150578	-0.208242320367369
sp|Q15102|PA1B3_HUMAN;tr|M0R389|M0R389_HUMAN;tr|M0R1K3|M0R1K3_HUMAN;tr|M0QZT2|M0QZT2_HUMAN;tr|M0QXS6|M0QXS6_HUMAN;tr|M0R323|M0R323_HUMAN	sp|Q15102|PA1B3_HUMAN;tr|M0R389|M0R389_HUMAN;tr|M0R1K3|M0R1K3_HUMAN;tr|M0QZT2|M0QZT2_HUMAN	11;8;7;6;5;5	11;8;7;6;5;5	11;8;7;6;5;5	>sp|Q15102|PA1B3_HUMAN Platelet-activating factor acetylhydrolase IB subunit gamma OS=Homo sapiens GN=PAFAH1B3 PE=1 SV=1;>tr|M0R389|M0R389_HUMAN Platelet-activating factor acetylhydrolase IB subunit gamma (Fragment) OS=Homo sapiens GN=PAFAH1B3 PE=1 SV=3;>t	6	11	11	11	67.1	67.1	67.1	25.734	231	231;165;202;140;95;96	2.2923e-189	By MS/MS	By MS/MS	By MS/MS	By MS/MS	By MS/MS	By MS/MS	By MS/MS	500830000	513790000	471880000	443410000	520350000	528770000	510410000	0.0910389721864478	0.107615234764427
sp|Q96FJ2|DYL2_HUMAN	sp|Q96FJ2|DYL2_HUMAN	5	5	2	>sp|Q96FJ2|DYL2_HUMAN Dynein light chain 2, cytoplasmic OS=Homo sapiens GN=DYNLL2 PE=1 SV=1	1	5	5	2	58.4	58.4	32.6	10.35	89	89	4.4201e-121	By MS/MS	By MS/MS	By MS/MS	By MS/MS	By MS/MS	By MS/MS	By MS/MS	239580000	217680000	215190000	206250000	299750000	257420000	221940000	0.0912486987039616	0.241493837415611
sp|O14617|AP3D1_HUMAN;sp|O14617-5|AP3D1_HUMAN;sp|O14617-4|AP3D1_HUMAN;sp|O14617-3|AP3D1_HUMAN;sp|O14617-2|AP3D1_HUMAN;tr|A0A087WYN6|A0A087WYN6_HUMAN;tr|K7ELX8|K7ELX8_HUMAN;tr|K7ERW8|K7ERW8_HUMAN	sp|O14617|AP3D1_HUMAN;sp|O14617-5|AP3D1_HUMAN;sp|O14617-4|AP3D1_HUMAN;sp|O14617-3|AP3D1_HUMAN;sp|O14617-2|AP3D1_HUMAN	20;20;19;17;17;3;2;1	20;20;19;17;17;3;2;1	20;20;19;17;17;3;2;1	>sp|O14617|AP3D1_HUMAN AP-3 complex subunit delta-1 OS=Homo sapiens GN=AP3D1 PE=1 SV=1;>sp|O14617-5|AP3D1_HUMAN Isoform 5 of AP-3 complex subunit delta-1 OS=Homo sapiens GN=AP3D1;>sp|O14617-4|AP3D1_HUMAN Isoform 4 of AP-3 complex subunit delta-1 OS=Homo sa	8	20	20	20	23.9	23.9	23.9	130.16	1153	1153;1215;1021;984;1112;203;193;155	2.3024e-117	By MS/MS	By MS/MS	By MS/MS	By MS/MS	By MS/MS	By MS/MS	By MS/MS	126080000	145710000	142280000	136040000	141930000	117460000	111100000	0.091399521374672	-0.155248026648378
sp|Q6P3W7|SCYL2_HUMAN;tr|F8VSC5|F8VSC5_HUMAN;tr|H0YIK6|H0YIK6_HUMAN	sp|Q6P3W7|SCYL2_HUMAN;tr|F8VSC5|F8VSC5_HUMAN	10;9;2	10;9;2	10;9;2	>sp|Q6P3W7|SCYL2_HUMAN SCY1-like protein 2 OS=Homo sapiens GN=SCYL2 PE=1 SV=1;>tr|F8VSC5|F8VSC5_HUMAN SCY1-like protein 2 (Fragment) OS=Homo sapiens GN=SCYL2 PE=1 SV=1	3	10	10	10	16.6	16.6	16.6	103.71	929	929;681;115	3.9628e-32	By MS/MS	By MS/MS	By MS/MS	By MS/MS	By MS/MS	By MS/MS	By MS/MS	25188000	26985000	33889000	29449000	19271000	25822000	27531000	0.0918234570779735	-0.254474446846692
sp|Q12972|PP1R8_HUMAN;sp|Q12972-2|PP1R8_HUMAN;sp|Q12972-3|PP1R8_HUMAN	sp|Q12972|PP1R8_HUMAN;sp|Q12972-2|PP1R8_HUMAN	10;7;2	10;7;2	10;7;2	>sp|Q12972|PP1R8_HUMAN Nuclear inhibitor of protein phosphatase 1 OS=Homo sapiens GN=PPP1R8 PE=1 SV=2;>sp|Q12972-2|PP1R8_HUMAN Isoform Beta of Nuclear inhibitor of protein phosphatase 1 OS=Homo sapiens GN=PPP1R8	3	10	10	10	47.6	47.6	47.6	38.478	351	351;209;127	3.1148e-140	By MS/MS	By MS/MS	By MS/MS	By MS/MS	By MS/MS	By MS/MS	By MS/MS	109600000	97832000	1.06e+08	107060000	146810000	124740000	115810000	0.0927191938576375	0.296634130739273
sp|Q8TCJ2|STT3B_HUMAN	sp|Q8TCJ2|STT3B_HUMAN	9	8	8	>sp|Q8TCJ2|STT3B_HUMAN Dolichyl-diphosphooligosaccharide--protein glycosyltransferase subunit STT3B OS=Homo sapiens GN=STT3B PE=1 SV=1	1	9	8	8	11.9	11	11	93.673	826	826	1.4174e-35	By MS/MS	By MS/MS	By MS/MS	By MS/MS	By MS/MS	By MS/MS	By MS/MS	57489000	57524000	56452000	53424000	72959000	64479000	61542000	0.0928281717299918	0.238447832013564
sp|O00425|IF2B3_HUMAN;sp|O00425-2|IF2B3_HUMAN;tr|F8WD15|F8WD15_HUMAN	sp|O00425|IF2B3_HUMAN	24;10;4	22;9;4	21;8;4	>sp|O00425|IF2B3_HUMAN Insulin-like growth factor 2 mRNA-binding protein 3 OS=Homo sapiens GN=IGF2BP3 PE=1 SV=2	3	24	22	21	48.9	44.9	43.2	63.704	579	579;198;81	0	By MS/MS	By MS/MS	By MS/MS	By MS/MS	By MS/MS	By MS/MS	By MS/MS	854270000	828540000	850820000	841560000	950810000	958690000	868060000	0.0929692092468301	0.133886857621119
sp|Q9Y3U8|RL36_HUMAN;tr|J3QSB5|J3QSB5_HUMAN;tr|J3KTD3|J3KTD3_HUMAN	sp|Q9Y3U8|RL36_HUMAN;tr|J3QSB5|J3QSB5_HUMAN	4;2;1	4;2;1	4;2;1	>sp|Q9Y3U8|RL36_HUMAN 60S ribosomal protein L36 OS=Homo sapiens GN=RPL36 PE=1 SV=3;>tr|J3QSB5|J3QSB5_HUMAN 60S ribosomal protein L36 OS=Homo sapiens GN=RPL36 PE=1 SV=1	3	4	4	4	30.5	30.5	30.5	12.254	105	105;94;68	8.9785e-24	By MS/MS	By MS/MS	By MS/MS	By MS/MS	By MS/MS	By MS/MS	By MS/MS	185660000	174260000	170730000	168010000	231810000	192590000	184480000	0.0930630018227946	0.216604879712653
sp|P08195-2|4F2_HUMAN;sp|P08195-3|4F2_HUMAN;tr|F5GZS6|F5GZS6_HUMAN;sp|P08195|4F2_HUMAN;tr|J3KPF3|J3KPF3_HUMAN;sp|P08195-4|4F2_HUMAN;tr|F5H0E2|F5H0E2_HUMAN;tr|F5GZI0|F5GZI0_HUMAN;tr|H0YFS2|H0YFS2_HUMAN;tr|H0YFX4|H0YFX4_HUMAN;tr|F5H867|F5H867_HUMAN	sp|P08195-2|4F2_HUMAN;sp|P08195-3|4F2_HUMAN;tr|F5GZS6|F5GZS6_HUMAN;sp|P08195|4F2_HUMAN;tr|J3KPF3|J3KPF3_HUMAN;sp|P08195-4|4F2_HUMAN	8;8;8;8;8;8;2;2;2;1;1	8;8;8;8;8;8;2;2;2;1;1	8;8;8;8;8;8;2;2;2;1;1	>sp|P08195-2|4F2_HUMAN Isoform 2 of 4F2 cell-surface antigen heavy chain OS=Homo sapiens GN=SLC3A2;>sp|P08195-3|4F2_HUMAN Isoform 3 of 4F2 cell-surface antigen heavy chain OS=Homo sapiens GN=SLC3A2;>tr|F5GZS6|F5GZS6_HUMAN 4F2 cell-surface antigen heavy cha	11	8	8	8	23.3	23.3	23.3	57.944	529	529;568;599;630;631;661;145;175;247;122;135	5.6781e-33	By MS/MS	By MS/MS	By MS/MS	By MS/MS	By matching	By MS/MS	By MS/MS	23682000	32542000	32437000	24223000	21807000	22492000	27783000	0.0930812203447024	-0.232092569911481
sp|Q9UN37|VPS4A_HUMAN;tr|I3L4J1|I3L4J1_HUMAN	sp|Q9UN37|VPS4A_HUMAN;tr|I3L4J1|I3L4J1_HUMAN	11;9	11;9	8;6	>sp|Q9UN37|VPS4A_HUMAN Vacuolar protein sorting-associated protein 4A OS=Homo sapiens GN=VPS4A PE=1 SV=1;>tr|I3L4J1|I3L4J1_HUMAN Uncharacterized protein (Fragment) OS=Homo sapiens PE=4 SV=3	2	11	11	8	35.7	35.7	29.3	48.897	437	437;428	2.5559e-39	By MS/MS	By MS/MS	By MS/MS	By MS/MS	By MS/MS	By MS/MS	By MS/MS	64229000	53512000	59248000	53816000	81523000	66645000	58868000	0.0935763203718258	0.258244670803471
sp|P04062-4|GLCM_HUMAN;sp|P04062-2|GLCM_HUMAN;sp|P04062|GLCM_HUMAN;sp|P04062-5|GLCM_HUMAN;sp|P04062-3|GLCM_HUMAN	sp|P04062-4|GLCM_HUMAN;sp|P04062-2|GLCM_HUMAN;sp|P04062|GLCM_HUMAN;sp|P04062-5|GLCM_HUMAN;sp|P04062-3|GLCM_HUMAN	8;8;8;6;4	8;8;8;6;4	8;8;8;6;4	>sp|P04062-4|GLCM_HUMAN Isoform 4 of Glucosylceramidase OS=Homo sapiens GN=GBA;>sp|P04062-2|GLCM_HUMAN Isoform Short of Glucosylceramidase OS=Homo sapiens GN=GBA;>sp|P04062|GLCM_HUMAN Glucosylceramidase OS=Homo sapiens GN=GBA PE=1 SV=3;>sp|P04062-5|GLCM_HU	5	8	8	8	21.8	21.8	21.8	50.316	449	449;516;536;487;263	1.9247e-21	By MS/MS	By MS/MS	By MS/MS	By MS/MS	By MS/MS	By MS/MS	By MS/MS	43925000	42783000	42905000	36631000	52880000	47014000	44174000	0.0936130867863623	0.208485150314406
sp|Q9P0M6|H2AW_HUMAN;tr|Q5SQT3|Q5SQT3_HUMAN	sp|Q9P0M6|H2AW_HUMAN;tr|Q5SQT3|Q5SQT3_HUMAN	23;13	23;13	21;12	>sp|Q9P0M6|H2AW_HUMAN Core histone macro-H2A.2 OS=Homo sapiens GN=H2AFY2 PE=1 SV=3;>tr|Q5SQT3|Q5SQT3_HUMAN Histone H2A (Fragment) OS=Homo sapiens GN=H2AFY2 PE=4 SV=3	2	23	23	21	57.3	57.3	50.3	40.058	372	372;243	0	By MS/MS	By MS/MS	By MS/MS	By MS/MS	By MS/MS	By MS/MS	By MS/MS	954310000	856010000	9.12e+08	957040000	1115700000	1085400000	948720000	0.0937090899011784	0.190852044842573
sp|P62826|RAN_HUMAN;tr|B5MDF5|B5MDF5_HUMAN;tr|J3KQE5|J3KQE5_HUMAN;tr|F5H018|F5H018_HUMAN;tr|B4DV51|B4DV51_HUMAN;tr|H0YFC6|H0YFC6_HUMAN;tr|A0A087X0W0|A0A087X0W0_HUMAN	sp|P62826|RAN_HUMAN;tr|B5MDF5|B5MDF5_HUMAN;tr|J3KQE5|J3KQE5_HUMAN;tr|F5H018|F5H018_HUMAN;tr|B4DV51|B4DV51_HUMAN	10;10;9;8;5;4;1	10;10;9;8;5;4;1	10;10;9;8;5;4;1	>sp|P62826|RAN_HUMAN GTP-binding nuclear protein Ran OS=Homo sapiens GN=RAN PE=1 SV=3;>tr|B5MDF5|B5MDF5_HUMAN GTP-binding nuclear protein Ran OS=Homo sapiens GN=RAN PE=1 SV=1;>tr|J3KQE5|J3KQE5_HUMAN GTP-binding nuclear protein Ran (Fragment) OS=Homo sapien	7	10	10	10	43.1	43.1	43.1	24.423	216	216;233;234;199;128;103;53	7.6059e-98	By MS/MS	By MS/MS	By MS/MS	By MS/MS	By MS/MS	By MS/MS	By MS/MS	1665900000	1.352e+09	1468300000	1477400000	2131600000	1676700000	1.546e+09	0.0940212810636881	0.259551980194647
sp|O60684|IMA7_HUMAN;tr|Q5TFJ7|Q5TFJ7_HUMAN;sp|O15131|IMA6_HUMAN;tr|H0Y3K0|H0Y3K0_HUMAN;tr|S4R3E5|S4R3E5_HUMAN	sp|O60684|IMA7_HUMAN;tr|Q5TFJ7|Q5TFJ7_HUMAN;sp|O15131|IMA6_HUMAN	9;5;5;2;2	9;5;5;2;2	4;2;1;0;2	>sp|O60684|IMA7_HUMAN Importin subunit alpha-7 OS=Homo sapiens GN=KPNA6 PE=1 SV=1;>tr|Q5TFJ7|Q5TFJ7_HUMAN Importin subunit alpha-7 (Fragment) OS=Homo sapiens GN=KPNA6 PE=1 SV=1;>sp|O15131|IMA6_HUMAN Importin subunit alpha-6 OS=Homo sapiens GN=KPNA5 PE=1 SV	5	9	9	4	22	22	9.9	60.029	536	536;321;536;122;186	7.375e-81	By MS/MS	By MS/MS	By MS/MS	By MS/MS	By MS/MS	By MS/MS	By MS/MS	24311000	23707000	23883000	26838000	30326000	30701000	30997000	0.0940412743395214	0.313427632639888
sp|Q96GD0|PLPP_HUMAN;tr|B1AHD3|B1AHD3_HUMAN	sp|Q96GD0|PLPP_HUMAN	13;2	13;2	13;2	>sp|Q96GD0|PLPP_HUMAN Pyridoxal phosphate phosphatase OS=Homo sapiens GN=PDXP PE=1 SV=2	2	13	13	13	61.5	61.5	61.5	31.698	296	296;79	2.0898e-73	By MS/MS	By MS/MS	By MS/MS	By MS/MS	By MS/MS	By MS/MS	By MS/MS	64131000	60850000	64867000	59742000	68634000	67758000	63385000	0.0944016367864503	0.0938678640836191
sp|Q6PD62|CTR9_HUMAN;tr|H0YCE8|H0YCE8_HUMAN	sp|Q6PD62|CTR9_HUMAN	15;3	15;3	15;3	>sp|Q6PD62|CTR9_HUMAN RNA polymerase-associated protein CTR9 homolog OS=Homo sapiens GN=CTR9 PE=1 SV=1	2	15	15	15	17.7	17.7	17.7	133.5	1173	1173;300	1.2355e-68	By MS/MS	By MS/MS	By MS/MS	By MS/MS	By MS/MS	By MS/MS	By MS/MS	62333000	47152000	57690000	55978000	79108000	59134000	62987000	0.0946842026255899	0.265842530693337
sp|P33993|MCM7_HUMAN;sp|P33993-3|MCM7_HUMAN;sp|P33993-2|MCM7_HUMAN;tr|C9J8M6|C9J8M6_HUMAN	sp|P33993|MCM7_HUMAN;sp|P33993-3|MCM7_HUMAN	22;18;9;4	22;18;9;4	22;18;9;4	>sp|P33993|MCM7_HUMAN DNA replication licensing factor MCM7 OS=Homo sapiens GN=MCM7 PE=1 SV=4;>sp|P33993-3|MCM7_HUMAN Isoform 3 of DNA replication licensing factor MCM7 OS=Homo sapiens GN=MCM7	4	22	22	22	38.1	38.1	38.1	81.307	719	719;543;389;183	4.0462e-151	By MS/MS	By MS/MS	By MS/MS	By MS/MS	By MS/MS	By MS/MS	By MS/MS	231980000	187610000	225910000	210510000	252240000	249450000	213890000	0.0947740828191396	0.156522914393179
sp|Q9BUQ8|DDX23_HUMAN;tr|H0YI52|H0YI52_HUMAN;tr|F8VVA2|F8VVA2_HUMAN	sp|Q9BUQ8|DDX23_HUMAN	22;3;1	22;3;1	22;3;1	>sp|Q9BUQ8|DDX23_HUMAN Probable ATP-dependent RNA helicase DDX23 OS=Homo sapiens GN=DDX23 PE=1 SV=3	3	22	22	22	30.7	30.7	30.7	95.581	820	820;152;182	2.9298e-85	By MS/MS	By MS/MS	By MS/MS	By MS/MS	By MS/MS	By MS/MS	By MS/MS	150470000	129390000	137740000	151690000	184510000	175300000	147600000	0.0949007778664799	0.249025693545625
sp|Q9Y5P6|GMPPB_HUMAN;sp|Q9Y5P6-2|GMPPB_HUMAN	sp|Q9Y5P6|GMPPB_HUMAN;sp|Q9Y5P6-2|GMPPB_HUMAN	7;7	7;7	7;7	>sp|Q9Y5P6|GMPPB_HUMAN Mannose-1-phosphate guanyltransferase beta OS=Homo sapiens GN=GMPPB PE=1 SV=2;>sp|Q9Y5P6-2|GMPPB_HUMAN Isoform 2 of Mannose-1-phosphate guanyltransferase beta OS=Homo sapiens GN=GMPPB	2	7	7	7	29.7	29.7	29.7	39.834	360	360;387	1.3074e-46	By MS/MS	By MS/MS	By MS/MS	By MS/MS	By MS/MS	By MS/MS	By MS/MS	45278000	42237000	44515000	41716000	56065000	46087000	48445000	0.0955525691260451	0.208750765726813
sp|Q9Y2Q5|LTOR2_HUMAN;sp|Q9Y2Q5-2|LTOR2_HUMAN;sp|Q9Y2Q5-3|LTOR2_HUMAN	sp|Q9Y2Q5|LTOR2_HUMAN;sp|Q9Y2Q5-2|LTOR2_HUMAN	4;3;1	4;3;1	4;3;1	>sp|Q9Y2Q5|LTOR2_HUMAN Ragulator complex protein LAMTOR2 OS=Homo sapiens GN=LAMTOR2 PE=1 SV=1;>sp|Q9Y2Q5-2|LTOR2_HUMAN Isoform 2 of Ragulator complex protein LAMTOR2 OS=Homo sapiens GN=LAMTOR2	3	4	4	4	39.2	39.2	39.2	13.507	125	125;150;95	5.3978e-15	By MS/MS	By MS/MS	By MS/MS	By MS/MS	By MS/MS	By MS/MS	By MS/MS	41943000	38191000	36358000	36579000	61996000	49927000	41269000	0.095631733829209	0.416177474457239
sp|Q99986|VRK1_HUMAN;tr|H0YJ50|H0YJ50_HUMAN;tr|H0YJF7|H0YJF7_HUMAN;tr|H0YJJ9|H0YJJ9_HUMAN	sp|Q99986|VRK1_HUMAN;tr|H0YJ50|H0YJ50_HUMAN	7;4;1;1	7;4;1;1	7;4;1;1	>sp|Q99986|VRK1_HUMAN Serine/threonine-protein kinase VRK1 OS=Homo sapiens GN=VRK1 PE=1 SV=1;>tr|H0YJ50|H0YJ50_HUMAN Serine/threonine-protein kinase VRK1 (Fragment) OS=Homo sapiens GN=VRK1 PE=1 SV=1	4	7	7	7	24.7	24.7	24.7	45.476	396	396;232;65;176	6.5886e-62	By MS/MS	By MS/MS	By MS/MS	By MS/MS	By MS/MS	By MS/MS	By MS/MS	51649000	37245000	42200000	44637000	66030000	44569000	50021000	0.0958242799617208	0.285320330256223
sp|P78347-4|GTF2I_HUMAN;sp|P78347|GTF2I_HUMAN;sp|P78347-2|GTF2I_HUMAN;sp|P78347-3|GTF2I_HUMAN;sp|P78347-5|GTF2I_HUMAN;tr|C9J6M0|C9J6M0_HUMAN;tr|A0A087WW90|A0A087WW90_HUMAN;sp|Q86UP8-3|GTD2A_HUMAN;sp|Q86UP8|GTD2A_HUMAN;sp|Q6EKJ0|GTD2B_HUMAN	sp|P78347-4|GTF2I_HUMAN;sp|P78347|GTF2I_HUMAN;sp|P78347-2|GTF2I_HUMAN;sp|P78347-3|GTF2I_HUMAN	47;47;46;46;12;3;1;1;1;1	47;47;46;46;12;3;1;1;1;1	47;47;46;46;12;3;1;1;1;1	>sp|P78347-4|GTF2I_HUMAN Isoform 4 of General transcription factor II-I OS=Homo sapiens GN=GTF2I;>sp|P78347|GTF2I_HUMAN General transcription factor II-I OS=Homo sapiens GN=GTF2I PE=1 SV=2;>sp|P78347-2|GTF2I_HUMAN Isoform 2 of General transcription factor	10	47	47	47	60.9	60.9	60.9	110.1	977	977;998;957;978;274;106;437;498;949;949	0	By MS/MS	By MS/MS	By MS/MS	By MS/MS	By MS/MS	By MS/MS	By MS/MS	915800000	829050000	882970000	898890000	1129300000	1055900000	915780000	0.0958856391556661	0.22943877210503
sp|Q9UKM9|RALY_HUMAN;sp|Q9UKM9-2|RALY_HUMAN;tr|Q5QPL9|Q5QPL9_HUMAN;tr|Q5QPM1|Q5QPM1_HUMAN;tr|Q5QPM0|Q5QPM0_HUMAN;tr|Q5QPM2|Q5QPM2_HUMAN	sp|Q9UKM9|RALY_HUMAN;sp|Q9UKM9-2|RALY_HUMAN;tr|Q5QPL9|Q5QPL9_HUMAN;tr|Q5QPM1|Q5QPM1_HUMAN	13;12;9;8;5;4	13;12;9;8;5;4	13;12;9;8;5;4	>sp|Q9UKM9|RALY_HUMAN RNA-binding protein Raly OS=Homo sapiens GN=RALY PE=1 SV=1;>sp|Q9UKM9-2|RALY_HUMAN Isoform 1 of RNA-binding protein Raly OS=Homo sapiens GN=RALY;>tr|Q5QPL9|Q5QPL9_HUMAN RNA-binding protein Raly (Fragment) OS=Homo sapiens GN=RALY PE=1	6	13	13	13	60.8	60.8	60.8	32.463	306	306;290;237;181;172;89	3.9256e-167	By MS/MS	By MS/MS	By MS/MS	By MS/MS	By MS/MS	By MS/MS	By MS/MS	418460000	409060000	396320000	429260000	482410000	466150000	434710000	0.0959154378858363	0.157946283039625
tr|A8MXP9|A8MXP9_HUMAN;sp|P43243|MATR3_HUMAN;tr|D6REM6|D6REM6_HUMAN;tr|D6R991|D6R991_HUMAN;tr|B3KM87|B3KM87_HUMAN;sp|P43243-2|MATR3_HUMAN;tr|H0Y8T4|H0Y8T4_HUMAN;tr|Q68E03|Q68E03_HUMAN;tr|D6RBK5|D6RBK5_HUMAN;tr|D6R8Z5|D6R8Z5_HUMAN;tr|D6RBI2|D6RBI2_HUMAN;tr|D6RE02|D6RE02_HUMAN;tr|D6RIA2|D6RIA2_HUMAN;tr|D6RAM9|D6RAM9_HUMAN;tr|D6RAY2|D6RAY2_HUMAN;tr|D6RCM3|D6RCM3_HUMAN;tr|D6REK4|D6REK4_HUMAN;tr|D6RB4…	tr|A8MXP9|A8MXP9_HUMAN;sp|P43243|MATR3_HUMAN;tr|D6REM6|D6REM6_HUMAN;tr|D6R991|D6R991_HUMAN	43;41;39;26;18;18;17;7;4;3;3;3;3;2;2;2;2;1;1;1	43;41;39;26;18;18;17;7;4;3;3;3;3;2;2;2;2;1;1;1	43;41;39;26;18;18;17;7;4;3;3;3;3;2;2;2;2;1;1;1	>tr|A8MXP9|A8MXP9_HUMAN Matrin-3 OS=Homo sapiens GN=MATR3 PE=1 SV=1;>sp|P43243|MATR3_HUMAN Matrin-3 OS=Homo sapiens GN=MATR3 PE=1 SV=2;>tr|D6REM6|D6REM6_HUMAN Matrin-3 OS=Homo sapiens GN=MATR3 PE=1 SV=1;>tr|D6R991|D6R991_HUMAN Matrin-3 (Fragment) OS=Homo s	20	43	43	43	55.8	55.8	55.8	99.966	895	895;847;794;433;509;559;334;283;121;107;109;125;172;81;86;99;100;47;78;87	0	By MS/MS	By MS/MS	By MS/MS	By MS/MS	By MS/MS	By MS/MS	By MS/MS	3324100000	3160200000	3.065e+09	3528500000	3639400000	3653300000	3.621e+09	0.0959439261627839	0.154057925990966
sp|P29590-4|PML_HUMAN;sp|P29590-2|PML_HUMAN;sp|P29590-5|PML_HUMAN;sp|P29590-9|PML_HUMAN;sp|P29590-3|PML_HUMAN;sp|P29590-8|PML_HUMAN;sp|P29590|PML_HUMAN;sp|P29590-14|PML_HUMAN;sp|P29590-10|PML_HUMAN;tr|H3BT57|H3BT57_HUMAN;sp|P29590-12|PML_HUMAN;sp|P29590-13|PML_HUMAN;sp|P29590-11|PML_HUMAN;tr|H3BVD2|H3BVD2_HUMAN;tr|H3BT29|H3BT29_HUMAN;tr|H3BUJ5|H3BUJ5_HUMAN	sp|P29590-4|PML_HUMAN;sp|P29590-2|PML_HUMAN;sp|P29590-5|PML_HUMAN;sp|P29590-9|PML_HUMAN;sp|P29590-3|PML_HUMAN;sp|P29590-8|PML_HUMAN;sp|P29590|PML_HUMAN;sp|P29590-14|PML_HUMAN;sp|P29590-10|PML_HUMAN;tr|H3BT57|H3BT57_HUMAN;sp|P29590-12|PML_HUMAN;sp|P29590-13|PML_HUMAN;sp|P29590-11|PML_HUMAN	7;7;7;7;7;7;7;6;6;6;6;6;6;2;2;2	7;7;7;7;7;7;7;6;6;6;6;6;6;2;2;2	7;7;7;7;7;7;7;6;6;6;6;6;6;2;2;2	>sp|P29590-4|PML_HUMAN Isoform PML-6 of Protein PML OS=Homo sapiens GN=PML;>sp|P29590-2|PML_HUMAN Isoform PML-5 of Protein PML OS=Homo sapiens GN=PML;>sp|P29590-5|PML_HUMAN Isoform PML-4 of Protein PML OS=Homo sapiens GN=PML;>sp|P29590-9|PML_HUMAN Isoform	16	7	7	7	15.5	15.5	15.5	62.006	560	560;611;633;641;824;829;882;423;435;568;585;781;834;217;240;261	3.4229e-22	By MS/MS	By MS/MS	By MS/MS	By MS/MS	By MS/MS	By MS/MS	By MS/MS	24095000	20892000	18228000	18350000	27187000	31441000	19330000	0.0960906168640799	0.349784361809434
sp|P47755|CAZA2_HUMAN;tr|F8W9N7|F8W9N7_HUMAN;tr|C9JUG7|C9JUG7_HUMAN;sp|P47755-2|CAZA2_HUMAN	sp|P47755|CAZA2_HUMAN;tr|F8W9N7|F8W9N7_HUMAN;tr|C9JUG7|C9JUG7_HUMAN;sp|P47755-2|CAZA2_HUMAN	15;11;8;8	15;11;8;8	12;9;6;6	>sp|P47755|CAZA2_HUMAN F-actin-capping protein subunit alpha-2 OS=Homo sapiens GN=CAPZA2 PE=1 SV=3;>tr|F8W9N7|F8W9N7_HUMAN F-actin-capping protein subunit alpha-2 OS=Homo sapiens GN=CAPZA2 PE=1 SV=1;>tr|C9JUG7|C9JUG7_HUMAN F-actin-capping protein subunit a	4	15	15	12	74.8	74.8	65.4	32.949	286	286;174;146;172	0	By MS/MS	By MS/MS	By MS/MS	By MS/MS	By MS/MS	By MS/MS	By MS/MS	291750000	299410000	283330000	258490000	308150000	309040000	302840000	0.0961042156878534	0.114667915078465
sp|Q5BKZ1|ZN326_HUMAN;sp|Q5BKZ1-3|ZN326_HUMAN;sp|Q5BKZ1-2|ZN326_HUMAN;tr|E2QRN4|E2QRN4_HUMAN	sp|Q5BKZ1|ZN326_HUMAN	12;5;4;2	12;5;4;2	12;5;4;2	>sp|Q5BKZ1|ZN326_HUMAN DBIRD complex subunit ZNF326 OS=Homo sapiens GN=ZNF326 PE=1 SV=2	4	12	12	12	29.9	29.9	29.9	65.653	582	582;376;70;53	1.6319e-118	By MS/MS	By MS/MS	By MS/MS	By MS/MS	By MS/MS	By MS/MS	By MS/MS	107150000	105320000	102320000	109930000	140370000	117980000	127600000	0.0975718962166527	0.276939410497431
sp|Q10570|CPSF1_HUMAN;tr|E9PIM1|E9PIM1_HUMAN;tr|A0A087WTV4|A0A087WTV4_HUMAN;tr|A0A087X101|A0A087X101_HUMAN	sp|Q10570|CPSF1_HUMAN	27;3;2;2	27;3;2;2	27;3;2;2	>sp|Q10570|CPSF1_HUMAN Cleavage and polyadenylation specificity factor subunit 1 OS=Homo sapiens GN=CPSF1 PE=1 SV=2	4	27	27	27	27.4	27.4	27.4	160.88	1443	1443;148;169;204	2.2781e-112	By MS/MS	By MS/MS	By MS/MS	By MS/MS	By MS/MS	By MS/MS	By MS/MS	109920000	103360000	109570000	108720000	116850000	109350000	117340000	0.0980763019492927	0.0859210066307521
tr|F2Z2V0|F2Z2V0_HUMAN;sp|Q99829|CPNE1_HUMAN;tr|A6PVH9|A6PVH9_HUMAN;tr|B0QZ18|B0QZ18_HUMAN;tr|E7ENH5|E7ENH5_HUMAN;tr|Q5JX56|Q5JX56_HUMAN;tr|Q5JX58|Q5JX58_HUMAN;tr|Q5JX59|Q5JX59_HUMAN;tr|Q5JX60|Q5JX60_HUMAN;tr|Q5JX44|Q5JX44_HUMAN;tr|Q5JX55|Q5JX55_HUMAN;tr|Q5JX45|Q5JX45_HUMAN;tr|Q5JX54|Q5JX54_HUMAN;tr|Q5JX61|Q5JX61_HUMAN;tr|Q5JX52|Q5JX52_HUMAN;tr|Q5JX57|Q5JX57_HUMAN;tr|E7EV27|E7EV27_HUMAN;tr|Q5JX53…	tr|F2Z2V0|F2Z2V0_HUMAN;sp|Q99829|CPNE1_HUMAN;tr|A6PVH9|A6PVH9_HUMAN;tr|B0QZ18|B0QZ18_HUMAN;tr|E7ENH5|E7ENH5_HUMAN;tr|Q5JX56|Q5JX56_HUMAN;tr|Q5JX58|Q5JX58_HUMAN;tr|Q5JX59|Q5JX59_HUMAN;tr|Q5JX60|Q5JX60_HUMAN;tr|Q5JX44|Q5JX44_HUMAN;tr|Q5JX55|Q5JX55_HUMAN;tr|Q5JX45|Q5JX45_HUMAN;tr|Q5JX54|Q5JX54_HUMAN;tr|Q5JX61|Q5JX61_HUMAN;tr|Q5JX52|Q5JX52_HUMAN	12;12;11;10;9;8;8;8;8;8;7;7;6;6;6;5;5;3;2	12;12;11;10;9;8;8;8;8;8;7;7;6;6;6;5;5;3;2	12;12;11;10;9;8;8;8;8;8;7;7;6;6;6;5;5;3;2	>tr|F2Z2V0|F2Z2V0_HUMAN Copine-1 (Fragment) OS=Homo sapiens GN=CPNE1 PE=1 SV=1;>sp|Q99829|CPNE1_HUMAN Copine-1 OS=Homo sapiens GN=CPNE1 PE=1 SV=1;>tr|A6PVH9|A6PVH9_HUMAN Copine-1 OS=Homo sapiens GN=CPNE1 PE=1 SV=1;>tr|B0QZ18|B0QZ18_HUMAN Copine-1 OS=Homo s	19	12	12	12	33.4	33.4	33.4	58.634	533	533;537;481;542;427;174;202;209;231;304;152;386;136;213;305;138;138;67;208	1.0033e-104	By MS/MS	By MS/MS	By MS/MS	By MS/MS	By MS/MS	By MS/MS	By MS/MS	150710000	149130000	159790000	148370000	130770000	131660000	143760000	0.0981248025730293	-0.166879102057763
sp|O43252|PAPS1_HUMAN;sp|O95340|PAPS2_HUMAN;sp|O95340-2|PAPS2_HUMAN	sp|O43252|PAPS1_HUMAN	11;1;1	11;1;1	11;1;1	>sp|O43252|PAPS1_HUMAN Bifunctional 3-phosphoadenosine 5-phosphosulfate synthase 1 OS=Homo sapiens GN=PAPSS1 PE=1 SV=2	3	11	11	11	24.2	24.2	24.2	70.832	624	624;614;619	1.6681e-94	By MS/MS	By MS/MS	By MS/MS	By MS/MS	By MS/MS	By MS/MS	By MS/MS	113830000	104710000	1.05e+08	106500000	134800000	124640000	107030000	0.0983802130252456	0.184261742677991
sp|Q14919|NC2A_HUMAN;sp|Q14919-2|NC2A_HUMAN;tr|C9JCC6|C9JCC6_HUMAN;tr|E9PQX9|E9PQX9_HUMAN;tr|E9PNC7|E9PNC7_HUMAN;tr|E9PMW2|E9PMW2_HUMAN	sp|Q14919|NC2A_HUMAN;sp|Q14919-2|NC2A_HUMAN;tr|C9JCC6|C9JCC6_HUMAN;tr|E9PQX9|E9PQX9_HUMAN;tr|E9PNC7|E9PNC7_HUMAN	5;5;5;4;3;2	5;5;5;4;3;2	5;5;5;4;3;2	>sp|Q14919|NC2A_HUMAN Dr1-associated corepressor OS=Homo sapiens GN=DRAP1 PE=1 SV=3;>sp|Q14919-2|NC2A_HUMAN Isoform 2 of Dr1-associated corepressor OS=Homo sapiens GN=DRAP1;>tr|C9JCC6|C9JCC6_HUMAN Dr1-associated corepressor OS=Homo sapiens GN=DRAP1 PE=1 SV	6	5	5	5	32.7	32.7	32.7	22.35	205	205;211;212;185;156;161	1.7534e-37	By MS/MS	By MS/MS	By MS/MS	By MS/MS	By MS/MS	By MS/MS	By MS/MS	41194000	38360000	40506000	39868000	48973000	42195000	43212000	0.0985371288975768	0.16393338843065
sp|Q15800|MSMO1_HUMAN;sp|Q15800-2|MSMO1_HUMAN;tr|D6RDP9|D6RDP9_HUMAN;tr|D6R952|D6R952_HUMAN;tr|D6REA2|D6REA2_HUMAN	sp|Q15800|MSMO1_HUMAN;sp|Q15800-2|MSMO1_HUMAN;tr|D6RDP9|D6RDP9_HUMAN;tr|D6R952|D6R952_HUMAN	3;2;2;2;1	3;2;2;2;1	3;2;2;2;1	>sp|Q15800|MSMO1_HUMAN Methylsterol monooxygenase 1 OS=Homo sapiens GN=MSMO1 PE=1 SV=1;>sp|Q15800-2|MSMO1_HUMAN Isoform 2 of Methylsterol monooxygenase 1 OS=Homo sapiens GN=MSMO1;>tr|D6RDP9|D6RDP9_HUMAN Methylsterol monooxygenase 1 (Fragment) OS=Homo sapie	5	3	3	3	11.3	11.3	11.3	35.215	293	293;162;220;229;85	3.2354e-24	By MS/MS	By MS/MS	By MS/MS	By MS/MS	By MS/MS	By MS/MS	By MS/MS	27267000	23970000	25749000	18313000	31498000	24319000	28402000	0.0991406396955516	0.236722169009815
sp|Q12904|AIMP1_HUMAN;sp|Q12904-2|AIMP1_HUMAN;tr|D6R937|D6R937_HUMAN	sp|Q12904|AIMP1_HUMAN;sp|Q12904-2|AIMP1_HUMAN	14;14;4	14;14;4	14;14;4	>sp|Q12904|AIMP1_HUMAN Aminoacyl tRNA synthase complex-interacting multifunctional protein 1 OS=Homo sapiens GN=AIMP1 PE=1 SV=2;>sp|Q12904-2|AIMP1_HUMAN Isoform 2 of Aminoacyl tRNA synthase complex-interacting multifunctional protein 1 OS=Homo sapiens GN=A	3	14	14	14	66.3	66.3	66.3	34.352	312	312;336;150	1.2725e-177	By MS/MS	By MS/MS	By MS/MS	By MS/MS	By MS/MS	By MS/MS	By MS/MS	127370000	110380000	118880000	114480000	144690000	124960000	118010000	0.099251665935214	0.133765424507061
tr|E9PJK1|E9PJK1_HUMAN;tr|E9PRJ8|E9PRJ8_HUMAN;tr|H0YDL9|H0YDL9_HUMAN;tr|H0YDJ9|H0YDJ9_HUMAN;sp|P60033|CD81_HUMAN;tr|E9PIF1|E9PIF1_HUMAN;tr|A6NMH8|A6NMH8_HUMAN;tr|E9PM31|E9PM31_HUMAN;tr|H0YEE2|H0YEE2_HUMAN	tr|E9PJK1|E9PJK1_HUMAN;tr|E9PRJ8|E9PRJ8_HUMAN;tr|H0YDL9|H0YDL9_HUMAN;tr|H0YDJ9|H0YDJ9_HUMAN;sp|P60033|CD81_HUMAN;tr|E9PIF1|E9PIF1_HUMAN;tr|A6NMH8|A6NMH8_HUMAN	3;3;3;3;3;3;3;1;1	3;3;3;3;3;3;3;1;1	3;3;3;3;3;3;3;1;1	>tr|E9PJK1|E9PJK1_HUMAN Tetraspanin OS=Homo sapiens GN=CD81 PE=1 SV=1;>tr|E9PRJ8|E9PRJ8_HUMAN Tetraspanin (Fragment) OS=Homo sapiens GN=CD81 PE=1 SV=1;>tr|H0YDL9|H0YDL9_HUMAN Tetraspanin (Fragment) OS=Homo sapiens GN=CD81 PE=1 SV=1;>tr|H0YDJ9|H0YDJ9_HUMAN	9	3	3	3	35.8	35.8	35.8	17.963	165	165;209;221;225;236;242;274;93;148	4.893e-93	By matching	By MS/MS	By MS/MS	By MS/MS	By MS/MS	By MS/MS	By MS/MS	49266000	69156000	57340000	56868000	52056000	42472000	58658000	0.0993024334804098	-0.187715207434496
sp|P16152|CBR1_HUMAN;sp|P16152-2|CBR1_HUMAN;tr|E9PQ63|E9PQ63_HUMAN;tr|A8MTM1|A8MTM1_HUMAN;sp|O75828|CBR3_HUMAN	sp|P16152|CBR1_HUMAN;sp|P16152-2|CBR1_HUMAN;tr|E9PQ63|E9PQ63_HUMAN;tr|A8MTM1|A8MTM1_HUMAN	11;7;7;7;2	11;7;7;7;2	11;7;7;7;2	>sp|P16152|CBR1_HUMAN Carbonyl reductase [NADPH] 1 OS=Homo sapiens GN=CBR1 PE=1 SV=3;>sp|P16152-2|CBR1_HUMAN Isoform 2 of Carbonyl reductase [NADPH] 1 OS=Homo sapiens GN=CBR1;>tr|E9PQ63|E9PQ63_HUMAN Carbonyl reductase [NADPH] 1 OS=Homo sapiens GN=CBR1 PE=1	5	11	11	11	54.5	54.5	54.5	30.375	277	277;173;178;222;277	1.8574e-82	By MS/MS	By MS/MS	By MS/MS	By MS/MS	By MS/MS	By MS/MS	By MS/MS	110170000	103190000	91337000	86195000	115190000	94374000	109170000	0.0998464431202261	0.120620363082652
sp|P51572|BAP31_HUMAN;sp|P51572-2|BAP31_HUMAN;tr|C9JSP1|C9JSP1_HUMAN;tr|C9JQ75|C9JQ75_HUMAN;tr|C9J0M4|C9J0M4_HUMAN;tr|C9JMD7|C9JMD7_HUMAN;tr|C9JM14|C9JM14_HUMAN	sp|P51572|BAP31_HUMAN;sp|P51572-2|BAP31_HUMAN;tr|C9JSP1|C9JSP1_HUMAN;tr|C9JQ75|C9JQ75_HUMAN;tr|C9J0M4|C9J0M4_HUMAN;tr|C9JMD7|C9JMD7_HUMAN	8;8;5;5;5;4;2	8;8;5;5;5;4;2	8;8;5;5;5;4;2	>sp|P51572|BAP31_HUMAN B-cell receptor-associated protein 31 OS=Homo sapiens GN=BCAP31 PE=1 SV=3;>sp|P51572-2|BAP31_HUMAN Isoform 2 of B-cell receptor-associated protein 31 OS=Homo sapiens GN=BCAP31;>tr|C9JSP1|C9JSP1_HUMAN B-cell receptor-associated protei	7	8	8	8	33.7	33.7	33.7	27.991	246	246;313;182;187;188;178;138	1.1718e-77	By MS/MS	By MS/MS	By MS/MS	By MS/MS	By MS/MS	By MS/MS	By MS/MS	92143000	96976000	102400000	88812000	81100000	82144000	90757000	0.100051665278535	-0.167383858708989
tr|F5GWX5|F5GWX5_HUMAN;sp|Q14839|CHD4_HUMAN;sp|Q14839-2|CHD4_HUMAN;sp|Q8TDI0|CHD5_HUMAN;tr|K7EMY3|K7EMY3_HUMAN;tr|F5H6N4|F5H6N4_HUMAN;tr|F2Z2R5|F2Z2R5_HUMAN;tr|I3L229|I3L229_HUMAN;tr|H7C3H7|H7C3H7_HUMAN;tr|H7C0J3|H7C0J3_HUMAN;tr|K7EPV1|K7EPV1_HUMAN;tr|K7ESA5|K7ESA5_HUMAN	tr|F5GWX5|F5GWX5_HUMAN;sp|Q14839|CHD4_HUMAN;sp|Q14839-2|CHD4_HUMAN	69;69;69;13;10;4;3;2;2;2;1;1	69;69;69;13;10;4;3;2;2;2;1;1	59;59;59;5;4;4;1;0;0;0;0;0	>tr|F5GWX5|F5GWX5_HUMAN Chromodomain-helicase-DNA-binding protein 4 OS=Homo sapiens GN=CHD4 PE=1 SV=1;>sp|Q14839|CHD4_HUMAN Chromodomain-helicase-DNA-binding protein 4 OS=Homo sapiens GN=CHD4 PE=1 SV=2;>sp|Q14839-2|CHD4_HUMAN Isoform 2 of Chromodomain-heli	12	69	69	59	47.6	47.6	42.9	217.1	1905	1905;1912;1940;1954;1060;354;1225;250;277;383;63;127	0	By MS/MS	By MS/MS	By MS/MS	By MS/MS	By MS/MS	By MS/MS	By MS/MS	590940000	538730000	586140000	586640000	631940000	603980000	594210000	0.100194445964144	0.0838138035871554
sp|P21266|GSTM3_HUMAN;tr|Q5T8R1|Q5T8R1_HUMAN	sp|P21266|GSTM3_HUMAN	14;1	13;0	13;0	>sp|P21266|GSTM3_HUMAN Glutathione S-transferase Mu 3 OS=Homo sapiens GN=GSTM3 PE=1 SV=3	2	14	13	13	68.4	64.4	64.4	26.559	225	225;218	8.6178e-82	By MS/MS	By MS/MS	By MS/MS	By MS/MS	By MS/MS	By MS/MS	By MS/MS	141100000	139990000	1.33e+08	128360000	139490000	137580000	141090000	0.100213103280446	0.0396023995449459
sp|O00303|EIF3F_HUMAN;tr|H0YDT6|H0YDT6_HUMAN;tr|E9PQV8|E9PQV8_HUMAN	sp|O00303|EIF3F_HUMAN	10;3;1	10;3;1	10;3;1	>sp|O00303|EIF3F_HUMAN Eukaryotic translation initiation factor 3 subunit F OS=Homo sapiens GN=EIF3F PE=1 SV=1	3	10	10	10	42.3	42.3	42.3	37.563	357	357;100;124	3.7381e-88	By MS/MS	By MS/MS	By MS/MS	By MS/MS	By MS/MS	By MS/MS	By MS/MS	192570000	188350000	165200000	194330000	245550000	277810000	207350000	0.100246797217699	0.395934131849374
tr|X6RJS7|X6RJS7_HUMAN;sp|P46736-2|BRCC3_HUMAN;sp|P46736-3|BRCC3_HUMAN;sp|P46736|BRCC3_HUMAN;sp|P46736-4|BRCC3_HUMAN;tr|A0A087WZR3|A0A087WZR3_HUMAN;tr|H9KVA9|H9KVA9_HUMAN;sp|P46736-5|BRCC3_HUMAN	tr|X6RJS7|X6RJS7_HUMAN;sp|P46736-2|BRCC3_HUMAN;sp|P46736-3|BRCC3_HUMAN;sp|P46736|BRCC3_HUMAN;sp|P46736-4|BRCC3_HUMAN;tr|A0A087WZR3|A0A087WZR3_HUMAN;tr|H9KVA9|H9KVA9_HUMAN	6;6;6;6;5;5;5;2	6;6;6;6;5;5;5;2	6;6;6;6;5;5;5;2	>tr|X6RJS7|X6RJS7_HUMAN Lys-63-specific deubiquitinase BRCC36 (Fragment) OS=Homo sapiens GN=BRCC3 PE=1 SV=1;>sp|P46736-2|BRCC3_HUMAN Isoform 1 of Lys-63-specific deubiquitinase BRCC36 OS=Homo sapiens GN=BRCC3;>sp|P46736-3|BRCC3_HUMAN Isoform 3 of Lys-63-sp	8	6	6	6	31	31	31	25.756	226	226;291;292;316;202;293;317;247	7.2607e-21	By MS/MS	By MS/MS	By MS/MS	By MS/MS	By MS/MS	By MS/MS	By MS/MS	31500000	31674000	36381000	32354000	31573000	25086000	27783000	0.100508909874493	-0.228472847814569
tr|U3KQC1|U3KQC1_HUMAN;sp|Q9BV38|WDR18_HUMAN;tr|K7EIR0|K7EIR0_HUMAN;tr|K7EML4|K7EML4_HUMAN;tr|U3KQK3|U3KQK3_HUMAN;tr|A0A087X237|A0A087X237_HUMAN;tr|K7EKX5|K7EKX5_HUMAN	tr|U3KQC1|U3KQC1_HUMAN;sp|Q9BV38|WDR18_HUMAN;tr|K7EIR0|K7EIR0_HUMAN	9;9;6;2;1;1;1	9;9;6;2;1;1;1	9;9;6;2;1;1;1	>tr|U3KQC1|U3KQC1_HUMAN WD repeat-containing protein 18 (Fragment) OS=Homo sapiens GN=WDR18 PE=1 SV=1;>sp|Q9BV38|WDR18_HUMAN WD repeat-containing protein 18 OS=Homo sapiens GN=WDR18 PE=1 SV=2;>tr|K7EIR0|K7EIR0_HUMAN WD repeat-containing protein 18 OS=Homo	7	9	9	9	36.8	36.8	36.8	43.237	394	394;432;409;268;48;144;152	3.1919e-61	By MS/MS	By MS/MS	By MS/MS	By MS/MS	By MS/MS	By MS/MS	By MS/MS	60711000	52575000	57682000	53360000	64126000	74862000	56834000	0.100600927523425	0.218970650816018
sp|O76094|SRP72_HUMAN;sp|O76094-2|SRP72_HUMAN;tr|R4GNC1|R4GNC1_HUMAN;tr|D6RDY6|D6RDY6_HUMAN	sp|O76094|SRP72_HUMAN;sp|O76094-2|SRP72_HUMAN	19;18;9;9	19;18;9;9	19;18;9;9	>sp|O76094|SRP72_HUMAN Signal recognition particle subunit SRP72 OS=Homo sapiens GN=SRP72 PE=1 SV=3;>sp|O76094-2|SRP72_HUMAN Isoform 2 of Signal recognition particle subunit SRP72 OS=Homo sapiens GN=SRP72	4	19	19	19	40.8	40.8	40.8	74.605	671	671;610;220;357	2.9995e-173	By MS/MS	By MS/MS	By MS/MS	By MS/MS	By MS/MS	By MS/MS	By MS/MS	146660000	125140000	137450000	129810000	151470000	136940000	133950000	0.100828172987472	0.0630648477671305
sp|Q9Y2W1|TR150_HUMAN	sp|Q9Y2W1|TR150_HUMAN	22	22	21	>sp|Q9Y2W1|TR150_HUMAN Thyroid hormone receptor-associated protein 3 OS=Homo sapiens GN=THRAP3 PE=1 SV=2	1	22	22	21	22.2	22.2	22.2	108.66	955	955	1.3913e-196	By MS/MS	By MS/MS	By MS/MS	By MS/MS	By MS/MS	By MS/MS	By MS/MS	273520000	244880000	260300000	291140000	358470000	333190000	297420000	0.100875087159754	0.301801569555865
sp|O75694|NU155_HUMAN;tr|E9PF10|E9PF10_HUMAN;sp|O75694-2|NU155_HUMAN;tr|D6RA13|D6RA13_HUMAN	sp|O75694|NU155_HUMAN;tr|E9PF10|E9PF10_HUMAN;sp|O75694-2|NU155_HUMAN	30;29;29;1	30;29;29;1	30;29;29;1	>sp|O75694|NU155_HUMAN Nuclear pore complex protein Nup155 OS=Homo sapiens GN=NUP155 PE=1 SV=1;>tr|E9PF10|E9PF10_HUMAN Nuclear pore complex protein Nup155 OS=Homo sapiens GN=NUP155 PE=1 SV=1;>sp|O75694-2|NU155_HUMAN Isoform 2 of Nuclear pore complex protei	4	30	30	30	32.5	32.5	32.5	155.2	1391	1391;1327;1332;54	7.0732e-162	By MS/MS	By MS/MS	By MS/MS	By MS/MS	By MS/MS	By MS/MS	By MS/MS	143810000	135240000	138890000	134740000	166340000	173910000	140280000	0.101004473518073	0.213219595827926
sp|Q16531|DDB1_HUMAN;tr|F5GY55|F5GY55_HUMAN;sp|Q16531-2|DDB1_HUMAN;tr|F5H581|F5H581_HUMAN;tr|F5H2L3|F5H2L3_HUMAN;tr|F5H4N9|F5H4N9_HUMAN;tr|F5H6C5|F5H6C5_HUMAN;tr|F5H238|F5H238_HUMAN;tr|F5GWI0|F5GWI0_HUMAN;tr|F5GZY8|F5GZY8_HUMAN;tr|F5H775|F5H775_HUMAN;tr|F5H0Y5|F5H0Y5_HUMAN;tr|F5GYG8|F5GYG8_HUMAN;tr|F8WF81|F8WF81_HUMAN;tr|F5H198|F5H198_HUMAN;tr|F5H7A0|F5H7A0_HUMAN;tr|F5GZ34|F5GZ34_HUMAN	sp|Q16531|DDB1_HUMAN;tr|F5GY55|F5GY55_HUMAN	46;41;17;10;9;9;9;9;8;8;8;7;6;5;5;5;5	46;41;17;10;9;9;9;9;8;8;8;7;6;5;5;5;5	46;41;17;10;9;9;9;9;8;8;8;7;6;5;5;5;5	>sp|Q16531|DDB1_HUMAN DNA damage-binding protein 1 OS=Homo sapiens GN=DDB1 PE=1 SV=1;>tr|F5GY55|F5GY55_HUMAN Uncharacterized protein OS=Homo sapiens GN=DDB1 PE=1 SV=1	17	46	46	46	50.2	50.2	50.2	126.97	1140	1140;1092;451;267;165;254;272;303;139;146;240;204;109;127;162;182;187	0	By MS/MS	By MS/MS	By MS/MS	By MS/MS	By MS/MS	By MS/MS	By MS/MS	818820000	745910000	821270000	764830000	953520000	815580000	862240000	0.101202864474149	0.155103255719761
sp|P35659|DEK_HUMAN;sp|P35659-2|DEK_HUMAN;tr|B4DFG0|B4DFG0_HUMAN;tr|D6RDA2|D6RDA2_HUMAN;tr|D6R9L5|D6R9L5_HUMAN;tr|H0Y993|H0Y993_HUMAN;tr|H0Y8X0|H0Y8X0_HUMAN	sp|P35659|DEK_HUMAN;sp|P35659-2|DEK_HUMAN;tr|B4DFG0|B4DFG0_HUMAN;tr|D6RDA2|D6RDA2_HUMAN	11;10;10;6;4;4;2	11;10;10;6;4;4;2	11;10;10;6;4;4;2	>sp|P35659|DEK_HUMAN Protein DEK OS=Homo sapiens GN=DEK PE=1 SV=1;>sp|P35659-2|DEK_HUMAN Isoform 2 of Protein DEK OS=Homo sapiens GN=DEK;>tr|B4DFG0|B4DFG0_HUMAN Protein DEK OS=Homo sapiens GN=DEK PE=1 SV=1;>tr|D6RDA2|D6RDA2_HUMAN Protein DEK (Fragment) OS=	7	11	11	11	34.1	34.1	34.1	42.674	375	375;341;347;122;151;156;161	7.4147e-200	By MS/MS	By MS/MS	By MS/MS	By MS/MS	By MS/MS	By MS/MS	By MS/MS	316820000	273900000	309520000	3.06e+08	413690000	373960000	317610000	0.101208674545106	0.288906304457299
sp|P62081|RS7_HUMAN;tr|B5MCP9|B5MCP9_HUMAN	sp|P62081|RS7_HUMAN;tr|B5MCP9|B5MCP9_HUMAN	10;7	10;7	10;7	>sp|P62081|RS7_HUMAN 40S ribosomal protein S7 OS=Homo sapiens GN=RPS7 PE=1 SV=1;>tr|B5MCP9|B5MCP9_HUMAN 40S ribosomal protein S7 OS=Homo sapiens GN=RPS7 PE=1 SV=1	2	10	10	10	60.8	60.8	60.8	22.127	194	194;187	1.0697e-211	By MS/MS	By MS/MS	By MS/MS	By MS/MS	By MS/MS	By MS/MS	By MS/MS	528690000	537490000	505510000	561870000	398180000	469190000	467940000	0.101326585148093	-0.261050472457953
sp|Q15819|UB2V2_HUMAN;tr|G3V113|G3V113_HUMAN;tr|H0YBP9|H0YBP9_HUMAN;tr|H0YBX6|H0YBX6_HUMAN;tr|E5RIF1|E5RIF1_HUMAN;tr|D6RG00|D6RG00_HUMAN	sp|Q15819|UB2V2_HUMAN;tr|G3V113|G3V113_HUMAN;tr|H0YBP9|H0YBP9_HUMAN	9;7;6;4;3;3	4;4;4;1;0;0	4;4;4;1;0;0	>sp|Q15819|UB2V2_HUMAN Ubiquitin-conjugating enzyme E2 variant 2 OS=Homo sapiens GN=UBE2V2 PE=1 SV=4;>tr|G3V113|G3V113_HUMAN Ubiquitin-conjugating enzyme E2 variant 2 OS=Homo sapiens GN=UBE2V2 PE=1 SV=1;>tr|H0YBP9|H0YBP9_HUMAN Ubiquitin-conjugating enzyme	6	9	4	4	69	30.3	30.3	16.363	145	145;105;109;154;52;89	8.2404e-84	By MS/MS	By MS/MS	By MS/MS	By MS/MS	By MS/MS	By MS/MS	By MS/MS	45820000	39484000	42412000	38932000	60950000	47658000	43978000	0.101332726732486	0.28785609476391
sp|Q6UN15-4|FIP1_HUMAN;sp|Q6UN15-5|FIP1_HUMAN;sp|Q6UN15|FIP1_HUMAN;sp|Q6UN15-3|FIP1_HUMAN	sp|Q6UN15-4|FIP1_HUMAN;sp|Q6UN15-5|FIP1_HUMAN;sp|Q6UN15|FIP1_HUMAN;sp|Q6UN15-3|FIP1_HUMAN	6;6;6;5	6;6;6;5	6;6;6;5	>sp|Q6UN15-4|FIP1_HUMAN Isoform 4 of Pre-mRNA 3-end-processing factor FIP1 OS=Homo sapiens GN=FIP1L1;>sp|Q6UN15-5|FIP1_HUMAN Isoform 5 of Pre-mRNA 3-end-processing factor FIP1 OS=Homo sapiens GN=FIP1L1;>sp|Q6UN15|FIP1_HUMAN Pre-mRNA 3-end-processing fac	4	6	6	6	22	22	22	40.834	378	378;588;594;520	6.2901e-36	By MS/MS	By MS/MS	By MS/MS	By MS/MS	By MS/MS	By MS/MS	By MS/MS	82500000	64763000	68910000	70906000	121130000	90283000	75284000	0.101439848568961	0.413116507159812
sp|Q71U36|TBA1A_HUMAN;sp|Q71U36-2|TBA1A_HUMAN;sp|Q13748|TBA3C_HUMAN;sp|Q13748-2|TBA3C_HUMAN;sp|Q6PEY2|TBA3E_HUMAN;tr|F8VQQ4|F8VQQ4_HUMAN;tr|F8VS66|F8VS66_HUMAN;tr|V9GZ17|V9GZ17_HUMAN;tr|F8VRZ4|F8VRZ4_HUMAN;tr|F8VX09|F8VX09_HUMAN;tr|F8VWV9|F8VWV9_HUMAN;tr|F8VRK0|F8VRK0_HUMAN;tr|C9JEV8|C9JEV8_HUMAN;tr|C9JQ00|C9JQ00_HUMAN;tr|F8W0F6|F8W0F6_HUMAN;tr|C9K0S6|C9K0S6_HUMAN;tr|C9JDL2|C9JDL2_HUMAN;tr|F8VXZ7…	sp|Q71U36|TBA1A_HUMAN;sp|Q71U36-2|TBA1A_HUMAN;sp|Q13748|TBA3C_HUMAN;sp|Q13748-2|TBA3C_HUMAN;sp|Q6PEY2|TBA3E_HUMAN	31;30;22;17;16;12;8;8;7;6;6;4;3;3;3;2;2;1	31;30;22;17;16;12;8;8;7;6;6;4;3;3;3;2;2;1	1;1;1;1;1;1;0;0;0;0;0;0;0;0;0;0;0;0	>sp|Q71U36|TBA1A_HUMAN Tubulin alpha-1A chain OS=Homo sapiens GN=TUBA1A PE=1 SV=1;>sp|Q71U36-2|TBA1A_HUMAN Isoform 2 of Tubulin alpha-1A chain OS=Homo sapiens GN=TUBA1A;>sp|Q13748|TBA3C_HUMAN Tubulin alpha-3C/D chain OS=Homo sapiens GN=TUBA3C PE=1 SV=3;>sp	18	31	31	1	82	82	3.1	50.135	451	451;416;450;418;450;219;130;275;112;75;81;49;153;180;231;47;120;26	0	By MS/MS	By MS/MS	By MS/MS	By MS/MS	By MS/MS	By MS/MS	By MS/MS	823700000	855460000	853460000	1004700000	76335000	630460000	546290000	0.101456526025039	-1.08213495786129
sp|Q9NQP4|PFD4_HUMAN;tr|E9PQY2|E9PQY2_HUMAN	sp|Q9NQP4|PFD4_HUMAN;tr|E9PQY2|E9PQY2_HUMAN	5;4	5;4	5;4	>sp|Q9NQP4|PFD4_HUMAN Prefoldin subunit 4 OS=Homo sapiens GN=PFDN4 PE=1 SV=1;>tr|E9PQY2|E9PQY2_HUMAN Prefoldin subunit 4 OS=Homo sapiens GN=PFDN4 PE=1 SV=1	2	5	5	5	38.1	38.1	38.1	15.314	134	134;136	1.8366e-55	By MS/MS	By MS/MS	By MS/MS	By MS/MS	By MS/MS	By MS/MS	By MS/MS	67120000	64733000	64558000	63175000	84665000	69581000	72266000	0.102089926221607	0.21841240373746
sp|Q96I24|FUBP3_HUMAN;sp|Q96I24-2|FUBP3_HUMAN	sp|Q96I24|FUBP3_HUMAN	20;8	20;8	20;8	>sp|Q96I24|FUBP3_HUMAN Far upstream element-binding protein 3 OS=Homo sapiens GN=FUBP3 PE=1 SV=2	2	20	20	20	50.9	50.9	50.9	61.64	572	572;261	4.7099e-185	By MS/MS	By MS/MS	By MS/MS	By MS/MS	By MS/MS	By MS/MS	By MS/MS	181440000	172090000	170770000	189910000	201030000	211140000	190260000	0.102710732880927	0.169482780925158
sp|P55884|EIF3B_HUMAN;sp|P55884-2|EIF3B_HUMAN;tr|C9JZG1|C9JZG1_HUMAN;tr|C9JQN7|C9JQN7_HUMAN	sp|P55884|EIF3B_HUMAN;sp|P55884-2|EIF3B_HUMAN	29;29;11;7	29;29;11;7	29;29;11;7	>sp|P55884|EIF3B_HUMAN Eukaryotic translation initiation factor 3 subunit B OS=Homo sapiens GN=EIF3B PE=1 SV=3;>sp|P55884-2|EIF3B_HUMAN Isoform 2 of Eukaryotic translation initiation factor 3 subunit B OS=Homo sapiens GN=EIF3B	4	29	29	29	46.7	46.7	46.7	92.48	814	814;873;302;153	3.2416e-243	By MS/MS	By MS/MS	By MS/MS	By MS/MS	By MS/MS	By MS/MS	By MS/MS	343300000	326410000	340370000	329860000	430950000	373040000	362070000	0.102727128480423	0.214511123122654
sp|Q96AY3|FKB10_HUMAN;tr|K7ESG6|K7ESG6_HUMAN;tr|H0Y827|H0Y827_HUMAN;tr|K7ELI6|K7ELI6_HUMAN;sp|Q96AY3-2|FKB10_HUMAN;tr|K7EM43|K7EM43_HUMAN;tr|C9JPC3|C9JPC3_HUMAN	sp|Q96AY3|FKB10_HUMAN	13;5;5;4;4;2;1	13;5;5;4;4;2;1	13;5;5;4;4;2;1	>sp|Q96AY3|FKB10_HUMAN Peptidyl-prolyl cis-trans isomerase FKBP10 OS=Homo sapiens GN=FKBP10 PE=1 SV=1	7	13	13	13	30.1	30.1	30.1	64.244	582	582;172;386;171;355;147;81	4.83e-101	By MS/MS	By MS/MS	By MS/MS	By MS/MS	By MS/MS	By MS/MS	By MS/MS	145690000	128290000	146780000	134740000	175010000	145500000	154900000	0.103004327116613	0.190422837597488
sp|O15530-2|PDPK1_HUMAN;tr|E9PER6|E9PER6_HUMAN;sp|O15530-3|PDPK1_HUMAN;sp|O15530|PDPK1_HUMAN;sp|Q6A1A2|PDPK2_HUMAN;sp|O15530-4|PDPK1_HUMAN;sp|O15530-5|PDPK1_HUMAN;tr|H3BQ10|H3BQ10_HUMAN	sp|O15530-2|PDPK1_HUMAN;tr|E9PER6|E9PER6_HUMAN;sp|O15530-3|PDPK1_HUMAN;sp|O15530|PDPK1_HUMAN;sp|Q6A1A2|PDPK2_HUMAN;sp|O15530-4|PDPK1_HUMAN;sp|O15530-5|PDPK1_HUMAN	5;5;5;5;4;4;4;1	5;5;5;5;4;4;4;1	5;5;5;5;4;4;4;1	>sp|O15530-2|PDPK1_HUMAN Isoform 2 of 3-phosphoinositide-dependent protein kinase 1 OS=Homo sapiens GN=PDPK1;>tr|E9PER6|E9PER6_HUMAN 3-phosphoinositide-dependent protein kinase 1 OS=Homo sapiens GN=PDPK1 PE=1 SV=1;>sp|O15530-3|PDPK1_HUMAN Isoform 3 of 3-ph	8	5	5	5	11.9	11.9	11.9	58.034	506	506;529;530;556;396;429;454;149	2.4248e-13	By MS/MS	By MS/MS	By MS/MS	By MS/MS	By MS/MS	By MS/MS	By MS/MS	7829000	11234000	9258100	11223000	9765200	8229200	9870600	0.103115133428776	-0.0899708072193958
sp|Q9Y230|RUVB2_HUMAN;sp|Q9Y230-2|RUVB2_HUMAN;tr|M0R0Y3|M0R0Y3_HUMAN;tr|X6R2L4|X6R2L4_HUMAN;tr|M0QXI6|M0QXI6_HUMAN;tr|M0R0Z0|M0R0Z0_HUMAN	sp|Q9Y230|RUVB2_HUMAN;sp|Q9Y230-2|RUVB2_HUMAN;tr|M0R0Y3|M0R0Y3_HUMAN	27;25;16;9;5;1	27;25;16;9;5;1	27;25;16;9;5;1	>sp|Q9Y230|RUVB2_HUMAN RuvB-like 2 OS=Homo sapiens GN=RUVBL2 PE=1 SV=3;>sp|Q9Y230-2|RUVB2_HUMAN Isoform 2 of RuvB-like 2 OS=Homo sapiens GN=RUVBL2;>tr|M0R0Y3|M0R0Y3_HUMAN RuvB-like 2 OS=Homo sapiens GN=RUVBL2 PE=1 SV=1	6	27	27	27	63.9	63.9	63.9	51.156	463	463;418;354;259;109;50	0	By MS/MS	By MS/MS	By MS/MS	By MS/MS	By MS/MS	By MS/MS	By MS/MS	481060000	461990000	473610000	473560000	577820000	537760000	492570000	0.103495635989136	0.181885321850987
sp|O75475|PSIP1_HUMAN;sp|O75475-3|PSIP1_HUMAN;sp|O75475-2|PSIP1_HUMAN	sp|O75475|PSIP1_HUMAN;sp|O75475-3|PSIP1_HUMAN;sp|O75475-2|PSIP1_HUMAN	18;13;13	17;12;12	17;12;12	>sp|O75475|PSIP1_HUMAN PC4 and SFRS1-interacting protein OS=Homo sapiens GN=PSIP1 PE=1 SV=1;>sp|O75475-3|PSIP1_HUMAN Isoform 3 of PC4 and SFRS1-interacting protein OS=Homo sapiens GN=PSIP1;>sp|O75475-2|PSIP1_HUMAN Isoform 2 of PC4 and SFRS1-interacting pro	3	18	17	17	40.2	38.7	38.7	60.103	530	530;329;333	1.048e-249	By MS/MS	By MS/MS	By MS/MS	By MS/MS	By MS/MS	By MS/MS	By MS/MS	387170000	350150000	370270000	390990000	449220000	446540000	384690000	0.103572827758769	0.188092315292628
tr|H0YN26|H0YN26_HUMAN;sp|P39687|AN32A_HUMAN;tr|H7BZ09|H7BZ09_HUMAN;sp|O95626|AN32D_HUMAN;sp|O43423|AN32C_HUMAN	tr|H0YN26|H0YN26_HUMAN;sp|P39687|AN32A_HUMAN	10;10;2;2;2	10;10;2;2;2	7;7;1;2;2	>tr|H0YN26|H0YN26_HUMAN Acidic leucine-rich nuclear phosphoprotein 32 family member A OS=Homo sapiens GN=ANP32A PE=1 SV=1;>sp|P39687|AN32A_HUMAN Acidic leucine-rich nuclear phosphoprotein 32 family member A OS=Homo sapiens GN=ANP32A PE=1 SV=1	5	10	10	7	48.6	48.6	44.6	19.997	177	177;249;79;131;234	0	By MS/MS	By MS/MS	By MS/MS	By MS/MS	By MS/MS	By MS/MS	By MS/MS	657360000	508340000	604060000	588770000	837240000	712650000	590630000	0.103637852182454	0.275110862974081
sp|Q15007|FL2D_HUMAN;sp|Q15007-2|FL2D_HUMAN;tr|A0A087X1R4|A0A087X1R4_HUMAN	sp|Q15007|FL2D_HUMAN;sp|Q15007-2|FL2D_HUMAN;tr|A0A087X1R4|A0A087X1R4_HUMAN	9;5;5	9;5;5	9;5;5	>sp|Q15007|FL2D_HUMAN Pre-mRNA-splicing regulator WTAP OS=Homo sapiens GN=WTAP PE=1 SV=2;>sp|Q15007-2|FL2D_HUMAN Isoform 2 of Pre-mRNA-splicing regulator WTAP OS=Homo sapiens GN=WTAP;>tr|A0A087X1R4|A0A087X1R4_HUMAN Pre-mRNA-splicing regulator WTAP OS=Homo	3	9	9	9	32.6	32.6	32.6	44.243	396	396;151;170	2.1491e-56	By MS/MS	By MS/MS	By MS/MS	By MS/MS	By MS/MS	By MS/MS	By MS/MS	111940000	93422000	89948000	105990000	142420000	119580000	100750000	0.103888174311303	0.269331957452955
tr|J3QLE5|J3QLE5_HUMAN;sp|P14678-2|RSMB_HUMAN;sp|P63162|RSMN_HUMAN;sp|P14678|RSMB_HUMAN;sp|P63162-2|RSMN_HUMAN;tr|A8MT02|A8MT02_HUMAN;sp|P14678-3|RSMB_HUMAN;tr|J3KRY3|J3KRY3_HUMAN;tr|S4R3P3|S4R3P3_HUMAN	tr|J3QLE5|J3QLE5_HUMAN;sp|P14678-2|RSMB_HUMAN;sp|P63162|RSMN_HUMAN;sp|P14678|RSMB_HUMAN;sp|P63162-2|RSMN_HUMAN;tr|A8MT02|A8MT02_HUMAN;sp|P14678-3|RSMB_HUMAN;tr|J3KRY3|J3KRY3_HUMAN;tr|S4R3P3|S4R3P3_HUMAN	8;8;8;8;8;8;8;5;5	8;8;8;8;8;8;8;5;5	8;8;8;8;8;8;8;5;5	>tr|J3QLE5|J3QLE5_HUMAN Small nuclear ribonucleoprotein-associated protein N (Fragment) OS=Homo sapiens GN=SNRPN PE=4 SV=1;>sp|P14678-2|RSMB_HUMAN Isoform SM-B of Small nuclear ribonucleoprotein-associated proteins B and B OS=Homo sapiens GN=SNRPB;>sp|P63	9	8	8	8	38.5	38.5	38.5	17.546	169	169;231;240;240;244;288;289;59;70	4.8836e-66	By MS/MS	By MS/MS	By MS/MS	By MS/MS	By MS/MS	By MS/MS	By MS/MS	248730000	233630000	230740000	265300000	273130000	279590000	267820000	0.104175825644008	0.161186759920395
sp|Q15020|SART3_HUMAN;tr|B7ZKM0|B7ZKM0_HUMAN;tr|F8VV04|F8VV04_HUMAN;sp|Q15020-2|SART3_HUMAN;tr|H0YHU8|H0YHU8_HUMAN;tr|F8W667|F8W667_HUMAN;tr|F8VVK9|F8VVK9_HUMAN;tr|F8VZM2|F8VZM2_HUMAN;sp|Q15020-3|SART3_HUMAN	sp|Q15020|SART3_HUMAN;tr|B7ZKM0|B7ZKM0_HUMAN;tr|F8VV04|F8VV04_HUMAN	30;29;21;8;5;5;4;4;1	30;29;21;8;5;5;4;4;1	30;29;21;8;5;5;4;4;1	>sp|Q15020|SART3_HUMAN Squamous cell carcinoma antigen recognized by T-cells 3 OS=Homo sapiens GN=SART3 PE=1 SV=1;>tr|B7ZKM0|B7ZKM0_HUMAN SART3 protein OS=Homo sapiens GN=SART3 PE=1 SV=1;>tr|F8VV04|F8VV04_HUMAN Squamous cell carcinoma antigen recognized by	9	30	30	30	37.4	37.4	37.4	109.93	963	963;927;771;364;144;305;111;156;129	1.0017e-205	By MS/MS	By MS/MS	By MS/MS	By MS/MS	By MS/MS	By MS/MS	By MS/MS	261570000	231120000	251150000	247430000	327710000	307770000	251610000	0.10442364887203	0.254839911193935
sp|P28161|GSTM2_HUMAN;sp|P28161-2|GSTM2_HUMAN;tr|E9PHN6|E9PHN6_HUMAN;tr|F6XZQ7|F6XZQ7_HUMAN;tr|E9PHN7|E9PHN7_HUMAN;tr|E9PLF1|E9PLF1_HUMAN;tr|E9PGV1|E9PGV1_HUMAN;tr|H3BQT3|H3BQT3_HUMAN;tr|B9ZVX7|B9ZVX7_HUMAN;sp|Q03013-3|GSTM4_HUMAN;sp|P09488-2|GSTM1_HUMAN;sp|Q03013-2|GSTM4_HUMAN;sp|Q03013|GSTM4_HUMAN;sp|P09488|GSTM1_HUMAN;tr|E7EWW9|E7EWW9_HUMAN;tr|Q5T8Q9|Q5T8Q9_HUMAN;sp|P46439|GSTM5_HUMAN	sp|P28161|GSTM2_HUMAN;sp|P28161-2|GSTM2_HUMAN;tr|E9PHN6|E9PHN6_HUMAN;tr|F6XZQ7|F6XZQ7_HUMAN;tr|E9PHN7|E9PHN7_HUMAN;tr|E9PLF1|E9PLF1_HUMAN	15;14;14;14;13;10;6;3;3;3;3;3;3;3;3;2;2	15;14;14;14;13;10;6;3;3;3;3;3;3;3;3;2;2	14;13;13;13;12;9;6;3;3;3;3;3;3;3;3;1;1	>sp|P28161|GSTM2_HUMAN Glutathione S-transferase Mu 2 OS=Homo sapiens GN=GSTM2 PE=1 SV=2;>sp|P28161-2|GSTM2_HUMAN Isoform 2 of Glutathione S-transferase Mu 2 OS=Homo sapiens GN=GSTM2;>tr|E9PHN6|E9PHN6_HUMAN Glutathione S-transferase Mu 2 OS=Homo sapiens GN	17	15	15	14	71.1	71.1	67	25.744	218	218;191;193;220;181;147;87;85;149;157;181;195;218;218;237;202;218	2.138e-91	By MS/MS	By MS/MS	By MS/MS	By MS/MS	By MS/MS	By MS/MS	By MS/MS	183680000	167240000	180140000	162500000	205920000	175990000	183970000	0.104824188019415	0.121512952412216
sp|Q9UHG2|PCSK1_HUMAN	sp|Q9UHG2|PCSK1_HUMAN	4	4	4	>sp|Q9UHG2|PCSK1_HUMAN ProSAAS OS=Homo sapiens GN=PCSK1N PE=1 SV=1	1	4	4	4	26.5	26.5	26.5	27.372	260	260	9.4696e-48	By MS/MS	By MS/MS	By MS/MS	By MS/MS	By MS/MS	By MS/MS	By MS/MS	31167000	27815000	24436000	26615000	38861000	31662000	27167000	0.104846051139234	0.243384025855715
tr|C9J4Z3|C9J4Z3_HUMAN;sp|P61513|RL37A_HUMAN;tr|M0R0A1|M0R0A1_HUMAN;tr|Q6P4E4|Q6P4E4_HUMAN;tr|E9PEL3|E9PEL3_HUMAN;tr|M0R2L6|M0R2L6_HUMAN;tr|G5E9R3|G5E9R3_HUMAN;sp|A6NKH3|RL37L_HUMAN	tr|C9J4Z3|C9J4Z3_HUMAN;sp|P61513|RL37A_HUMAN;tr|M0R0A1|M0R0A1_HUMAN;tr|Q6P4E4|Q6P4E4_HUMAN;tr|E9PEL3|E9PEL3_HUMAN;tr|M0R2L6|M0R2L6_HUMAN	3;3;2;2;2;2;1;1	3;3;2;2;2;2;1;1	3;3;2;2;2;2;1;1	>tr|C9J4Z3|C9J4Z3_HUMAN 60S ribosomal protein L37a OS=Homo sapiens GN=RPL37A PE=1 SV=1;>sp|P61513|RL37A_HUMAN 60S ribosomal protein L37a OS=Homo sapiens GN=RPL37A PE=1 SV=2;>tr|M0R0A1|M0R0A1_HUMAN 60S ribosomal protein L37a OS=Homo sapiens GN=RPL37A PE=1 S	8	3	3	3	55.9	55.9	55.9	7.624	68	68;92;60;72;75;88;58;93	9.4419e-80	By MS/MS	By MS/MS	By MS/MS	By MS/MS	By MS/MS	By MS/MS	By MS/MS	133590000	113860000	128560000	125500000	130060000	149940000	130240000	0.104965558598166	0.125227198199467
sp|O14776-2|TCRG1_HUMAN;sp|O14776|TCRG1_HUMAN;tr|G3V220|G3V220_HUMAN	sp|O14776-2|TCRG1_HUMAN;sp|O14776|TCRG1_HUMAN;tr|G3V220|G3V220_HUMAN	25;25;18	25;25;18	25;25;18	>sp|O14776-2|TCRG1_HUMAN Isoform 2 of Transcription elongation regulator 1 OS=Homo sapiens GN=TCERG1;>sp|O14776|TCRG1_HUMAN Transcription elongation regulator 1 OS=Homo sapiens GN=TCERG1 PE=1 SV=2;>tr|G3V220|G3V220_HUMAN Transcription elongation regulator	3	25	25	25	23.7	23.7	23.7	121.69	1077	1077;1098;1032	1.2142e-150	By MS/MS	By MS/MS	By MS/MS	By MS/MS	By MS/MS	By MS/MS	By MS/MS	256600000	2.03e+08	228680000	255670000	299160000	281280000	239040000	0.105255938814295	0.211035795389889
sp|P52735-3|VAV2_HUMAN;sp|P52735-2|VAV2_HUMAN;sp|P52735|VAV2_HUMAN	sp|P52735-3|VAV2_HUMAN;sp|P52735-2|VAV2_HUMAN;sp|P52735|VAV2_HUMAN	12;12;12	12;12;12	12;12;12	>sp|P52735-3|VAV2_HUMAN Isoform 3 of Guanine nucleotide exchange factor VAV2 OS=Homo sapiens GN=VAV2;>sp|P52735-2|VAV2_HUMAN Isoform 2 of Guanine nucleotide exchange factor VAV2 OS=Homo sapiens GN=VAV2;>sp|P52735|VAV2_HUMAN Guanine nucleotide exchange fact	3	12	12	12	19.4	19.4	19.4	97.031	839	839;868;878	2.8369e-46	By MS/MS	By MS/MS	By MS/MS	By MS/MS	By MS/MS	By MS/MS	By MS/MS	31388000	37552000	32120000	32820000	19361000	16894000	31331000	0.105643177794045	-0.571106619178113
sp|Q96JM2-3|ZN462_HUMAN;sp|Q96JM2|ZN462_HUMAN;sp|Q96JM2-2|ZN462_HUMAN;tr|H3BLX4|H3BLX4_HUMAN;tr|U3KQ68|U3KQ68_HUMAN;tr|U3KQU3|U3KQU3_HUMAN;tr|H0Y6H9|H0Y6H9_HUMAN	sp|Q96JM2-3|ZN462_HUMAN;sp|Q96JM2|ZN462_HUMAN;sp|Q96JM2-2|ZN462_HUMAN;tr|H3BLX4|H3BLX4_HUMAN	23;22;16;16;1;1;1	23;22;16;16;1;1;1	23;22;16;16;1;1;1	>sp|Q96JM2-3|ZN462_HUMAN Isoform 3 of Zinc finger protein 462 OS=Homo sapiens GN=ZNF462;>sp|Q96JM2|ZN462_HUMAN Zinc finger protein 462 OS=Homo sapiens GN=ZNF462 PE=1 SV=3;>sp|Q96JM2-2|ZN462_HUMAN Isoform 2 of Zinc finger protein 462 OS=Homo sapiens GN=ZNF4	7	23	23	23	13.3	13.3	13.3	291.11	2566	2566;2506;1412;1449;87;110;208	2.126e-87	By MS/MS	By MS/MS	By MS/MS	By MS/MS	By MS/MS	By MS/MS	By MS/MS	65191000	52277000	59662000	66777000	73414000	70917000	63741000	0.105712410704693	0.18578917236707
tr|D3YTB1|D3YTB1_HUMAN;sp|P62910|RL32_HUMAN;tr|F8W727|F8W727_HUMAN;tr|D3YTI8|D3YTI8_HUMAN	tr|D3YTB1|D3YTB1_HUMAN;sp|P62910|RL32_HUMAN;tr|F8W727|F8W727_HUMAN	8;8;8;1	8;8;8;1	8;8;8;1	>tr|D3YTB1|D3YTB1_HUMAN 60S ribosomal protein L32 (Fragment) OS=Homo sapiens GN=RPL32 PE=1 SV=1;>sp|P62910|RL32_HUMAN 60S ribosomal protein L32 OS=Homo sapiens GN=RPL32 PE=1 SV=2;>tr|F8W727|F8W727_HUMAN 60S ribosomal protein L32 OS=Homo sapiens GN=RPL32 PE	4	8	8	8	44.4	44.4	44.4	15.616	133	133;135;153;62	6.8371e-77	By MS/MS	By MS/MS	By MS/MS	By MS/MS	By MS/MS	By MS/MS	By MS/MS	200600000	173700000	187510000	198240000	226820000	231020000	190660000	0.105918318071662	0.186049744174207
tr|E9PF16|E9PF16_HUMAN;sp|Q96CM8-3|ACSF2_HUMAN;sp|Q96CM8|ACSF2_HUMAN;sp|Q96CM8-2|ACSF2_HUMAN;sp|Q96CM8-4|ACSF2_HUMAN;tr|D6RF87|D6RF87_HUMAN	tr|E9PF16|E9PF16_HUMAN;sp|Q96CM8-3|ACSF2_HUMAN;sp|Q96CM8|ACSF2_HUMAN;sp|Q96CM8-2|ACSF2_HUMAN;sp|Q96CM8-4|ACSF2_HUMAN	7;7;7;7;6;1	7;7;7;7;6;1	7;7;7;7;6;1	>tr|E9PF16|E9PF16_HUMAN Acyl-CoA synthetase family member 2, mitochondrial OS=Homo sapiens GN=ACSF2 PE=4 SV=1;>sp|Q96CM8-3|ACSF2_HUMAN Isoform 3 of Acyl-CoA synthetase family member 2, mitochondrial OS=Homo sapiens GN=ACSF2;>sp|Q96CM8|ACSF2_HUMAN Acyl-CoA	6	7	7	7	16.6	16.6	16.6	63.652	572	572;602;615;640;455;183	1.7469e-31	By MS/MS	By MS/MS	By MS/MS	By MS/MS	By MS/MS	By MS/MS	By MS/MS	38278000	36682000	34952000	34554000	46532000	37871000	38669000	0.106195656004266	0.183810077055115
sp|P61011|SRP54_HUMAN;sp|P61011-2|SRP54_HUMAN;tr|G3V4F7|G3V4F7_HUMAN;tr|G3V480|G3V480_HUMAN;tr|G3V346|G3V346_HUMAN;tr|G3V3L9|G3V3L9_HUMAN	sp|P61011|SRP54_HUMAN;sp|P61011-2|SRP54_HUMAN;tr|G3V4F7|G3V4F7_HUMAN	16;14;12;4;1;1	16;14;12;4;1;1	16;14;12;4;1;1	>sp|P61011|SRP54_HUMAN Signal recognition particle 54 kDa protein OS=Homo sapiens GN=SRP54 PE=1 SV=1;>sp|P61011-2|SRP54_HUMAN Isoform 2 of Signal recognition particle 54 kDa protein OS=Homo sapiens GN=SRP54;>tr|G3V4F7|G3V4F7_HUMAN Signal recognition partic	6	16	16	16	40.7	40.7	40.7	55.704	504	504;455;440;74;44;55	2.3106e-151	By MS/MS	By MS/MS	By MS/MS	By MS/MS	By MS/MS	By MS/MS	By MS/MS	102070000	98221000	92419000	90314000	96018000	103040000	96529000	0.106370805435181	0.041185526836884
sp|Q9C0E8-3|LNP_HUMAN;sp|Q9C0E8-2|LNP_HUMAN;sp|Q9C0E8|LNP_HUMAN;sp|Q9C0E8-4|LNP_HUMAN	sp|Q9C0E8-3|LNP_HUMAN;sp|Q9C0E8-2|LNP_HUMAN;sp|Q9C0E8|LNP_HUMAN;sp|Q9C0E8-4|LNP_HUMAN	6;6;6;5	6;6;6;5	6;6;6;5	>sp|Q9C0E8-3|LNP_HUMAN Isoform 3 of Protein lunapark OS=Homo sapiens GN=LNP;>sp|Q9C0E8-2|LNP_HUMAN Isoform 2 of Protein lunapark OS=Homo sapiens GN=LNP;>sp|Q9C0E8|LNP_HUMAN Protein lunapark OS=Homo sapiens GN=LNP PE=1 SV=2;>sp|Q9C0E8-4|LNP_HUMAN Isoform 4	4	6	6	6	30.8	30.8	30.8	33	305	305;423;428;459	3.3007e-21	By MS/MS	By MS/MS	By MS/MS	By MS/MS	By MS/MS	By MS/MS	By MS/MS	18268000	19417000	19541000	16518000	23239000	24031000	21963000	0.106446625555575	0.323971690771495
sp|Q92820|GGH_HUMAN	sp|Q92820|GGH_HUMAN	9	9	9	>sp|Q92820|GGH_HUMAN Gamma-glutamyl hydrolase OS=Homo sapiens GN=GGH PE=1 SV=2	1	9	9	9	31.4	31.4	31.4	35.964	318	318	6.0516e-76	By MS/MS	By MS/MS	By MS/MS	By MS/MS	By MS/MS	By MS/MS	By MS/MS	148560000	133110000	142760000	133510000	210990000	151810000	169590000	0.106476242067773	0.347410987106119
sp|P24539|AT5F1_HUMAN;tr|Q5QNZ2|Q5QNZ2_HUMAN	sp|P24539|AT5F1_HUMAN;tr|Q5QNZ2|Q5QNZ2_HUMAN	11;9	11;9	11;9	>sp|P24539|AT5F1_HUMAN ATP synthase F(0) complex subunit B1, mitochondrial OS=Homo sapiens GN=ATP5F1 PE=1 SV=2;>tr|Q5QNZ2|Q5QNZ2_HUMAN ATP synthase F(0) complex subunit B1, mitochondrial OS=Homo sapiens GN=ATP5F1 PE=1 SV=1	2	11	11	11	52.3	52.3	52.3	28.908	256	256;195	1.8325e-53	By MS/MS	By MS/MS	By MS/MS	By MS/MS	By MS/MS	By MS/MS	By MS/MS	171050000	161200000	170630000	147410000	217180000	172510000	187270000	0.106515962645014	0.242425562623202
sp|Q15477|SKIV2_HUMAN;tr|H7C5N0|H7C5N0_HUMAN;tr|H7C4L3|H7C4L3_HUMAN	sp|Q15477|SKIV2_HUMAN	11;4;2	11;4;2	11;4;2	>sp|Q15477|SKIV2_HUMAN Helicase SKI2W OS=Homo sapiens GN=SKIV2L PE=1 SV=3	3	11	11	11	11.6	11.6	11.6	137.75	1246	1246;156;182	2.5792e-48	By MS/MS	By MS/MS	By MS/MS	By MS/MS	By MS/MS	By MS/MS	By MS/MS	19110000	26110000	25870000	21047000	22243000	20200000	22540000	0.106545640009633	-0.0886807764264458
sp|P49321|NASP_HUMAN;sp|P49321-3|NASP_HUMAN;sp|P49321-4|NASP_HUMAN;sp|P49321-2|NASP_HUMAN;tr|Q5T624|Q5T624_HUMAN;tr|E9PPR5|E9PPR5_HUMAN;tr|E9PI86|E9PI86_HUMAN;tr|H0YF33|H0YF33_HUMAN;tr|E9PRH9|E9PRH9_HUMAN;tr|H0YDS9|H0YDS9_HUMAN;tr|E9PNB5|E9PNB5_HUMAN;tr|E9PPQ8|E9PPQ8_HUMAN;tr|E9PQG5|E9PQG5_HUMAN;tr|E9PAU3|E9PAU3_HUMAN;tr|E9PJQ2|E9PJQ2_HUMAN;tr|E9PKR5|E9PKR5_HUMAN	sp|P49321|NASP_HUMAN;sp|P49321-3|NASP_HUMAN;sp|P49321-4|NASP_HUMAN;sp|P49321-2|NASP_HUMAN	38;34;30;22;18;16;12;11;10;8;5;5;1;1;1;1	38;34;30;22;18;16;12;11;10;8;5;5;1;1;1;1	38;34;30;22;18;16;12;11;10;8;5;5;1;1;1;1	>sp|P49321|NASP_HUMAN Nuclear autoantigenic sperm protein OS=Homo sapiens GN=NASP PE=1 SV=2;>sp|P49321-3|NASP_HUMAN Isoform 3 of Nuclear autoantigenic sperm protein OS=Homo sapiens GN=NASP;>sp|P49321-4|NASP_HUMAN Isoform 4 of Nuclear autoantigenic sperm pr	16	38	38	38	70.9	70.9	70.9	85.237	788	788;790;724;449;422;317;256;288;268;175;143;154;37;38;55;56	0	By MS/MS	By MS/MS	By MS/MS	By MS/MS	By MS/MS	By MS/MS	By MS/MS	1351900000	1160300000	1268800000	1312400000	1706400000	1.447e+09	1334500000	0.10670822836793	0.232449008396758
sp|Q07065|CKAP4_HUMAN	sp|Q07065|CKAP4_HUMAN	27	27	27	>sp|Q07065|CKAP4_HUMAN Cytoskeleton-associated protein 4 OS=Homo sapiens GN=CKAP4 PE=1 SV=2	1	27	27	27	53.3	53.3	53.3	66.022	602	602	0	By MS/MS	By MS/MS	By MS/MS	By MS/MS	By MS/MS	By MS/MS	By MS/MS	950470000	897160000	923500000	952180000	1141400000	1068200000	966970000	0.106735717338401	0.185921571598952
sp|Q9UQE7|SMC3_HUMAN	sp|Q9UQE7|SMC3_HUMAN	37	37	37	>sp|Q9UQE7|SMC3_HUMAN Structural maintenance of chromosomes protein 3 OS=Homo sapiens GN=SMC3 PE=1 SV=2	1	37	37	37	37.6	37.6	37.6	141.54	1217	1217	0	By MS/MS	By MS/MS	By MS/MS	By MS/MS	By MS/MS	By MS/MS	By MS/MS	374260000	334320000	364250000	363060000	438120000	383290000	375450000	0.106754800208229	0.152346673353087
sp|P78310|CXAR_HUMAN;sp|P78310-7|CXAR_HUMAN;sp|P78310-2|CXAR_HUMAN;sp|P78310-6|CXAR_HUMAN	sp|P78310|CXAR_HUMAN;sp|P78310-7|CXAR_HUMAN;sp|P78310-2|CXAR_HUMAN;sp|P78310-6|CXAR_HUMAN	16;14;14;14	16;14;14;14	7;5;5;5	>sp|P78310|CXAR_HUMAN Coxsackievirus and adenovirus receptor OS=Homo sapiens GN=CXADR PE=1 SV=1;>sp|P78310-7|CXAR_HUMAN Isoform 7 of Coxsackievirus and adenovirus receptor OS=Homo sapiens GN=CXADR;>sp|P78310-2|CXAR_HUMAN Isoform 2 of Coxsackievirus and ade	4	16	16	7	51.8	51.8	26.6	40.029	365	365;324;344;352	2.8248e-186	By MS/MS	By MS/MS	By MS/MS	By MS/MS	By MS/MS	By MS/MS	By MS/MS	77127000	104590000	88176000	83756000	84852000	73923000	84248000	0.106929157154161	-0.126187823823852
sp|O94776|MTA2_HUMAN;sp|O94776-2|MTA2_HUMAN	sp|O94776|MTA2_HUMAN;sp|O94776-2|MTA2_HUMAN	21;15	20;14	20;14	>sp|O94776|MTA2_HUMAN Metastasis-associated protein MTA2 OS=Homo sapiens GN=MTA2 PE=1 SV=1;>sp|O94776-2|MTA2_HUMAN Isoform 2 of Metastasis-associated protein MTA2 OS=Homo sapiens GN=MTA2	2	21	20	20	40.4	38.5	38.5	75.022	668	668;495	8.7649e-96	By MS/MS	By MS/MS	By MS/MS	By MS/MS	By MS/MS	By MS/MS	By MS/MS	141210000	1.26e+08	136620000	145150000	171190000	154860000	146830000	0.10793617355596	0.19975803390355
sp|P35269|T2FA_HUMAN;tr|M0QXD6|M0QXD6_HUMAN;tr|M0R0R9|M0R0R9_HUMAN;tr|M0R0Z3|M0R0Z3_HUMAN	sp|P35269|T2FA_HUMAN;tr|M0QXD6|M0QXD6_HUMAN;tr|M0R0R9|M0R0R9_HUMAN	10;7;5;4	10;7;5;4	10;7;5;4	>sp|P35269|T2FA_HUMAN General transcription factor IIF subunit 1 OS=Homo sapiens GN=GTF2F1 PE=1 SV=2;>tr|M0QXD6|M0QXD6_HUMAN General transcription factor IIF subunit 1 (Fragment) OS=Homo sapiens GN=GTF2F1 PE=1 SV=1;>tr|M0R0R9|M0R0R9_HUMAN General transcrip	4	10	10	10	25.3	25.3	25.3	58.24	517	517;433;381;127	4.3987e-58	By MS/MS	By MS/MS	By MS/MS	By MS/MS	By MS/MS	By MS/MS	By MS/MS	54763000	51488000	55092000	51296000	65027000	69534000	55599000	0.10795582009609	0.253845082644282
sp|P30419-2|NMT1_HUMAN;sp|P30419|NMT1_HUMAN;tr|K7EN82|K7EN82_HUMAN;tr|B7Z8J4|B7Z8J4_HUMAN	sp|P30419-2|NMT1_HUMAN;sp|P30419|NMT1_HUMAN	9;9;4;3	9;9;4;3	6;6;4;3	>sp|P30419-2|NMT1_HUMAN Isoform Short of Glycylpeptide N-tetradecanoyltransferase 1 OS=Homo sapiens GN=NMT1;>sp|P30419|NMT1_HUMAN Glycylpeptide N-tetradecanoyltransferase 1 OS=Homo sapiens GN=NMT1 PE=1 SV=2	4	9	9	6	30.5	30.5	20	48.14	416	416;496;72;137	2.1946e-112	By MS/MS	By MS/MS	By MS/MS	By MS/MS	By MS/MS	By MS/MS	By MS/MS	65511000	53222000	60660000	56158000	66321000	70611000	56033000	0.108013124479345	0.127337237626125
sp|O15260-2|SURF4_HUMAN;tr|Q5T8U5|Q5T8U5_HUMAN;sp|O15260|SURF4_HUMAN;sp|O15260-3|SURF4_HUMAN;tr|B7Z1G8|B7Z1G8_HUMAN	sp|O15260-2|SURF4_HUMAN;tr|Q5T8U5|Q5T8U5_HUMAN;sp|O15260|SURF4_HUMAN;sp|O15260-3|SURF4_HUMAN	5;5;5;4;2	5;5;5;4;2	5;5;5;4;2	>sp|O15260-2|SURF4_HUMAN Isoform 2 of Surfeit locus protein 4 OS=Homo sapiens GN=SURF4;>tr|Q5T8U5|Q5T8U5_HUMAN Surfeit 4 OS=Homo sapiens GN=SURF4 PE=1 SV=1;>sp|O15260|SURF4_HUMAN Surfeit locus protein 4 OS=Homo sapiens GN=SURF4 PE=1 SV=3;>sp|O15260-3|SURF4	5	5	5	5	36.5	36.5	36.5	17.97	159	159;186;269;128;226	1.6468e-54	By MS/MS	By MS/MS	By MS/MS	By MS/MS	By MS/MS	By MS/MS	By MS/MS	141720000	154740000	153770000	147950000	113080000	123700000	150530000	0.108534579150213	-0.212053424882785
sp|Q12874|SF3A3_HUMAN	sp|Q12874|SF3A3_HUMAN	17	17	17	>sp|Q12874|SF3A3_HUMAN Splicing factor 3A subunit 3 OS=Homo sapiens GN=SF3A3 PE=1 SV=1	1	17	17	17	42.5	42.5	42.5	58.848	501	501	3.5652e-276	By MS/MS	By MS/MS	By MS/MS	By MS/MS	By MS/MS	By MS/MS	By MS/MS	333650000	285070000	312380000	325130000	419110000	370480000	322310000	0.108865794779649	0.238963914914193
sp|P38919|IF4A3_HUMAN;tr|I3L3H2|I3L3H2_HUMAN	sp|P38919|IF4A3_HUMAN	25;5	22;3	22;3	>sp|P38919|IF4A3_HUMAN Eukaryotic initiation factor 4A-III OS=Homo sapiens GN=EIF4A3 PE=1 SV=4	2	25	22	22	72.3	66.4	66.4	46.871	411	411;125	2.6739e-282	By MS/MS	By MS/MS	By MS/MS	By MS/MS	By MS/MS	By MS/MS	By MS/MS	689290000	6.45e+08	639400000	697780000	872370000	789550000	702450000	0.109073797609325	0.238859503534039
sp|Q15717|ELAV1_HUMAN;sp|Q15717-2|ELAV1_HUMAN;tr|M0QZR9|M0QZR9_HUMAN;tr|M0R055|M0R055_HUMAN	sp|Q15717|ELAV1_HUMAN;sp|Q15717-2|ELAV1_HUMAN;tr|M0QZR9|M0QZR9_HUMAN	13;11;8;2	12;10;7;2	12;10;7;2	>sp|Q15717|ELAV1_HUMAN ELAV-like protein 1 OS=Homo sapiens GN=ELAVL1 PE=1 SV=2;>sp|Q15717-2|ELAV1_HUMAN Isoform 2 of ELAV-like protein 1 OS=Homo sapiens GN=ELAVL1;>tr|M0QZR9|M0QZR9_HUMAN ELAV-like protein 1 OS=Homo sapiens GN=ELAVL1 PE=1 SV=1	4	13	12	12	53.7	50.9	50.9	36.091	326	326;353;153;133	6.6617e-280	By MS/MS	By MS/MS	By MS/MS	By MS/MS	By MS/MS	By MS/MS	By MS/MS	690650000	633450000	657420000	708090000	869230000	760960000	727220000	0.109075494537506	0.224843199100098
sp|P55265-5|DSRAD_HUMAN;sp|P55265|DSRAD_HUMAN;sp|P55265-4|DSRAD_HUMAN;tr|H0YCK3|H0YCK3_HUMAN;sp|P55265-2|DSRAD_HUMAN;sp|P55265-3|DSRAD_HUMAN	sp|P55265-5|DSRAD_HUMAN;sp|P55265|DSRAD_HUMAN;sp|P55265-4|DSRAD_HUMAN;tr|H0YCK3|H0YCK3_HUMAN;sp|P55265-2|DSRAD_HUMAN;sp|P55265-3|DSRAD_HUMAN	29;29;29;25;25;24	29;29;29;25;25;24	29;29;29;25;25;24	>sp|P55265-5|DSRAD_HUMAN Isoform 5 of Double-stranded RNA-specific adenosine deaminase OS=Homo sapiens GN=ADAR;>sp|P55265|DSRAD_HUMAN Double-stranded RNA-specific adenosine deaminase OS=Homo sapiens GN=ADAR PE=1 SV=4;>sp|P55265-4|DSRAD_HUMAN Isoform 4 of D	6	29	29	29	41.4	41.4	41.4	103.64	931	931;1226;1269;1195;1200;1181	1.5781e-295	By MS/MS	By MS/MS	By MS/MS	By MS/MS	By MS/MS	By MS/MS	By MS/MS	344400000	309410000	344170000	348450000	417440000	376960000	361830000	0.109205069785233	0.19532668293313
sp|Q9Y3I0|RTCB_HUMAN	sp|Q9Y3I0|RTCB_HUMAN	27	27	27	>sp|Q9Y3I0|RTCB_HUMAN tRNA-splicing ligase RtcB homolog OS=Homo sapiens GN=RTCB PE=1 SV=1	1	27	27	27	68.9	68.9	68.9	55.21	505	505	0	By MS/MS	By MS/MS	By MS/MS	By MS/MS	By MS/MS	By MS/MS	By MS/MS	875480000	812830000	814190000	838690000	1120300000	1002200000	856770000	0.109661789943357	0.249634349545667
sp|Q6PI78|TMM65_HUMAN	sp|Q6PI78|TMM65_HUMAN	2	2	2	>sp|Q6PI78|TMM65_HUMAN Transmembrane protein 65 OS=Homo sapiens GN=TMEM65 PE=1 SV=2	1	2	2	2	9.2	9.2	9.2	25.498	240	240	4.0186e-09	By MS/MS	By matching	By MS/MS	By MS/MS	By MS/MS	By MS/MS	By MS/MS	10166000	9393900	11758000	11978000	8841500	10045000	8529400	0.109927330910581	-0.244180078254758
sp|P53004|BIEA_HUMAN;tr|C9J1E1|C9J1E1_HUMAN	sp|P53004|BIEA_HUMAN	9;2	9;2	9;2	>sp|P53004|BIEA_HUMAN Biliverdin reductase A OS=Homo sapiens GN=BLVRA PE=1 SV=2	2	9	9	9	35.5	35.5	35.5	33.428	296	296;102	1.1671e-56	By MS/MS	By MS/MS	By MS/MS	By MS/MS	By MS/MS	By MS/MS	By MS/MS	69268000	65687000	65269000	62481000	68470000	64959000	74559000	0.110135841944816	0.0780941336433362
sp|Q9UEE9|CFDP1_HUMAN;sp|Q9UEE9-2|CFDP1_HUMAN	sp|Q9UEE9|CFDP1_HUMAN;sp|Q9UEE9-2|CFDP1_HUMAN	4;2	4;2	4;2	>sp|Q9UEE9|CFDP1_HUMAN Craniofacial development protein 1 OS=Homo sapiens GN=CFDP1 PE=1 SV=1;>sp|Q9UEE9-2|CFDP1_HUMAN Isoform 2 of Craniofacial development protein 1 OS=Homo sapiens GN=CFDP1	2	4	4	4	18.7	18.7	18.7	33.592	299	299;217	4.0123e-58	By MS/MS	By MS/MS	By MS/MS	By MS/MS	By MS/MS	By MS/MS	By MS/MS	59064000	38769000	47757000	44426000	59926000	55153000	42043000	0.110189650934147	0.140801794621775
sp|O60763|USO1_HUMAN;sp|O60763-2|USO1_HUMAN;REV__tr|R4GMN2|R4GMN2_HUMAN;REV__sp|Q5VZ89-5|DEN4C_HUMAN;REV__sp|Q5VZ89-6|DEN4C_HUMAN;REV__sp|Q5VZ89|DEN4C_HUMAN;REV__tr|R4GNB2|R4GNB2_HUMAN;REV__tr|R4GN35|R4GN35_HUMAN	sp|O60763|USO1_HUMAN;sp|O60763-2|USO1_HUMAN	29;29;1;1;1;1;1;1	29;29;1;1;1;1;1;1	29;29;1;1;1;1;1;1	>sp|O60763|USO1_HUMAN General vesicular transport factor p115 OS=Homo sapiens GN=USO1 PE=1 SV=2;>sp|O60763-2|USO1_HUMAN Isoform 2 of General vesicular transport factor p115 OS=Homo sapiens GN=USO1	8	29	29	29	39.5	39.5	39.5	107.89	962	962;973;378;1387;1607;1673;1909;1958	2.5378e-219	By MS/MS	By MS/MS	By MS/MS	By MS/MS	By MS/MS	By MS/MS	By MS/MS	245210000	230820000	236530000	244270000	328230000	274180000	265620000	0.110395101851012	0.274519779988519
sp|Q6IN85|P4R3A_HUMAN;sp|Q6IN85-2|P4R3A_HUMAN;tr|G3V5Z3|G3V5Z3_HUMAN;sp|Q6IN85-4|P4R3A_HUMAN;sp|Q6IN85-5|P4R3A_HUMAN;tr|H0YIY8|H0YIY8_HUMAN;tr|G3V5A2|G3V5A2_HUMAN;tr|G3V4R3|G3V4R3_HUMAN;tr|G3V231|G3V231_HUMAN;tr|H0YJN6|H0YJN6_HUMAN	sp|Q6IN85|P4R3A_HUMAN;sp|Q6IN85-2|P4R3A_HUMAN;tr|G3V5Z3|G3V5Z3_HUMAN;sp|Q6IN85-4|P4R3A_HUMAN;sp|Q6IN85-5|P4R3A_HUMAN;tr|H0YIY8|H0YIY8_HUMAN	15;14;13;11;10;10;6;3;3;3	15;14;13;11;10;10;6;3;3;3	9;8;7;6;5;5;2;0;0;3	>sp|Q6IN85|P4R3A_HUMAN Serine/threonine-protein phosphatase 4 regulatory subunit 3A OS=Homo sapiens GN=SMEK1 PE=1 SV=1;>sp|Q6IN85-2|P4R3A_HUMAN Isoform 2 of Serine/threonine-protein phosphatase 4 regulatory subunit 3A OS=Homo sapiens GN=SMEK1;>tr|G3V5Z3|G3	10	15	15	9	23.2	23.2	15.5	95.367	833	833;820;706;594;540;543;190;99;150;199	1.4053e-83	By MS/MS	By MS/MS	By MS/MS	By MS/MS	By MS/MS	By MS/MS	By MS/MS	50298000	47886000	46169000	48609000	51639000	48464000	48390000	0.110628498469171	0.0371156572952103
sp|Q6ZMI0|PPR21_HUMAN;sp|Q6ZMI0-2|PPR21_HUMAN;sp|Q6ZMI0-5|PPR21_HUMAN;sp|Q6ZMI0-3|PPR21_HUMAN;sp|Q6ZMI0-4|PPR21_HUMAN;tr|H7C1Y1|H7C1Y1_HUMAN	sp|Q6ZMI0|PPR21_HUMAN;sp|Q6ZMI0-2|PPR21_HUMAN;sp|Q6ZMI0-5|PPR21_HUMAN;sp|Q6ZMI0-3|PPR21_HUMAN	7;6;5;4;2;1	7;6;5;4;2;1	7;6;5;4;2;1	>sp|Q6ZMI0|PPR21_HUMAN Protein phosphatase 1 regulatory subunit 21 OS=Homo sapiens GN=PPP1R21 PE=1 SV=1;>sp|Q6ZMI0-2|PPR21_HUMAN Isoform 2 of Protein phosphatase 1 regulatory subunit 21 OS=Homo sapiens GN=PPP1R21;>sp|Q6ZMI0-5|PPR21_HUMAN Isoform 5 of Prote	6	7	7	7	13.7	13.7	13.7	88.313	780	780;769;738;574;363;116	4.6267e-42	By MS/MS	By MS/MS	By MS/MS	By MS/MS	By MS/MS	By MS/MS	By MS/MS	21991000	17501000	19469000	22480000	27865000	24891000	21225000	0.111179716806095	0.276437024632387
sp|P78417|GSTO1_HUMAN;tr|Q5TA02|Q5TA02_HUMAN;sp|P78417-3|GSTO1_HUMAN;sp|P78417-2|GSTO1_HUMAN;tr|Q5TA01|Q5TA01_HUMAN	sp|P78417|GSTO1_HUMAN;tr|Q5TA02|Q5TA02_HUMAN;sp|P78417-3|GSTO1_HUMAN;sp|P78417-2|GSTO1_HUMAN;tr|Q5TA01|Q5TA01_HUMAN	11;10;10;8;7	11;10;10;8;7	11;10;10;8;7	>sp|P78417|GSTO1_HUMAN Glutathione S-transferase omega-1 OS=Homo sapiens GN=GSTO1 PE=1 SV=2;>tr|Q5TA02|Q5TA02_HUMAN Glutathione S-transferase omega-1 (Fragment) OS=Homo sapiens GN=GSTO1 PE=1 SV=1;>sp|P78417-3|GSTO1_HUMAN Isoform 3 of Glutathione S-transfer	5	11	11	11	44.8	44.8	44.8	27.566	241	241;200;213;208;180	6.2295e-35	By MS/MS	By MS/MS	By MS/MS	By MS/MS	By MS/MS	By MS/MS	By MS/MS	89409000	87188000	93074000	84355000	116990000	96837000	106530000	0.112333354615989	0.270862696840752
sp|Q9Y5B9|SP16H_HUMAN;tr|G3V5A4|G3V5A4_HUMAN;tr|G3V401|G3V401_HUMAN;tr|G3V2X0|G3V2X0_HUMAN	sp|Q9Y5B9|SP16H_HUMAN	33;1;1;1	33;1;1;1	33;1;1;1	>sp|Q9Y5B9|SP16H_HUMAN FACT complex subunit SPT16 OS=Homo sapiens GN=SUPT16H PE=1 SV=1	4	33	33	33	39	39	39	119.91	1047	1047;66;81;83	0	By MS/MS	By MS/MS	By MS/MS	By MS/MS	By MS/MS	By MS/MS	By MS/MS	553930000	488940000	512210000	541920000	645360000	587690000	525090000	0.112889069389811	0.160760594141255
tr|D6RFM0|D6RFM0_HUMAN;tr|D6RAH7|D6RAH7_HUMAN;sp|P62837-2|UB2D2_HUMAN;tr|H9KV45|H9KV45_HUMAN;sp|P62837|UB2D2_HUMAN;sp|P61077|UB2D3_HUMAN;tr|A0A087WY85|A0A087WY85_HUMAN;sp|P61077-2|UB2D3_HUMAN;sp|P61077-3|UB2D3_HUMAN;tr|D6RAW0|D6RAW0_HUMAN	tr|D6RFM0|D6RFM0_HUMAN;tr|D6RAH7|D6RAH7_HUMAN;sp|P62837-2|UB2D2_HUMAN;tr|H9KV45|H9KV45_HUMAN;sp|P62837|UB2D2_HUMAN;sp|P61077|UB2D3_HUMAN;tr|A0A087WY85|A0A087WY85_HUMAN;sp|P61077-2|UB2D3_HUMAN;sp|P61077-3|UB2D3_HUMAN;tr|D6RAW0|D6RAW0_HUMAN	3;3;3;3;3;3;3;3;3;2	3;3;3;3;3;3;3;3;3;2	2;2;2;2;2;2;2;2;2;1	>tr|D6RFM0|D6RFM0_HUMAN Ubiquitin-conjugating enzyme E2 D2 (Fragment) OS=Homo sapiens GN=UBE2D2 PE=3 SV=1;>tr|D6RAH7|D6RAH7_HUMAN Ubiquitin-conjugating enzyme E2 D3 OS=Homo sapiens GN=UBE2D3 PE=3 SV=1;>sp|P62837-2|UB2D2_HUMAN Isoform 2 of Ubiquitin-conjuga	10	3	3	2	54.1	54.1	35.7	11.065	98	98;118;118;141;147;147;148;148;149;72	1.011e-43	By MS/MS	By MS/MS	By MS/MS	By MS/MS	By matching	By MS/MS	By MS/MS	43225000	75523000	45758000	51132000	50470000	33693000	31174000	0.113155428303467	-0.487718532313271
sp|P55060-3|XPO2_HUMAN;sp|P55060|XPO2_HUMAN;sp|P55060-4|XPO2_HUMAN;sp|P55060-2|XPO2_HUMAN	sp|P55060-3|XPO2_HUMAN;sp|P55060|XPO2_HUMAN;sp|P55060-4|XPO2_HUMAN	41;41;37;13	41;41;37;13	41;41;37;13	>sp|P55060-3|XPO2_HUMAN Isoform 3 of Exportin-2 OS=Homo sapiens GN=CSE1L;>sp|P55060|XPO2_HUMAN Exportin-2 OS=Homo sapiens GN=CSE1L PE=1 SV=3;>sp|P55060-4|XPO2_HUMAN Isoform 4 of Exportin-2 OS=Homo sapiens GN=CSE1L	4	41	41	41	52.4	52.4	52.4	107.78	945	945;971;915;195	0	By MS/MS	By MS/MS	By MS/MS	By MS/MS	By MS/MS	By MS/MS	By MS/MS	7325900000	6464700000	7133700000	6768100000	8863800000	7931200000	6978700000	0.113499443236646	0.194913860397971
sp|O43674|NDUB5_HUMAN;tr|H0Y886|H0Y886_HUMAN;sp|O43674-2|NDUB5_HUMAN;tr|E7EWP0|E7EWP0_HUMAN;tr|H7C568|H7C568_HUMAN;tr|A0A087WYD0|A0A087WYD0_HUMAN	sp|O43674|NDUB5_HUMAN;tr|H0Y886|H0Y886_HUMAN;sp|O43674-2|NDUB5_HUMAN;tr|E7EWP0|E7EWP0_HUMAN	3;3;2;2;1;1	3;3;2;2;1;1	3;3;2;2;1;1	>sp|O43674|NDUB5_HUMAN NADH dehydrogenase [ubiquinone] 1 beta subcomplex subunit 5, mitochondrial OS=Homo sapiens GN=NDUFB5 PE=1 SV=1;>tr|H0Y886|H0Y886_HUMAN NADH dehydrogenase [ubiquinone] 1 beta subcomplex subunit 5, mitochondrial (Fragment) OS=Homo sapi	6	3	3	3	16.9	16.9	16.9	21.75	189	189;206;137;177;100;135	4.2823e-12	By MS/MS	By MS/MS	By MS/MS	By MS/MS	By MS/MS	By MS/MS	By MS/MS	11897000	10603000	11787000	10582000	13952000	11134000	13640000	0.113906757340865	0.202620961807475
sp|Q9NQC3|RTN4_HUMAN;sp|Q9NQC3-6|RTN4_HUMAN;sp|Q9NQC3-4|RTN4_HUMAN;sp|Q9NQC3-5|RTN4_HUMAN;sp|Q9NQC3-3|RTN4_HUMAN;tr|H7C106|H7C106_HUMAN;tr|C9J685|C9J685_HUMAN	sp|Q9NQC3|RTN4_HUMAN;sp|Q9NQC3-6|RTN4_HUMAN;sp|Q9NQC3-4|RTN4_HUMAN	41;36;34;10;5;5;2	41;36;34;10;5;5;2	31;31;28;0;0;0;2	>sp|Q9NQC3|RTN4_HUMAN Reticulon-4 OS=Homo sapiens GN=RTN4 PE=1 SV=2;>sp|Q9NQC3-6|RTN4_HUMAN Isoform 6 of Reticulon-4 OS=Homo sapiens GN=RTN4;>sp|Q9NQC3-4|RTN4_HUMAN Isoform 4 of Reticulon-4 OS=Homo sapiens GN=RTN4	7	41	41	31	62.2	62.2	44.7	129.93	1192	1192;986;960;392;199;203;91	0	By MS/MS	By MS/MS	By MS/MS	By MS/MS	By MS/MS	By MS/MS	By MS/MS	840040000	958670000	899170000	830440000	708500000	753950000	869250000	0.113962729131825	-0.18256173119295
sp|Q9NY33|DPP3_HUMAN;sp|Q9NY33-4|DPP3_HUMAN;tr|G3V1D3|G3V1D3_HUMAN;tr|G3V180|G3V180_HUMAN;tr|E9PPK9|E9PPK9_HUMAN;sp|Q9NY33-2|DPP3_HUMAN;tr|E9PKK8|E9PKK8_HUMAN;tr|E9PQ14|E9PQ14_HUMAN;tr|E9PNX5|E9PNX5_HUMAN;tr|E9PQF2|E9PQF2_HUMAN	sp|Q9NY33|DPP3_HUMAN;sp|Q9NY33-4|DPP3_HUMAN;tr|G3V1D3|G3V1D3_HUMAN;tr|G3V180|G3V180_HUMAN	18;17;17;17;7;7;6;6;4;3	18;17;17;17;7;7;6;6;4;3	18;17;17;17;7;7;6;6;4;3	>sp|Q9NY33|DPP3_HUMAN Dipeptidyl peptidase 3 OS=Homo sapiens GN=DPP3 PE=1 SV=2;>sp|Q9NY33-4|DPP3_HUMAN Isoform 4 of Dipeptidyl peptidase 3 OS=Homo sapiens GN=DPP3;>tr|G3V1D3|G3V1D3_HUMAN Dipeptidyl peptidase 3 OS=Homo sapiens GN=DPP3 PE=1 SV=1;>tr|G3V180|G	10	18	18	18	37.6	37.6	37.6	82.588	737	737;707;756;757;201;317;170;177;104;90	2.328e-181	By MS/MS	By MS/MS	By MS/MS	By MS/MS	By MS/MS	By MS/MS	By MS/MS	180090000	175330000	172840000	164800000	214020000	180050000	186010000	0.114020300704256	0.158309122599085
sp|P26232-2|CTNA2_HUMAN;sp|P26232-5|CTNA2_HUMAN;sp|P26232|CTNA2_HUMAN;sp|P26232-3|CTNA2_HUMAN;sp|P26232-6|CTNA2_HUMAN;sp|P26232-4|CTNA2_HUMAN;tr|C9IZ88|C9IZ88_HUMAN;tr|B9A010|B9A010_HUMAN;tr|C9J144|C9J144_HUMAN	sp|P26232-2|CTNA2_HUMAN;sp|P26232-5|CTNA2_HUMAN;sp|P26232|CTNA2_HUMAN;sp|P26232-3|CTNA2_HUMAN;sp|P26232-6|CTNA2_HUMAN;sp|P26232-4|CTNA2_HUMAN	36;36;34;32;21;20;6;4;1	27;27;25;25;16;15;4;4;1	27;27;25;25;16;15;4;4;1	>sp|P26232-2|CTNA2_HUMAN Isoform 2 of Catenin alpha-2 OS=Homo sapiens GN=CTNNA2;>sp|P26232-5|CTNA2_HUMAN Isoform 5 of Catenin alpha-2 OS=Homo sapiens GN=CTNNA2;>sp|P26232|CTNA2_HUMAN Catenin alpha-2 OS=Homo sapiens GN=CTNNA2 PE=1 SV=5;>sp|P26232-3|CTNA2_HU	9	36	27	27	55.9	45.6	45.6	100.45	905	905;939;953;860;584;537;117;190;66	0	By MS/MS	By MS/MS	By MS/MS	By MS/MS	By MS/MS	By MS/MS	By MS/MS	223090000	261050000	241690000	214450000	216380000	1.75e+08	211540000	0.114138791432254	-0.226086345368399
sp|Q12888|TP53B_HUMAN;sp|Q12888-2|TP53B_HUMAN;tr|A6NNK5|A6NNK5_HUMAN;sp|Q12888-3|TP53B_HUMAN;tr|C9JXV0|C9JXV0_HUMAN;tr|H7BZY0|H7BZY0_HUMAN;tr|H7C3N7|H7C3N7_HUMAN;tr|M0R142|M0R142_HUMAN;tr|H7C151|H7C151_HUMAN;tr|H7C495|H7C495_HUMAN	sp|Q12888|TP53B_HUMAN;sp|Q12888-2|TP53B_HUMAN;tr|A6NNK5|A6NNK5_HUMAN;sp|Q12888-3|TP53B_HUMAN	69;69;67;67;34;9;7;3;1;1	69;69;67;67;34;9;7;3;1;1	69;69;67;67;34;9;7;3;1;1	>sp|Q12888|TP53B_HUMAN Tumor suppressor p53-binding protein 1 OS=Homo sapiens GN=TP53BP1 PE=1 SV=2;>sp|Q12888-2|TP53B_HUMAN Isoform 2 of Tumor suppressor p53-binding protein 1 OS=Homo sapiens GN=TP53BP1;>tr|A6NNK5|A6NNK5_HUMAN Tumor suppressor p53-binding	10	69	69	69	56.4	56.4	56.4	213.57	1972	1972;1977;1927;1975;1033;163;192;144;48;149	0	By MS/MS	By MS/MS	By MS/MS	By MS/MS	By MS/MS	By MS/MS	By MS/MS	915610000	835740000	866250000	938900000	1130600000	983080000	957680000	0.11425715118533	0.203456959017149
sp|Q06330-3|SUH_HUMAN;sp|Q06330-2|SUH_HUMAN;sp|Q06330-5|SUH_HUMAN;sp|Q06330-4|SUH_HUMAN;sp|Q06330-6|SUH_HUMAN;sp|Q06330-7|SUH_HUMAN;sp|Q06330|SUH_HUMAN;tr|D6R927|D6R927_HUMAN;tr|H0Y8R3|H0Y8R3_HUMAN;tr|D6RB37|D6RB37_HUMAN;tr|D6RBQ8|D6RBQ8_HUMAN;tr|D6R946|D6R946_HUMAN;tr|D6RA45|D6RA45_HUMAN;tr|D6RCM1|D6RCM1_HUMAN	sp|Q06330-3|SUH_HUMAN;sp|Q06330-2|SUH_HUMAN;sp|Q06330-5|SUH_HUMAN;sp|Q06330-4|SUH_HUMAN;sp|Q06330-6|SUH_HUMAN;sp|Q06330-7|SUH_HUMAN;sp|Q06330|SUH_HUMAN;tr|D6R927|D6R927_HUMAN	5;5;5;5;5;5;5;4;2;1;1;1;1;1	5;5;5;5;5;5;5;4;2;1;1;1;1;1	5;5;5;5;5;5;5;4;2;1;1;1;1;1	>sp|Q06330-3|SUH_HUMAN Isoform APCR-3 of Recombining binding protein suppressor of hairless OS=Homo sapiens GN=RBPJ;>sp|Q06330-2|SUH_HUMAN Isoform APCR-1 of Recombining binding protein suppressor of hairless OS=Homo sapiens GN=RBPJ;>sp|Q06330-5|SUH_HUMAN I	14	5	5	5	14.6	14.6	14.6	45.641	411	411;425;465;485;486;487;500;382;135;143;157;178;189;230	3.5537e-24	By MS/MS	By MS/MS	By MS/MS	By MS/MS	By MS/MS	By MS/MS	By MS/MS	21248000	16850000	20603000	21666000	27549000	27936000	21332000	0.114794324820987	0.349859892546868
sp|P46527|CDN1B_HUMAN;tr|E7ES52|E7ES52_HUMAN;tr|H7C2T1|H7C2T1_HUMAN	sp|P46527|CDN1B_HUMAN;tr|E7ES52|E7ES52_HUMAN	5;4;2	5;4;2	5;4;2	>sp|P46527|CDN1B_HUMAN Cyclin-dependent kinase inhibitor 1B OS=Homo sapiens GN=CDKN1B PE=1 SV=1;>tr|E7ES52|E7ES52_HUMAN Cyclin-dependent kinase inhibitor 1B OS=Homo sapiens GN=CDKN1B PE=1 SV=1	3	5	5	5	42.9	42.9	42.9	22.073	198	198;205;104	5.7988e-32	By MS/MS	By MS/MS	By MS/MS	By MS/MS	By MS/MS	By MS/MS	By MS/MS	36776000	28488000	30997000	33994000	56780000	40626000	35690000	0.114995141967193	0.446165959943423
tr|H0YDU8|H0YDU8_HUMAN;sp|P53041|PPP5_HUMAN;tr|A8MU39|A8MU39_HUMAN	tr|H0YDU8|H0YDU8_HUMAN;sp|P53041|PPP5_HUMAN;tr|A8MU39|A8MU39_HUMAN	16;16;11	16;16;11	16;16;11	>tr|H0YDU8|H0YDU8_HUMAN Serine/threonine-protein phosphatase (Fragment) OS=Homo sapiens GN=PPP5C PE=1 SV=1;>sp|P53041|PPP5_HUMAN Serine/threonine-protein phosphatase 5 OS=Homo sapiens GN=PPP5C PE=1 SV=1;>tr|A8MU39|A8MU39_HUMAN Serine/threonine-protein phos	3	16	16	16	44.3	44.3	44.3	55.096	485	485;499;371	3.4584e-196	By MS/MS	By MS/MS	By MS/MS	By MS/MS	By MS/MS	By MS/MS	By MS/MS	196350000	186090000	182560000	174560000	204550000	178610000	201170000	0.11507433305746	0.0751536627153856
sp|P61201|CSN2_HUMAN;sp|P61201-2|CSN2_HUMAN;tr|B4DIH5|B4DIH5_HUMAN;tr|H0YKU5|H0YKU5_HUMAN;tr|H0YM03|H0YM03_HUMAN;tr|H0YMC2|H0YMC2_HUMAN	sp|P61201|CSN2_HUMAN;sp|P61201-2|CSN2_HUMAN;tr|B4DIH5|B4DIH5_HUMAN;tr|H0YKU5|H0YKU5_HUMAN	16;15;13;9;5;3	16;15;13;9;5;3	16;15;13;9;5;3	>sp|P61201|CSN2_HUMAN COP9 signalosome complex subunit 2 OS=Homo sapiens GN=COPS2 PE=1 SV=1;>sp|P61201-2|CSN2_HUMAN Isoform 2 of COP9 signalosome complex subunit 2 OS=Homo sapiens GN=COPS2;>tr|B4DIH5|B4DIH5_HUMAN COP9 signalosome complex subunit 2 OS=Homo	6	16	16	16	44	44	44	51.596	443	443;450;379;263;183;55	8.8623e-70	By MS/MS	By MS/MS	By MS/MS	By MS/MS	By MS/MS	By MS/MS	By MS/MS	145720000	146330000	149360000	133470000	184130000	167760000	155450000	0.115404887563426	0.234729569594136
sp|P63244|GBLP_HUMAN;tr|J3KPE3|J3KPE3_HUMAN;tr|D6RAC2|D6RAC2_HUMAN;tr|H0Y8W2|H0Y8W2_HUMAN;tr|D6REE5|D6REE5_HUMAN;tr|H0YAF8|H0YAF8_HUMAN;tr|H0YAM7|H0YAM7_HUMAN;tr|D6RHH4|D6RHH4_HUMAN;tr|D6R9Z1|D6R9Z1_HUMAN;tr|D6R9L0|D6R9L0_HUMAN;tr|D6RFX4|D6RFX4_HUMAN;tr|D6RBD0|D6RBD0_HUMAN;tr|D6RAU2|D6RAU2_HUMAN;tr|E9PD14|E9PD14_HUMAN;tr|D6RFZ9|D6RFZ9_HUMAN;tr|D6RF23|D6RF23_HUMAN;tr|H0Y8R5|H0Y8R5_HUMAN;tr|D6RGK8|…	sp|P63244|GBLP_HUMAN;tr|J3KPE3|J3KPE3_HUMAN;tr|D6RAC2|D6RAC2_HUMAN;tr|H0Y8W2|H0Y8W2_HUMAN;tr|D6REE5|D6REE5_HUMAN;tr|H0YAF8|H0YAF8_HUMAN;tr|H0YAM7|H0YAM7_HUMAN;tr|D6RHH4|D6RHH4_HUMAN;tr|D6R9Z1|D6R9Z1_HUMAN;tr|D6R9L0|D6R9L0_HUMAN;tr|D6RFX4|D6RFX4_HUMAN	18;16;14;13;13;12;12;11;10;10;9;8;7;7;7;6;6;4;4;4;3;2	18;16;14;13;13;12;12;11;10;10;9;8;7;7;7;6;6;4;4;4;3;2	18;16;14;13;13;12;12;11;10;10;9;8;7;7;7;6;6;4;4;4;3;2	>sp|P63244|GBLP_HUMAN Guanine nucleotide-binding protein subunit beta-2-like 1 OS=Homo sapiens GN=GNB2L1 PE=1 SV=3;>tr|J3KPE3|J3KPE3_HUMAN Guanine nucleotide-binding protein subunit beta-2-like 1 OS=Homo sapiens GN=GNB2L1 PE=1 SV=1;>tr|D6RAC2|D6RAC2_HUMAN	22	18	18	18	77.3	77.3	77.3	35.076	317	317;273;269;274;321;198;247;233;237;300;194;160;147;153;198;101;138;71;83;116;86;39	0	By MS/MS	By MS/MS	By MS/MS	By MS/MS	By MS/MS	By MS/MS	By MS/MS	1272200000	1207100000	1202200000	1.223e+09	1555500000	1389400000	1253200000	0.115437191510119	0.190667966512671
sp|O00231|PSD11_HUMAN;sp|O00231-2|PSD11_HUMAN;tr|J3QRY4|J3QRY4_HUMAN;tr|J3QS13|J3QS13_HUMAN;tr|J3KSW3|J3KSW3_HUMAN	sp|O00231|PSD11_HUMAN;sp|O00231-2|PSD11_HUMAN	24;24;8;5;1	24;24;8;5;1	24;24;8;5;1	>sp|O00231|PSD11_HUMAN 26S proteasome non-ATPase regulatory subunit 11 OS=Homo sapiens GN=PSMD11 PE=1 SV=3;>sp|O00231-2|PSD11_HUMAN Isoform 2 of 26S proteasome non-ATPase regulatory subunit 11 OS=Homo sapiens GN=PSMD11	5	24	24	24	63.5	63.5	63.5	47.463	422	422;423;188;90;45	4.9526e-223	By MS/MS	By MS/MS	By MS/MS	By MS/MS	By MS/MS	By MS/MS	By MS/MS	524910000	514430000	521710000	490370000	586210000	550600000	521310000	0.115583022965377	0.10796302534101
sp|Q96B54|ZN428_HUMAN;tr|M0QXZ5|M0QXZ5_HUMAN	sp|Q96B54|ZN428_HUMAN;tr|M0QXZ5|M0QXZ5_HUMAN	4;4	4;4	4;4	>sp|Q96B54|ZN428_HUMAN Zinc finger protein 428 OS=Homo sapiens GN=ZNF428 PE=1 SV=2;>tr|M0QXZ5|M0QXZ5_HUMAN Zinc finger protein 428 (Fragment) OS=Homo sapiens GN=ZNF428 PE=1 SV=1	2	4	4	4	29.8	29.8	29.8	20.48	188	188;218	3.9432e-77	By MS/MS	By MS/MS	By MS/MS	By MS/MS	By MS/MS	By MS/MS	By MS/MS	77873000	74551000	70136000	72914000	108680000	88843000	79230000	0.115606288389998	0.320605267988189
sp|Q14152|EIF3A_HUMAN;sp|Q14152-2|EIF3A_HUMAN	sp|Q14152|EIF3A_HUMAN;sp|Q14152-2|EIF3A_HUMAN	35;33	35;33	35;33	>sp|Q14152|EIF3A_HUMAN Eukaryotic translation initiation factor 3 subunit A OS=Homo sapiens GN=EIF3A PE=1 SV=1;>sp|Q14152-2|EIF3A_HUMAN Isoform 2 of Eukaryotic translation initiation factor 3 subunit A OS=Homo sapiens GN=EIF3A	2	35	35	35	31.3	31.3	31.3	166.57	1382	1382;1348	8.2359e-303	By MS/MS	By MS/MS	By MS/MS	By MS/MS	By MS/MS	By MS/MS	By MS/MS	470170000	445520000	457100000	466490000	540910000	526020000	465510000	0.115652519338165	0.151726965147823
sp|P51116|FXR2_HUMAN;tr|I3L1Z2|I3L1Z2_HUMAN	sp|P51116|FXR2_HUMAN	16;4	14;4	13;4	>sp|P51116|FXR2_HUMAN Fragile X mental retardation syndrome-related protein 2 OS=Homo sapiens GN=FXR2 PE=1 SV=2	2	16	14	13	33.9	31.5	28.7	74.222	673	673;118	1.1617e-122	By MS/MS	By MS/MS	By MS/MS	By MS/MS	By MS/MS	By MS/MS	By MS/MS	65140000	62915000	66138000	68177000	71583000	74797000	78042000	0.116024740473738	0.1896488407249
sp|P36871|PGM1_HUMAN;sp|P36871-2|PGM1_HUMAN;sp|P36871-3|PGM1_HUMAN	sp|P36871|PGM1_HUMAN;sp|P36871-2|PGM1_HUMAN;sp|P36871-3|PGM1_HUMAN	14;10;8	14;10;8	14;10;8	>sp|P36871|PGM1_HUMAN Phosphoglucomutase-1 OS=Homo sapiens GN=PGM1 PE=1 SV=3;>sp|P36871-2|PGM1_HUMAN Isoform 2 of Phosphoglucomutase-1 OS=Homo sapiens GN=PGM1;>sp|P36871-3|PGM1_HUMAN Isoform 3 of Phosphoglucomutase-1 OS=Homo sapiens GN=PGM1	3	14	14	14	33.6	33.6	33.6	61.448	562	562;580;365	2.3013e-44	By MS/MS	By MS/MS	By MS/MS	By MS/MS	By MS/MS	By MS/MS	By MS/MS	70245000	62030000	67309000	57512000	87041000	75042000	64065000	0.11611174950848	0.229997572114034
sp|Q49A26-4|GLYR1_HUMAN;sp|Q49A26|GLYR1_HUMAN;sp|Q49A26-5|GLYR1_HUMAN;tr|K7EMM8|K7EMM8_HUMAN;sp|Q49A26-2|GLYR1_HUMAN;sp|Q49A26-3|GLYR1_HUMAN;tr|K7EPU6|K7EPU6_HUMAN;tr|K7EQB2|K7EQB2_HUMAN;tr|K7EK70|K7EK70_HUMAN	sp|Q49A26-4|GLYR1_HUMAN;sp|Q49A26|GLYR1_HUMAN;sp|Q49A26-5|GLYR1_HUMAN;tr|K7EMM8|K7EMM8_HUMAN;sp|Q49A26-2|GLYR1_HUMAN;sp|Q49A26-3|GLYR1_HUMAN	14;14;13;13;13;13;3;2;1	14;14;13;13;13;13;3;2;1	14;14;13;13;13;13;3;2;1	>sp|Q49A26-4|GLYR1_HUMAN Isoform 4 of Putative oxidoreductase GLYR1 OS=Homo sapiens GN=GLYR1;>sp|Q49A26|GLYR1_HUMAN Putative oxidoreductase GLYR1 OS=Homo sapiens GN=GLYR1 PE=1 SV=3;>sp|Q49A26-5|GLYR1_HUMAN Isoform 5 of Putative oxidoreductase GLYR1 OS=Homo	9	14	14	14	50	50	50	52.558	484	484;553;472;524;536;547;171;186;37	5.4325e-167	By MS/MS	By MS/MS	By MS/MS	By MS/MS	By MS/MS	By MS/MS	By MS/MS	195950000	175620000	197640000	189880000	218410000	218040000	192830000	0.116139807642798	0.144468644615077
sp|P32969|RL9_HUMAN;tr|H0Y9V9|H0Y9V9_HUMAN;tr|D6RAN4|D6RAN4_HUMAN;tr|E7ESE0|E7ESE0_HUMAN;tr|H0Y9R4|H0Y9R4_HUMAN	sp|P32969|RL9_HUMAN;tr|H0Y9V9|H0Y9V9_HUMAN;tr|D6RAN4|D6RAN4_HUMAN;tr|E7ESE0|E7ESE0_HUMAN	10;9;8;6;4	10;9;8;6;4	10;9;8;6;4	>sp|P32969|RL9_HUMAN 60S ribosomal protein L9 OS=Homo sapiens GN=RPL9 PE=1 SV=1;>tr|H0Y9V9|H0Y9V9_HUMAN 60S ribosomal protein L9 (Fragment) OS=Homo sapiens GN=RPL9 PE=1 SV=1;>tr|D6RAN4|D6RAN4_HUMAN 60S ribosomal protein L9 (Fragment) OS=Homo sapiens GN=RPL	5	10	10	10	65.1	65.1	65.1	21.863	192	192;189;182;166;91	8.1779e-245	By MS/MS	By MS/MS	By MS/MS	By MS/MS	By MS/MS	By MS/MS	By MS/MS	467320000	418970000	405640000	447230000	533760000	460350000	436730000	0.116200134529501	0.133509190265656
sp|O96019|ACL6A_HUMAN;sp|O96019-2|ACL6A_HUMAN;tr|H7C5S0|H7C5S0_HUMAN;tr|C9JQT2|C9JQT2_HUMAN	sp|O96019|ACL6A_HUMAN;sp|O96019-2|ACL6A_HUMAN	15;13;7;4	15;13;7;4	13;11;7;4	>sp|O96019|ACL6A_HUMAN Actin-like protein 6A OS=Homo sapiens GN=ACTL6A PE=1 SV=1;>sp|O96019-2|ACL6A_HUMAN Isoform 2 of Actin-like protein 6A OS=Homo sapiens GN=ACTL6A	4	15	15	13	47.6	47.6	45	47.46	429	429;387;161;50	8.891e-200	By MS/MS	By MS/MS	By MS/MS	By MS/MS	By MS/MS	By MS/MS	By MS/MS	314940000	281710000	316300000	317870000	345050000	341190000	320490000	0.116335039890363	0.125094519033035
sp|P62873|GBB1_HUMAN;sp|P62873-2|GBB1_HUMAN;tr|F6UT28|F6UT28_HUMAN;tr|B1AKQ8|B1AKQ8_HUMAN;tr|F6X3N5|F6X3N5_HUMAN;tr|B3KVK2|B3KVK2_HUMAN;tr|F5H8J8|F5H8J8_HUMAN;tr|F5H100|F5H100_HUMAN;tr|F5H0S8|F5H0S8_HUMAN;sp|P16520-2|GBB3_HUMAN;tr|E9PCP0|E9PCP0_HUMAN;sp|P16520|GBB3_HUMAN	sp|P62873|GBB1_HUMAN;sp|P62873-2|GBB1_HUMAN;tr|F6UT28|F6UT28_HUMAN;tr|B1AKQ8|B1AKQ8_HUMAN;tr|F6X3N5|F6X3N5_HUMAN	15;14;10;8;8;6;2;2;2;2;2;2	15;14;10;8;8;6;2;2;2;2;2;2	9;9;5;4;3;5;0;0;0;0;0;0	>sp|P62873|GBB1_HUMAN Guanine nucleotide-binding protein G(I)/G(S)/G(T) subunit beta-1 OS=Homo sapiens GN=GNB1 PE=1 SV=3;>sp|P62873-2|GBB1_HUMAN Isoform 2 of Guanine nucleotide-binding protein G(I)/G(S)/G(T) subunit beta-1 OS=Homo sapiens GN=GNB1;>tr|F6UT2	12	15	15	9	66.5	66.5	39.1	37.377	340	340;332;165;108;163;240;232;232;265;297;339;340	0	By MS/MS	By MS/MS	By MS/MS	By MS/MS	By MS/MS	By MS/MS	By MS/MS	675490000	1003700000	838720000	729400000	444700000	629760000	820560000	0.116926309820911	-0.36199454217597
sp|Q99614|TTC1_HUMAN;tr|H0YB37|H0YB37_HUMAN	sp|Q99614|TTC1_HUMAN;tr|H0YB37|H0YB37_HUMAN	6;3	6;3	6;3	>sp|Q99614|TTC1_HUMAN Tetratricopeptide repeat protein 1 OS=Homo sapiens GN=TTC1 PE=1 SV=1;>tr|H0YB37|H0YB37_HUMAN Tetratricopeptide repeat protein 1 (Fragment) OS=Homo sapiens GN=TTC1 PE=1 SV=1	2	6	6	6	28.8	28.8	28.8	33.526	292	292;163	9.9662e-20	By MS/MS	By MS/MS	By MS/MS	By MS/MS	By MS/MS	By MS/MS	By MS/MS	24406000	22590000	15338000	20785000	35998000	24333000	23580000	0.117056523403168	0.428719149710193
sp|Q86X55-1|CARM1_HUMAN;sp|Q86X55|CARM1_HUMAN;sp|Q86X55-2|CARM1_HUMAN;tr|K7EQA8|K7EQA8_HUMAN;tr|K7EPK1|K7EPK1_HUMAN;tr|K7EK20|K7EK20_HUMAN;tr|K7EIQ8|K7EIQ8_HUMAN;tr|K7EQB9|K7EQB9_HUMAN	sp|Q86X55-1|CARM1_HUMAN;sp|Q86X55|CARM1_HUMAN;sp|Q86X55-2|CARM1_HUMAN;tr|K7EQA8|K7EQA8_HUMAN	12;12;10;8;3;2;1;1	12;12;10;8;3;2;1;1	12;12;10;8;3;2;1;1	>sp|Q86X55-1|CARM1_HUMAN Isoform 1 of Histone-arginine methyltransferase CARM1 OS=Homo sapiens GN=CARM1;>sp|Q86X55|CARM1_HUMAN Histone-arginine methyltransferase CARM1 OS=Homo sapiens GN=CARM1 PE=1 SV=3;>sp|Q86X55-2|CARM1_HUMAN Isoform 2 of Histone-arginin	8	12	12	12	27.2	27.2	27.2	63.459	585	585;608;384;343;161;120;111;176	5.428e-64	By MS/MS	By MS/MS	By MS/MS	By MS/MS	By MS/MS	By MS/MS	By MS/MS	113070000	100360000	105010000	106870000	127790000	113460000	105470000	0.117151500884281	0.12029378143733
sp|Q8WVY7|UBCP1_HUMAN	sp|Q8WVY7|UBCP1_HUMAN	12	12	12	>sp|Q8WVY7|UBCP1_HUMAN Ubiquitin-like domain-containing CTD phosphatase 1 OS=Homo sapiens GN=UBLCP1 PE=1 SV=2	1	12	12	12	44.7	44.7	44.7	36.804	318	318	4.1525e-86	By MS/MS	By MS/MS	By MS/MS	By MS/MS	By MS/MS	By MS/MS	By MS/MS	126740000	97442000	111780000	109780000	157170000	114840000	117770000	0.117230422425501	0.221488660488105
sp|Q8WXA9-2|SREK1_HUMAN;sp|Q8WXA9|SREK1_HUMAN;tr|A0A087WY03|A0A087WY03_HUMAN;tr|E5RFV3|E5RFV3_HUMAN	sp|Q8WXA9-2|SREK1_HUMAN;sp|Q8WXA9|SREK1_HUMAN	7;4;2;2	7;4;2;2	7;4;2;2	>sp|Q8WXA9-2|SREK1_HUMAN Isoform 2 of Splicing regulatory glutamine/lysine-rich protein 1 OS=Homo sapiens GN=SREK1;>sp|Q8WXA9|SREK1_HUMAN Splicing regulatory glutamine/lysine-rich protein 1 OS=Homo sapiens GN=SREK1 PE=1 SV=1	4	7	7	7	16.8	16.8	16.8	71.649	624	624;508;100;132	1.8535e-49	By MS/MS	By MS/MS	By MS/MS	By MS/MS	By MS/MS	By MS/MS	By MS/MS	49039000	41381000	44905000	45881000	61688000	49444000	47070000	0.117589404731945	0.2191746118974
sp|P19367-2|HXK1_HUMAN;sp|P19367-4|HXK1_HUMAN;sp|P19367|HXK1_HUMAN;sp|P19367-3|HXK1_HUMAN;tr|B1AR63|B1AR63_HUMAN;sp|Q2TB90|HKDC1_HUMAN;tr|B1AR62|B1AR62_HUMAN;tr|B1AR61|B1AR61_HUMAN;sp|P52790|HXK3_HUMAN;sp|Q2TB90-3|HKDC1_HUMAN;sp|Q2TB90-2|HKDC1_HUMAN	sp|P19367-2|HXK1_HUMAN;sp|P19367-4|HXK1_HUMAN;sp|P19367|HXK1_HUMAN;sp|P19367-3|HXK1_HUMAN	30;29;29;29;5;3;2;2;2;1;1	30;29;29;29;5;3;2;2;2;1;1	27;26;26;26;4;2;1;1;0;0;0	>sp|P19367-2|HXK1_HUMAN Isoform 2 of Hexokinase-1 OS=Homo sapiens GN=HK1;>sp|P19367-4|HXK1_HUMAN Isoform 4 of Hexokinase-1 OS=Homo sapiens GN=HK1;>sp|P19367|HXK1_HUMAN Hexokinase-1 OS=Homo sapiens GN=HK1 PE=1 SV=3;>sp|P19367-3|HXK1_HUMAN Isoform 3 of Hexok	11	30	30	27	37.1	37.1	34.2	102.2	916	916;905;917;921;291;917;114;139;923;736;806	1.5166e-214	By MS/MS	By MS/MS	By MS/MS	By MS/MS	By MS/MS	By MS/MS	By MS/MS	189490000	177710000	185370000	167080000	232410000	193520000	1.9e+08	0.118141728437749	0.190508472312056
sp|Q6P9B6|TLDC1_HUMAN;tr|H3BM75|H3BM75_HUMAN;tr|H3BUB0|H3BUB0_HUMAN;tr|H3BTC5|H3BTC5_HUMAN	sp|Q6P9B6|TLDC1_HUMAN;tr|H3BM75|H3BM75_HUMAN	8;4;3;1	8;4;3;1	8;4;3;1	>sp|Q6P9B6|TLDC1_HUMAN TLD domain-containing protein 1 OS=Homo sapiens GN=TLDC1 PE=1 SV=2;>tr|H3BM75|H3BM75_HUMAN TLD domain-containing protein 1 OS=Homo sapiens GN=TLDC1 PE=1 SV=1	4	8	8	8	28.7	28.7	28.7	50.993	456	456;193;148;83	1.4585e-104	By MS/MS	By MS/MS	By MS/MS	By MS/MS	By MS/MS	By MS/MS	By MS/MS	96915000	117430000	107540000	113630000	66332000	73649000	114550000	0.118232271425262	-0.359843533052582
sp|P50454|SERPH_HUMAN;tr|E9PPV6|E9PPV6_HUMAN;tr|E9PR70|E9PR70_HUMAN;tr|E9PKH2|E9PKH2_HUMAN;tr|E9PK86|E9PK86_HUMAN;tr|E9PMI5|E9PMI5_HUMAN;tr|E9PNX1|E9PNX1_HUMAN;tr|E9PJH8|E9PJH8_HUMAN;tr|E9PIG2|E9PIG2_HUMAN;tr|E9PRS3|E9PRS3_HUMAN;tr|E9PQ34|E9PQ34_HUMAN;tr|E9PLA6|E9PLA6_HUMAN;tr|H0YEP8|H0YEP8_HUMAN	sp|P50454|SERPH_HUMAN;tr|E9PPV6|E9PPV6_HUMAN;tr|E9PR70|E9PR70_HUMAN;tr|E9PKH2|E9PKH2_HUMAN;tr|E9PK86|E9PK86_HUMAN;tr|E9PMI5|E9PMI5_HUMAN	22;17;15;12;11;11;8;6;6;6;5;3;2	22;17;15;12;11;11;8;6;6;6;5;3;2	22;17;15;12;11;11;8;6;6;6;5;3;2	>sp|P50454|SERPH_HUMAN Serpin H1 OS=Homo sapiens GN=SERPINH1 PE=1 SV=2;>tr|E9PPV6|E9PPV6_HUMAN Serpin H1 OS=Homo sapiens GN=SERPINH1 PE=1 SV=1;>tr|E9PR70|E9PR70_HUMAN Serpin H1 (Fragment) OS=Homo sapiens GN=SERPINH1 PE=1 SV=1;>tr|E9PKH2|E9PKH2_HUMAN Serpin	13	22	22	22	55.3	55.3	55.3	46.44	418	418;324;295;201;247;249;203;150;165;167;142;86;56	0	By MS/MS	By MS/MS	By MS/MS	By MS/MS	By MS/MS	By MS/MS	By MS/MS	938110000	872500000	882460000	881140000	1160900000	900330000	1033300000	0.118556069726368	0.207133406212574
sp|Q5VSL9-2|STRP1_HUMAN;sp|Q5VSL9|STRP1_HUMAN;sp|Q5VSL9-3|STRP1_HUMAN;sp|Q9ULQ0-2|STRP2_HUMAN;sp|Q9ULQ0|STRP2_HUMAN;sp|Q5VSL9-4|STRP1_HUMAN	sp|Q5VSL9-2|STRP1_HUMAN;sp|Q5VSL9|STRP1_HUMAN;sp|Q5VSL9-3|STRP1_HUMAN	9;9;5;3;3;1	9;9;5;3;3;1	6;6;4;0;0;1	>sp|Q5VSL9-2|STRP1_HUMAN Isoform 2 of Striatin-interacting protein 1 OS=Homo sapiens GN=STRIP1;>sp|Q5VSL9|STRP1_HUMAN Striatin-interacting protein 1 OS=Homo sapiens GN=STRIP1 PE=1 SV=1;>sp|Q5VSL9-3|STRP1_HUMAN Isoform 3 of Striatin-interacting protein 1 OS	6	9	9	6	15.8	15.8	12	85.45	742	742;837;440;758;834;212	4.4634e-28	By matching	By MS/MS	By MS/MS	By MS/MS	By MS/MS	By MS/MS	By matching	21004000	31275000	23589000	21779000	19551000	16773000	23081000	0.118884120833977	-0.301953856832316
sp|Q92481|AP2B_HUMAN;sp|Q92481-2|AP2B_HUMAN;tr|X6R4Y8|X6R4Y8_HUMAN;sp|P05549-5|AP2A_HUMAN;sp|P05549-6|AP2A_HUMAN;sp|P05549|AP2A_HUMAN;tr|Q96SH1|Q96SH1_HUMAN;sp|Q6VUC0|AP2E_HUMAN	sp|Q92481|AP2B_HUMAN;sp|Q92481-2|AP2B_HUMAN	8;8;2;2;2;2;2;1	8;8;2;2;2;2;2;1	8;8;2;2;2;2;2;1	>sp|Q92481|AP2B_HUMAN Transcription factor AP-2-beta OS=Homo sapiens GN=TFAP2B PE=1 SV=2;>sp|Q92481-2|AP2B_HUMAN Isoform 2 of Transcription factor AP-2-beta OS=Homo sapiens GN=TFAP2B	8	8	8	8	23.9	23.9	23.9	50.473	460	460;469;198;431;433;437;439;442	1.4292e-49	By MS/MS	By MS/MS	By MS/MS	By MS/MS	By MS/MS	By MS/MS	By MS/MS	62935000	52237000	57525000	61943000	67302000	59190000	62541000	0.119038530534027	0.103226634663174
tr|A0A087WZP2|A0A087WZP2_HUMAN;sp|Q9UI36|DACH1_HUMAN;tr|A0A087WY66|A0A087WY66_HUMAN;sp|Q9UI36-4|DACH1_HUMAN;tr|A0A087WZA7|A0A087WZA7_HUMAN;sp|Q9UI36-3|DACH1_HUMAN;sp|Q9UI36-2|DACH1_HUMAN;tr|D6REJ4|D6REJ4_HUMAN;tr|D6RFG7|D6RFG7_HUMAN;sp|Q96NX9-2|DACH2_HUMAN;sp|Q96NX9|DACH2_HUMAN	tr|A0A087WZP2|A0A087WZP2_HUMAN;sp|Q9UI36|DACH1_HUMAN;tr|A0A087WY66|A0A087WY66_HUMAN;sp|Q9UI36-4|DACH1_HUMAN;tr|A0A087WZA7|A0A087WZA7_HUMAN;sp|Q9UI36-3|DACH1_HUMAN;sp|Q9UI36-2|DACH1_HUMAN	4;4;3;3;3;3;3;1;1;1;1	4;4;3;3;3;3;3;1;1;1;1	4;4;3;3;3;3;3;1;1;1;1	>tr|A0A087WZP2|A0A087WZP2_HUMAN Dachshund homolog 1 OS=Homo sapiens GN=DACH1 PE=4 SV=1;>sp|Q9UI36|DACH1_HUMAN Dachshund homolog 1 OS=Homo sapiens GN=DACH1 PE=1 SV=3;>tr|A0A087WY66|A0A087WY66_HUMAN Dachshund homolog 1 OS=Homo sapiens GN=DACH1 PE=4 SV=1;>sp|	11	4	4	4	7.1	7.1	7.1	78.561	758	758;760;504;506;558;560;708;175;440;571;599	1.2111e-09	By MS/MS	By MS/MS	By MS/MS	By MS/MS	By matching	By MS/MS	By MS/MS	52805000	54881000	52775000	54230000	60428000	58877000	61802000	0.119050621885164	0.169618094858046
sp|P41208|CETN2_HUMAN;sp|Q12798|CETN1_HUMAN	sp|P41208|CETN2_HUMAN	5;1	5;1	5;1	>sp|P41208|CETN2_HUMAN Centrin-2 OS=Homo sapiens GN=CETN2 PE=1 SV=1	2	5	5	5	36.6	36.6	36.6	19.738	172	172;172	8.071e-46	By MS/MS	By MS/MS	By MS/MS	By MS/MS	By MS/MS	By MS/MS	By MS/MS	38796000	35185000	35451000	41132000	46129000	42502000	40277000	0.119402310194834	0.191002437626231
sp|Q9H4G0|E41L1_HUMAN;sp|Q9H4G0-3|E41L1_HUMAN;sp|Q9H4G0-4|E41L1_HUMAN;tr|X6RC15|X6RC15_HUMAN;tr|H7C2K6|H7C2K6_HUMAN;tr|Q4VXN5|Q4VXN5_HUMAN;tr|Q4VXN6|Q4VXN6_HUMAN;tr|Q4VXN8|Q4VXN8_HUMAN;tr|Q4VXN7|Q4VXN7_HUMAN	sp|Q9H4G0|E41L1_HUMAN;sp|Q9H4G0-3|E41L1_HUMAN;sp|Q9H4G0-4|E41L1_HUMAN	21;16;14;4;4;3;2;1;1	20;15;13;4;4;3;2;1;1	5;1;1;1;1;1;1;1;1	>sp|Q9H4G0|E41L1_HUMAN Band 4.1-like protein 1 OS=Homo sapiens GN=EPB41L1 PE=1 SV=2;>sp|Q9H4G0-3|E41L1_HUMAN Isoform 3 of Band 4.1-like protein 1 OS=Homo sapiens GN=EPB41L1;>sp|Q9H4G0-4|E41L1_HUMAN Isoform 4 of Band 4.1-like protein 1 OS=Homo sapiens GN=EP	9	21	20	5	35.3	33.6	9.6	98.502	881	881;772;701;197;268;188;168;59;114	1.0028e-113	By MS/MS	By matching	By matching	By MS/MS	By MS/MS	By matching	By MS/MS	11780000	9788700	12136000	8583400	14022000	13907000	10717000	0.119590234553165	0.285104855347991
sp|O60256|KPRB_HUMAN;sp|O60256-3|KPRB_HUMAN;sp|O60256-4|KPRB_HUMAN;sp|O60256-2|KPRB_HUMAN;tr|E7EPA1|E7EPA1_HUMAN;tr|C9JJS3|C9JJS3_HUMAN;tr|C9K0K7|C9K0K7_HUMAN;tr|C9JDU5|C9JDU5_HUMAN;tr|I3L0S1|I3L0S1_HUMAN;tr|C9JDH0|C9JDH0_HUMAN;tr|E7EW35|E7EW35_HUMAN;tr|I3L331|I3L331_HUMAN;tr|I3L164|I3L164_HUMAN;tr|I3L4G9|I3L4G9_HUMAN	sp|O60256|KPRB_HUMAN;sp|O60256-3|KPRB_HUMAN;sp|O60256-4|KPRB_HUMAN;sp|O60256-2|KPRB_HUMAN;tr|E7EPA1|E7EPA1_HUMAN;tr|C9JJS3|C9JJS3_HUMAN;tr|C9K0K7|C9K0K7_HUMAN;tr|C9JDU5|C9JDU5_HUMAN;tr|I3L0S1|I3L0S1_HUMAN	12;10;9;9;8;7;7;6;6;5;5;3;3;2	12;10;9;9;8;7;7;6;6;5;5;3;3;2	12;10;9;9;8;7;7;6;6;5;5;3;3;2	>sp|O60256|KPRB_HUMAN Phosphoribosyl pyrophosphate synthase-associated protein 2 OS=Homo sapiens GN=PRPSAP2 PE=1 SV=1;>sp|O60256-3|KPRB_HUMAN Isoform 3 of Phosphoribosyl pyrophosphate synthase-associated protein 2 OS=Homo sapiens GN=PRPSAP2;>sp|O60256-4|KP	14	12	12	12	42.3	42.3	42.3	40.925	369	369;320;283;329;268;194;244;176;260;140;161;93;104;143	3.7158e-115	By MS/MS	By MS/MS	By MS/MS	By MS/MS	By MS/MS	By MS/MS	By MS/MS	112460000	135600000	125920000	109070000	34802000	88506000	99445000	0.119708572221796	-0.701690167512671
sp|O43809|CPSF5_HUMAN;tr|H3BND3|H3BND3_HUMAN;tr|H3BV41|H3BV41_HUMAN	sp|O43809|CPSF5_HUMAN;tr|H3BND3|H3BND3_HUMAN	11;8;4	11;8;4	11;8;4	>sp|O43809|CPSF5_HUMAN Cleavage and polyadenylation specificity factor subunit 5 OS=Homo sapiens GN=NUDT21 PE=1 SV=1;>tr|H3BND3|H3BND3_HUMAN Cleavage and polyadenylation-specificity factor subunit 5 (Fragment) OS=Homo sapiens GN=NUDT21 PE=1 SV=3	3	11	11	11	57.3	57.3	57.3	26.227	227	227;150;71	4.1377e-123	By MS/MS	By MS/MS	By MS/MS	By MS/MS	By MS/MS	By MS/MS	By MS/MS	407740000	393900000	3.79e+08	416110000	515690000	467300000	421670000	0.119757665687564	0.230120015032752
sp|Q2Y0W8-4|S4A8_HUMAN;sp|Q2Y0W8-5|S4A8_HUMAN;sp|Q2Y0W8-3|S4A8_HUMAN;sp|Q2Y0W8-2|S4A8_HUMAN;sp|Q2Y0W8|S4A8_HUMAN;sp|Q2Y0W8-8|S4A8_HUMAN;sp|Q2Y0W8-6|S4A8_HUMAN;sp|Q2Y0W8-7|S4A8_HUMAN;tr|E7EW28|E7EW28_HUMAN;sp|Q6U841-2|S4A10_HUMAN;sp|Q6U841-3|S4A10_HUMAN;tr|C9J240|C9J240_HUMAN;sp|Q6U841|S4A10_HUMAN;sp|Q6U841-4|S4A10_HUMAN;tr|F8WDX9|F8WDX9_HUMAN	sp|Q2Y0W8-4|S4A8_HUMAN;sp|Q2Y0W8-5|S4A8_HUMAN;sp|Q2Y0W8-3|S4A8_HUMAN;sp|Q2Y0W8-2|S4A8_HUMAN;sp|Q2Y0W8|S4A8_HUMAN;sp|Q2Y0W8-8|S4A8_HUMAN;sp|Q2Y0W8-6|S4A8_HUMAN;sp|Q2Y0W8-7|S4A8_HUMAN;tr|E7EW28|E7EW28_HUMAN;sp|Q6U841-2|S4A10_HUMAN;sp|Q6U841-3|S4A10_HUMAN;tr|C9J240|C9J240_HUMAN;sp|Q6U841|S4A10_HUMAN	5;5;5;5;5;3;3;3;3;3;3;3;3;1;1	5;5;5;5;5;3;3;3;3;3;3;3;3;1;1	5;5;5;5;5;3;3;3;3;3;3;3;3;1;1	>sp|Q2Y0W8-4|S4A8_HUMAN Isoform 4 of Electroneutral sodium bicarbonate exchanger 1 OS=Homo sapiens GN=SLC4A8;>sp|Q2Y0W8-5|S4A8_HUMAN Isoform 5 of Electroneutral sodium bicarbonate exchanger 1 OS=Homo sapiens GN=SLC4A8;>sp|Q2Y0W8-3|S4A8_HUMAN Isoform 3 of E	15	5	5	5	7.4	7.4	7.4	111.66	991	991;1040;1044;1071;1093;638;691;747;1054;1088;1099;1106;1118;408;469	4.3599e-17	By MS/MS	By MS/MS	By MS/MS	By MS/MS	By MS/MS	By matching	By MS/MS	10704000	14879000	10294000	12159000	10666000	7334800	10119000	0.120158724677272	-0.357492188895355
tr|E7EVA0|E7EVA0_HUMAN;sp|P27816|MAP4_HUMAN;sp|P27816-6|MAP4_HUMAN;sp|P27816-2|MAP4_HUMAN;sp|P27816-5|MAP4_HUMAN;sp|P27816-4|MAP4_HUMAN;tr|H7C4C5|H7C4C5_HUMAN;tr|B5MEG9|B5MEG9_HUMAN;tr|H7C456|H7C456_HUMAN;sp|P27816-7|MAP4_HUMAN	tr|E7EVA0|E7EVA0_HUMAN;sp|P27816|MAP4_HUMAN;sp|P27816-6|MAP4_HUMAN;sp|P27816-2|MAP4_HUMAN;sp|P27816-5|MAP4_HUMAN	35;34;33;29;18;12;10;9;6;3	35;34;33;29;18;12;10;9;6;3	27;26;25;21;11;4;3;3;6;3	>tr|E7EVA0|E7EVA0_HUMAN Microtubule-associated protein OS=Homo sapiens GN=MAP4 PE=1 SV=1;>sp|P27816|MAP4_HUMAN Microtubule-associated protein 4 OS=Homo sapiens GN=MAP4 PE=1 SV=3;>sp|P27816-6|MAP4_HUMAN Isoform 6 of Microtubule-associated protein 4 OS=Homo	10	35	35	27	22.6	22.6	18	245.44	2297	2297;1152;1135;979;809;872;493;712;290;99	0	By MS/MS	By MS/MS	By MS/MS	By MS/MS	By MS/MS	By MS/MS	By MS/MS	497840000	476350000	502910000	465460000	640070000	515050000	563950000	0.120205014183507	0.238706631434081
sp|O95793-2|STAU1_HUMAN;sp|O95793-3|STAU1_HUMAN;sp|O95793|STAU1_HUMAN;tr|Q5JW30|Q5JW30_HUMAN;tr|A0A087X1A5|A0A087X1A5_HUMAN;tr|Q5JW28|Q5JW28_HUMAN;tr|F6UDC6|F6UDC6_HUMAN	sp|O95793-2|STAU1_HUMAN;sp|O95793-3|STAU1_HUMAN;sp|O95793|STAU1_HUMAN;tr|Q5JW30|Q5JW30_HUMAN;tr|A0A087X1A5|A0A087X1A5_HUMAN	15;15;15;14;13;5;1	15;15;15;14;13;5;1	15;15;15;14;13;5;1	>sp|O95793-2|STAU1_HUMAN Isoform Short of Double-stranded RNA-binding protein Staufen homolog 1 OS=Homo sapiens GN=STAU1;>sp|O95793-3|STAU1_HUMAN Isoform 3 of Double-stranded RNA-binding protein Staufen homolog 1 OS=Homo sapiens GN=STAU1;>sp|O95793|STAU1_H	7	15	15	15	42.3	42.3	42.3	54.933	496	496;502;577;494;493;199;129	2.7761e-80	By MS/MS	By MS/MS	By MS/MS	By MS/MS	By MS/MS	By MS/MS	By MS/MS	82146000	77333000	82450000	75028000	100680000	88063000	82710000	0.120276051173134	0.191452797088924
sp|Q68CP9|ARID2_HUMAN;sp|Q68CP9-3|ARID2_HUMAN;tr|F8W108|F8W108_HUMAN;tr|F8WCU9|F8WCU9_HUMAN;tr|F8VWP4|F8VWP4_HUMAN	sp|Q68CP9|ARID2_HUMAN;sp|Q68CP9-3|ARID2_HUMAN;tr|F8W108|F8W108_HUMAN;tr|F8WCU9|F8WCU9_HUMAN	8;7;6;5;1	8;7;6;5;1	8;7;6;5;1	>sp|Q68CP9|ARID2_HUMAN AT-rich interactive domain-containing protein 2 OS=Homo sapiens GN=ARID2 PE=1 SV=2;>sp|Q68CP9-3|ARID2_HUMAN Isoform 2 of AT-rich interactive domain-containing protein 2 OS=Homo sapiens GN=ARID2;>tr|F8W108|F8W108_HUMAN AT-rich interac	5	8	8	8	7.6	7.6	7.6	197.39	1835	1835;1783;1445;1639;401	1.8686e-19	By MS/MS	By MS/MS	By MS/MS	By MS/MS	By MS/MS	By MS/MS	By MS/MS	79706000	49386000	65748000	81381000	79348000	99707000	77375000	0.120596634738118	0.307779547217869
tr|J3KQA0|J3KQA0_HUMAN;sp|P21579|SYT1_HUMAN;tr|K7EJS7|K7EJS7_HUMAN;sp|O00445-2|SYT5_HUMAN;sp|O00445|SYT5_HUMAN	tr|J3KQA0|J3KQA0_HUMAN;sp|P21579|SYT1_HUMAN	14;14;1;1;1	14;14;1;1;1	9;9;0;0;0	>tr|J3KQA0|J3KQA0_HUMAN Synaptotagmin I, isoform CRA_b OS=Homo sapiens GN=SYT1 PE=1 SV=1;>sp|P21579|SYT1_HUMAN Synaptotagmin-1 OS=Homo sapiens GN=SYT1 PE=1 SV=1	5	14	14	9	37	37	27	47.26	419	419;422;67;382;386	9.8806e-101	By MS/MS	By MS/MS	By MS/MS	By MS/MS	By MS/MS	By MS/MS	By MS/MS	113980000	154080000	135220000	107900000	78789000	96407000	121590000	0.121099051994454	-0.369370853733143
sp|P30040|ERP29_HUMAN;tr|F8VY02|F8VY02_HUMAN;sp|P30040-2|ERP29_HUMAN;tr|F8W1G0|F8W1G0_HUMAN	sp|P30040|ERP29_HUMAN;tr|F8VY02|F8VY02_HUMAN	12;7;1;1	12;7;1;1	12;7;1;1	>sp|P30040|ERP29_HUMAN Endoplasmic reticulum resident protein 29 OS=Homo sapiens GN=ERP29 PE=1 SV=4;>tr|F8VY02|F8VY02_HUMAN Endoplasmic reticulum resident protein 29 OS=Homo sapiens GN=ERP29 PE=1 SV=1	4	12	12	12	52.9	52.9	52.9	28.993	261	261;160;53;95	1.3687e-127	By MS/MS	By MS/MS	By MS/MS	By MS/MS	By MS/MS	By MS/MS	By MS/MS	305240000	302600000	293350000	303820000	384310000	327870000	331420000	0.121218706387208	0.207561229568335
sp|O75436|VP26A_HUMAN;tr|S4R3Q6|S4R3Q6_HUMAN;sp|O75436-2|VP26A_HUMAN;tr|S4R2Y3|S4R2Y3_HUMAN	sp|O75436|VP26A_HUMAN;tr|S4R3Q6|S4R3Q6_HUMAN;sp|O75436-2|VP26A_HUMAN	11;6;6;1	11;6;6;1	10;6;6;1	>sp|O75436|VP26A_HUMAN Vacuolar protein sorting-associated protein 26A OS=Homo sapiens GN=VPS26A PE=1 SV=2;>tr|S4R3Q6|S4R3Q6_HUMAN Vacuolar protein sorting-associated protein 26A OS=Homo sapiens GN=VPS26A PE=1 SV=1;>sp|O75436-2|VP26A_HUMAN Isoform 2 of Vac	4	11	11	10	42.2	42.2	42.2	38.169	327	327;226;251;63	2.4061e-76	By MS/MS	By MS/MS	By MS/MS	By MS/MS	By MS/MS	By MS/MS	By MS/MS	142870000	130890000	145150000	139260000	186200000	152790000	157860000	0.121233604208492	0.247143278445609
sp|Q00403|TF2B_HUMAN;tr|B1APE1|B1APE1_HUMAN;tr|B1APE2|B1APE2_HUMAN	sp|Q00403|TF2B_HUMAN	11;5;5	11;5;5	11;5;5	>sp|Q00403|TF2B_HUMAN Transcription initiation factor IIB OS=Homo sapiens GN=GTF2B PE=1 SV=1	3	11	11	11	47.2	47.2	47.2	34.833	316	316;224;231	1.8005e-102	By MS/MS	By MS/MS	By MS/MS	By MS/MS	By MS/MS	By MS/MS	By MS/MS	50191000	41598000	47379000	50054000	60535000	61133000	47772000	0.121354195687216	0.255732159559566
sp|P63000|RAC1_HUMAN;sp|P63000-2|RAC1_HUMAN;sp|P15153|RAC2_HUMAN;tr|B1AH77|B1AH77_HUMAN;tr|B1AH78|B1AH78_HUMAN;tr|B1AH80|B1AH80_HUMAN	sp|P63000|RAC1_HUMAN;sp|P63000-2|RAC1_HUMAN;sp|P15153|RAC2_HUMAN	9;9;5;4;4;4	9;9;5;4;4;4	4;4;1;1;1;1	>sp|P63000|RAC1_HUMAN Ras-related C3 botulinum toxin substrate 1 OS=Homo sapiens GN=RAC1 PE=1 SV=1;>sp|P63000-2|RAC1_HUMAN Isoform B of Ras-related C3 botulinum toxin substrate 1 OS=Homo sapiens GN=RAC1;>sp|P15153|RAC2_HUMAN Ras-related C3 botulinum toxin	6	9	9	4	50	50	21.4	21.45	192	192;211;192;148;166;185	1.8293e-55	By MS/MS	By MS/MS	By MS/MS	By MS/MS	By MS/MS	By MS/MS	By MS/MS	97576000	129880000	1.08e+08	98946000	76734000	90387000	105630000	0.12138551008637	-0.256408760110286
sp|P49720|PSB3_HUMAN;tr|A0A087WXQ8|A0A087WXQ8_HUMAN;tr|A0A087WY10|A0A087WY10_HUMAN;tr|A0A087WUL2|A0A087WUL2_HUMAN	sp|P49720|PSB3_HUMAN;tr|A0A087WXQ8|A0A087WXQ8_HUMAN;tr|A0A087WY10|A0A087WY10_HUMAN;tr|A0A087WUL2|A0A087WUL2_HUMAN	8;6;6;6	8;6;6;6	8;6;6;6	>sp|P49720|PSB3_HUMAN Proteasome subunit beta type-3 OS=Homo sapiens GN=PSMB3 PE=1 SV=2;>tr|A0A087WXQ8|A0A087WXQ8_HUMAN Proteasome subunit beta type-3 OS=Homo sapiens GN=PSMB3 PE=1 SV=1;>tr|A0A087WY10|A0A087WY10_HUMAN Proteasome subunit beta type-3 OS=Homo	4	8	8	8	48.8	48.8	48.8	22.949	205	205;107;112;145	1.8068e-114	By MS/MS	By MS/MS	By MS/MS	By MS/MS	By MS/MS	By MS/MS	By MS/MS	252150000	267170000	257910000	257110000	229020000	256470000	248210000	0.121387452653371	-0.080410805275421
sp|Q13573|SNW1_HUMAN;tr|G3V3A4|G3V3A4_HUMAN;tr|G3V4X8|G3V4X8_HUMAN;tr|G3V5R3|G3V5R3_HUMAN	sp|Q13573|SNW1_HUMAN;tr|G3V3A4|G3V3A4_HUMAN;tr|G3V4X8|G3V4X8_HUMAN	14;11;8;6	14;11;8;6	14;11;8;6	>sp|Q13573|SNW1_HUMAN SNW domain-containing protein 1 OS=Homo sapiens GN=SNW1 PE=1 SV=1;>tr|G3V3A4|G3V3A4_HUMAN SNW domain-containing protein 1 OS=Homo sapiens GN=SNW1 PE=1 SV=1;>tr|G3V4X8|G3V4X8_HUMAN SNW domain-containing protein 1 OS=Homo sapiens GN=SNW	4	14	14	14	32.5	32.5	32.5	61.494	536	536;571;374;185	2.222e-106	By MS/MS	By MS/MS	By MS/MS	By MS/MS	By MS/MS	By MS/MS	By MS/MS	101720000	76891000	82545000	87158000	176810000	103180000	108300000	0.121407775080649	0.571783590688384
tr|M0QY97|M0QY97_HUMAN;sp|Q9UPT8|ZC3H4_HUMAN	tr|M0QY97|M0QY97_HUMAN;sp|Q9UPT8|ZC3H4_HUMAN	7;7	7;7	7;7	>tr|M0QY97|M0QY97_HUMAN Zinc finger CCCH domain-containing protein 4 (Fragment) OS=Homo sapiens GN=ZC3H4 PE=1 SV=1;>sp|Q9UPT8|ZC3H4_HUMAN Zinc finger CCCH domain-containing protein 4 OS=Homo sapiens GN=ZC3H4 PE=1 SV=3	2	7	7	7	12.1	12.1	12.1	95.425	910	910;1303	2.4774e-29	By MS/MS	By MS/MS	By MS/MS	By MS/MS	By MS/MS	By MS/MS	By MS/MS	37096000	30122000	33869000	36975000	41442000	39457000	34596000	0.121491277560006	0.157551606456094
sp|P15927|RFA2_HUMAN;sp|P15927-2|RFA2_HUMAN;sp|P15927-3|RFA2_HUMAN;tr|Q5TEJ7|Q5TEJ7_HUMAN;tr|Q5TEJ0|Q5TEJ0_HUMAN	sp|P15927|RFA2_HUMAN;sp|P15927-2|RFA2_HUMAN;sp|P15927-3|RFA2_HUMAN;tr|Q5TEJ7|Q5TEJ7_HUMAN	7;7;7;4;3	7;7;7;4;3	7;7;7;4;3	>sp|P15927|RFA2_HUMAN Replication protein A 32 kDa subunit OS=Homo sapiens GN=RPA2 PE=1 SV=1;>sp|P15927-2|RFA2_HUMAN Isoform 2 of Replication protein A 32 kDa subunit OS=Homo sapiens GN=RPA2;>sp|P15927-3|RFA2_HUMAN Isoform 3 of Replication protein A 32 kDa	5	7	7	7	48.5	48.5	48.5	29.247	270	270;278;358;179;122	4.6553e-77	By MS/MS	By MS/MS	By MS/MS	By MS/MS	By MS/MS	By MS/MS	By MS/MS	136080000	109400000	117540000	115010000	164600000	120820000	123730000	0.121798111534132	0.190566190127404
sp|P62280|RS11_HUMAN;tr|M0QZC5|M0QZC5_HUMAN;tr|M0R1H5|M0R1H5_HUMAN;tr|M0R1H6|M0R1H6_HUMAN	sp|P62280|RS11_HUMAN;tr|M0QZC5|M0QZC5_HUMAN	13;11;5;3	13;11;5;3	13;11;5;3	>sp|P62280|RS11_HUMAN 40S ribosomal protein S11 OS=Homo sapiens GN=RPS11 PE=1 SV=3;>tr|M0QZC5|M0QZC5_HUMAN 40S ribosomal protein S11 OS=Homo sapiens GN=RPS11 PE=1 SV=1	4	13	13	13	60.8	60.8	60.8	18.431	158	158;118;79;88	1.1406e-78	By MS/MS	By MS/MS	By MS/MS	By MS/MS	By MS/MS	By MS/MS	By MS/MS	591440000	558930000	569120000	554220000	689370000	645500000	564220000	0.121849624397822	0.155297519676817
sp|P18124|RL7_HUMAN;tr|A8MUD9|A8MUD9_HUMAN;tr|C9JIJ5|C9JIJ5_HUMAN;tr|C9JZ88|C9JZ88_HUMAN	sp|P18124|RL7_HUMAN;tr|A8MUD9|A8MUD9_HUMAN	13;11;3;2	13;11;3;2	13;11;3;2	>sp|P18124|RL7_HUMAN 60S ribosomal protein L7 OS=Homo sapiens GN=RPL7 PE=1 SV=1;>tr|A8MUD9|A8MUD9_HUMAN 60S ribosomal protein L7 OS=Homo sapiens GN=RPL7 PE=1 SV=1	4	13	13	13	49.2	49.2	49.2	29.225	248	248;208;99;88	2.2566e-135	By MS/MS	By MS/MS	By MS/MS	By MS/MS	By MS/MS	By MS/MS	By MS/MS	780580000	786930000	783810000	769040000	935660000	861180000	830300000	0.121887335787221	0.166818098561165
sp|P42677|RS27_HUMAN;tr|Q5T4L4|Q5T4L4_HUMAN;sp|Q71UM5|RS27L_HUMAN;tr|H0YMV8|H0YMV8_HUMAN;tr|C9J1C5|C9J1C5_HUMAN;tr|C9JLI6|C9JLI6_HUMAN	sp|P42677|RS27_HUMAN;tr|Q5T4L4|Q5T4L4_HUMAN	5;4;2;2;1;1	5;4;2;2;1;1	5;4;2;2;1;1	>sp|P42677|RS27_HUMAN 40S ribosomal protein S27 OS=Homo sapiens GN=RPS27 PE=1 SV=3;>tr|Q5T4L4|Q5T4L4_HUMAN 40S ribosomal protein S27 OS=Homo sapiens GN=RPS27 PE=1 SV=1	6	5	5	5	40.5	40.5	40.5	9.461	84	84;66;84;100;52;97	2.5027e-40	By MS/MS	By MS/MS	By MS/MS	By MS/MS	By MS/MS	By MS/MS	By MS/MS	251480000	200150000	231940000	251220000	339200000	299970000	240950000	0.122127675005169	0.328095439914964
tr|K7ERP4|K7ERP4_HUMAN;sp|P36969-2|GPX4_HUMAN;tr|A0A087X2I2|A0A087X2I2_HUMAN;sp|P36969|GPX4_HUMAN;tr|A0A087WT12|A0A087WT12_HUMAN;tr|R4GNE4|R4GNE4_HUMAN;tr|K7ENB4|K7ENB4_HUMAN;tr|K7EKX7|K7EKX7_HUMAN;tr|K7EJ20|K7EJ20_HUMAN;tr|A0A087X247|A0A087X247_HUMAN	tr|K7ERP4|K7ERP4_HUMAN;sp|P36969-2|GPX4_HUMAN;tr|A0A087X2I2|A0A087X2I2_HUMAN;sp|P36969|GPX4_HUMAN;tr|A0A087WT12|A0A087WT12_HUMAN;tr|R4GNE4|R4GNE4_HUMAN;tr|K7ENB4|K7ENB4_HUMAN;tr|K7EKX7|K7EKX7_HUMAN;tr|K7EJ20|K7EJ20_HUMAN	5;5;5;5;5;4;4;4;4;2	5;5;5;5;5;4;4;4;4;2	5;5;5;5;5;4;4;4;4;2	>tr|K7ERP4|K7ERP4_HUMAN Glutathione peroxidase (Fragment) OS=Homo sapiens GN=GPX4 PE=1 SV=1;>sp|P36969-2|GPX4_HUMAN Isoform Cytoplasmic of Phospholipid hydroperoxide glutathione peroxidase, mitochondrial OS=Homo sapiens GN=GPX4;>tr|A0A087X2I2|A0A087X2I2_HU	10	5	5	5	43.2	43.2	43.2	17.629	155	155;170;196;197;233;180;180;195;260;134	4.1575e-33	By MS/MS	By MS/MS	By MS/MS	By MS/MS	By MS/MS	By MS/MS	By MS/MS	79412000	76606000	75275000	72354000	121750000	90423000	88787000	0.122213166937399	0.402214137667446
sp|O75506|HSBP1_HUMAN	sp|O75506|HSBP1_HUMAN	2	2	2	>sp|O75506|HSBP1_HUMAN Heat shock factor-binding protein 1 OS=Homo sapiens GN=HSBP1 PE=1 SV=1	1	2	2	2	57.9	57.9	57.9	8.5435	76	76	4.3174e-77	By MS/MS	By MS/MS	By MS/MS	By MS/MS	By MS/MS	By MS/MS	By MS/MS	43807000	60946000	39926000	51914000	37355000	41466000	41433000	0.12224582061182	-0.294089570856943
sp|P46108|CRK_HUMAN;sp|P46108-2|CRK_HUMAN;tr|I3L297|I3L297_HUMAN	sp|P46108|CRK_HUMAN;sp|P46108-2|CRK_HUMAN	11;7;4	11;7;4	11;7;4	>sp|P46108|CRK_HUMAN Adapter molecule crk OS=Homo sapiens GN=CRK PE=1 SV=2;>sp|P46108-2|CRK_HUMAN Isoform Crk-I of Adapter molecule crk OS=Homo sapiens GN=CRK	3	11	11	11	46.7	46.7	46.7	33.83	304	304;204;223	4.8327e-61	By MS/MS	By MS/MS	By MS/MS	By MS/MS	By MS/MS	By MS/MS	By MS/MS	85211000	85779000	77456000	74214000	102460000	86864000	84902000	0.122453889499706	0.180388123405561
sp|Q7L014|DDX46_HUMAN;tr|D6RJA6|D6RJA6_HUMAN;tr|H0Y9U3|H0Y9U3_HUMAN	sp|Q7L014|DDX46_HUMAN	28;12;1	28;12;1	28;12;1	>sp|Q7L014|DDX46_HUMAN Probable ATP-dependent RNA helicase DDX46 OS=Homo sapiens GN=DDX46 PE=1 SV=2	3	28	28	28	33.9	33.9	33.9	117.36	1031	1031;471;70	9.4945e-112	By MS/MS	By MS/MS	By MS/MS	By MS/MS	By MS/MS	By MS/MS	By MS/MS	192040000	170180000	185290000	175270000	225050000	199940000	179470000	0.122585810576397	0.157127785872036
sp|Q8TCT9-5|HM13_HUMAN;sp|Q8TCT9|HM13_HUMAN;tr|A0A075B6F6|A0A075B6F6_HUMAN;sp|Q8TCT9-4|HM13_HUMAN;sp|Q8TCT9-2|HM13_HUMAN	sp|Q8TCT9-5|HM13_HUMAN;sp|Q8TCT9|HM13_HUMAN;tr|A0A075B6F6|A0A075B6F6_HUMAN;sp|Q8TCT9-4|HM13_HUMAN;sp|Q8TCT9-2|HM13_HUMAN	6;6;5;5;5	6;6;5;5;5	6;6;5;5;5	>sp|Q8TCT9-5|HM13_HUMAN Isoform 5 of Minor histocompatibility antigen H13 OS=Homo sapiens GN=HM13;>sp|Q8TCT9|HM13_HUMAN Minor histocompatibility antigen H13 OS=Homo sapiens GN=HM13 PE=1 SV=1;>tr|A0A075B6F6|A0A075B6F6_HUMAN Minor histocompatibility antigen	5	6	6	6	26	26	26	36.813	335	335;377;272;394;426	1.5848e-37	By MS/MS	By MS/MS	By MS/MS	By MS/MS	By MS/MS	By MS/MS	By MS/MS	44575000	38412000	35828000	41740000	55521000	44920000	40162000	0.122720158629759	0.223597282189615
sp|O94906-2|PRP6_HUMAN;sp|O94906|PRP6_HUMAN	sp|O94906-2|PRP6_HUMAN;sp|O94906|PRP6_HUMAN	27;27	27;27	27;27	>sp|O94906-2|PRP6_HUMAN Isoform 2 of Pre-mRNA-processing factor 6 OS=Homo sapiens GN=PRPF6;>sp|O94906|PRP6_HUMAN Pre-mRNA-processing factor 6 OS=Homo sapiens GN=PRPF6 PE=1 SV=1	2	27	27	27	38.1	38.1	38.1	102.43	901	901;941	4.2985e-163	By MS/MS	By MS/MS	By MS/MS	By MS/MS	By MS/MS	By MS/MS	By MS/MS	189580000	177290000	186200000	182680000	230240000	204430000	189560000	0.123262343189025	0.177899555818852
tr|C9JQV0|C9JQV0_HUMAN;sp|Q9BRJ6|CG050_HUMAN;tr|H7C0T1|H7C0T1_HUMAN;tr|H7C2R9|H7C2R9_HUMAN	tr|C9JQV0|C9JQV0_HUMAN;sp|Q9BRJ6|CG050_HUMAN;tr|H7C0T1|H7C0T1_HUMAN;tr|H7C2R9|H7C2R9_HUMAN	5;5;3;3	5;5;3;3	5;5;3;3	>tr|C9JQV0|C9JQV0_HUMAN Uncharacterized protein C7orf50 (Fragment) OS=Homo sapiens GN=C7orf50 PE=1 SV=1;>sp|Q9BRJ6|CG050_HUMAN Uncharacterized protein C7orf50 OS=Homo sapiens GN=C7orf50 PE=1 SV=1;>tr|H7C0T1|H7C0T1_HUMAN Uncharacterized protein C7orf50 (Fra	4	5	5	5	42.2	42.2	42.2	21.883	192	192;194;162;179	4.8851e-44	By MS/MS	By MS/MS	By MS/MS	By MS/MS	By MS/MS	By MS/MS	By MS/MS	68604000	62826000	66939000	66532000	94578000	86900000	69115000	0.124018916724724	0.334930324746966
sp|P41223|BUD31_HUMAN;sp|P41223-2|BUD31_HUMAN;tr|C9JNV2|C9JNV2_HUMAN;tr|C9JCD9|C9JCD9_HUMAN;tr|F8WCN7|F8WCN7_HUMAN	sp|P41223|BUD31_HUMAN;sp|P41223-2|BUD31_HUMAN;tr|C9JNV2|C9JNV2_HUMAN	7;7;6;3;1	7;7;6;3;1	7;7;6;3;1	>sp|P41223|BUD31_HUMAN Protein BUD31 homolog OS=Homo sapiens GN=BUD31 PE=1 SV=2;>sp|P41223-2|BUD31_HUMAN Isoform 2 of Protein BUD31 homolog OS=Homo sapiens GN=BUD31;>tr|C9JNV2|C9JNV2_HUMAN Protein BUD31 homolog OS=Homo sapiens GN=BUD31 PE=1 SV=1	5	7	7	7	46.5	46.5	46.5	17	144	144;145;115;103;37	2.2554e-27	By MS/MS	By MS/MS	By MS/MS	By MS/MS	By MS/MS	By MS/MS	By MS/MS	37980000	32302000	36875000	41116000	57557000	49680000	42459000	0.124230243690408	0.428817259258091
sp|O00487|PSDE_HUMAN;tr|C9JW37|C9JW37_HUMAN	sp|O00487|PSDE_HUMAN	8;1	8;1	8;1	>sp|O00487|PSDE_HUMAN 26S proteasome non-ATPase regulatory subunit 14 OS=Homo sapiens GN=PSMD14 PE=1 SV=1	2	8	8	8	48.1	48.1	48.1	34.577	310	310;84	7.1119e-105	By MS/MS	By MS/MS	By MS/MS	By MS/MS	By MS/MS	By MS/MS	By MS/MS	212690000	243430000	208900000	221730000	178150000	206140000	208930000	0.124353143259378	-0.164922687808534
sp|Q14194-2|DPYL1_HUMAN	sp|Q14194-2|DPYL1_HUMAN	39	39	5	>sp|Q14194-2|DPYL1_HUMAN Isoform LCRMP-1 of Dihydropyrimidinase-related protein 1 OS=Homo sapiens GN=CRMP1	1	39	39	5	79.6	79.6	12.4	74.261	686	686	0	By MS/MS	By MS/MS	By MS/MS	By MS/MS	By MS/MS	By MS/MS	By MS/MS	43272000	43867000	39714000	40420000	52458000	43197000	47015000	0.124645334143887	0.18551490786778
sp|P53621|COPA_HUMAN;sp|P53621-2|COPA_HUMAN	sp|P53621|COPA_HUMAN;sp|P53621-2|COPA_HUMAN	44;44	44;44	44;44	>sp|P53621|COPA_HUMAN Coatomer subunit alpha OS=Homo sapiens GN=COPA PE=1 SV=2;>sp|P53621-2|COPA_HUMAN Isoform 2 of Coatomer subunit alpha OS=Homo sapiens GN=COPA	2	44	44	44	48	48	48	138.34	1224	1224;1233	0	By MS/MS	By MS/MS	By MS/MS	By MS/MS	By MS/MS	By MS/MS	By MS/MS	552560000	514550000	546510000	528460000	678540000	606240000	550600000	0.124646810464674	0.192103929903621
sp|P30041|PRDX6_HUMAN	sp|P30041|PRDX6_HUMAN	17	17	17	>sp|P30041|PRDX6_HUMAN Peroxiredoxin-6 OS=Homo sapiens GN=PRDX6 PE=1 SV=3	1	17	17	17	71.9	71.9	71.9	25.035	224	224	0	By MS/MS	By MS/MS	By MS/MS	By MS/MS	By MS/MS	By MS/MS	By MS/MS	1263400000	1153600000	1266400000	1.203e+09	1449900000	1286200000	1268600000	0.124871528407177	0.127959703573509
sp|P19623|SPEE_HUMAN;tr|K7EQ47|K7EQ47_HUMAN;tr|K7ESL0|K7ESL0_HUMAN;tr|K7EL89|K7EL89_HUMAN;tr|K7EKM4|K7EKM4_HUMAN	sp|P19623|SPEE_HUMAN	13;5;4;2;2	13;5;4;2;2	13;5;4;2;2	>sp|P19623|SPEE_HUMAN Spermidine synthase OS=Homo sapiens GN=SRM PE=1 SV=1	5	13	13	13	57.9	57.9	57.9	33.824	302	302;134;119;83;93	3.7072e-129	By MS/MS	By MS/MS	By MS/MS	By MS/MS	By MS/MS	By MS/MS	By MS/MS	83380000	78459000	86563000	81751000	90196000	91035000	85859000	0.124878955950994	0.109228705606615
sp|O95373|IPO7_HUMAN;tr|E9PLB2|E9PLB2_HUMAN;tr|E9PLJ0|E9PLJ0_HUMAN	sp|O95373|IPO7_HUMAN	24;3;1	24;3;1	23;3;1	>sp|O95373|IPO7_HUMAN Importin-7 OS=Homo sapiens GN=IPO7 PE=1 SV=1	3	24	24	23	29.2	29.2	28.2	119.52	1038	1038;131;64	6.5057e-289	By MS/MS	By MS/MS	By MS/MS	By MS/MS	By MS/MS	By MS/MS	By MS/MS	339870000	334440000	351290000	322880000	355690000	354150000	356250000	0.124898579652051	0.0760326113752036
sp|P54920|SNAA_HUMAN;tr|M0R0Y2|M0R0Y2_HUMAN;tr|M0R2M1|M0R2M1_HUMAN;tr|M0R058|M0R058_HUMAN;tr|M0R0I4|M0R0I4_HUMAN;tr|M0R213|M0R213_HUMAN;tr|M0R027|M0R027_HUMAN;tr|M0QZM9|M0QZM9_HUMAN;tr|M0QZN5|M0QZN5_HUMAN;tr|M0R031|M0R031_HUMAN	sp|P54920|SNAA_HUMAN;tr|M0R0Y2|M0R0Y2_HUMAN;tr|M0R2M1|M0R2M1_HUMAN	17;14;13;7;6;5;5;1;1;1	17;14;13;7;6;5;5;1;1;1	14;11;11;5;6;4;3;1;1;1	>sp|P54920|SNAA_HUMAN Alpha-soluble NSF attachment protein OS=Homo sapiens GN=NAPA PE=1 SV=3;>tr|M0R0Y2|M0R0Y2_HUMAN Alpha-soluble NSF attachment protein OS=Homo sapiens GN=NAPA PE=1 SV=1;>tr|M0R2M1|M0R2M1_HUMAN Alpha-soluble NSF attachment protein (Fragme	10	17	17	14	68.8	68.8	57.3	33.232	295	295;256;268;137;139;83;102;35;60;74	2.4216e-276	By MS/MS	By MS/MS	By MS/MS	By MS/MS	By MS/MS	By MS/MS	By MS/MS	224430000	201750000	208630000	190260000	249870000	213680000	204460000	0.125100664880831	0.110390674393775
sp|P56211|ARP19_HUMAN;sp|P56211-2|ARP19_HUMAN;tr|H3BMD8|H3BMD8_HUMAN;tr|H3BQ52|H3BQ52_HUMAN;tr|H3BTD3|H3BTD3_HUMAN	sp|P56211|ARP19_HUMAN;sp|P56211-2|ARP19_HUMAN;tr|H3BMD8|H3BMD8_HUMAN;tr|H3BQ52|H3BQ52_HUMAN;tr|H3BTD3|H3BTD3_HUMAN	7;6;6;4;4	7;6;6;4;4	6;5;5;3;3	>sp|P56211|ARP19_HUMAN cAMP-regulated phosphoprotein 19 OS=Homo sapiens GN=ARPP19 PE=1 SV=2;>sp|P56211-2|ARP19_HUMAN Isoform ARPP-16 of cAMP-regulated phosphoprotein 19 OS=Homo sapiens GN=ARPP19;>tr|H3BMD8|H3BMD8_HUMAN cAMP-regulated phosphoprotein 19 OS=H	5	7	7	6	63.4	63.4	53.6	12.323	112	112;96;131;71;72	1.7417e-24	By MS/MS	By MS/MS	By MS/MS	By matching	By MS/MS	By MS/MS	By MS/MS	33297000	42719000	44842000	35361000	25677000	40845000	31629000	0.125125239602974	-0.255457559793039
sp|P62851|RS25_HUMAN	sp|P62851|RS25_HUMAN	4	4	4	>sp|P62851|RS25_HUMAN 40S ribosomal protein S25 OS=Homo sapiens GN=RPS25 PE=1 SV=1	1	4	4	4	24	24	24	13.742	125	125	1.8334e-24	By MS/MS	By MS/MS	By MS/MS	By MS/MS	By MS/MS	By MS/MS	By MS/MS	480490000	411930000	433280000	467930000	606850000	538660000	446770000	0.125160651677807	0.243249239413378
tr|E5RJN7|E5RJN7_HUMAN;sp|Q9NUL3-6|STAU2_HUMAN;sp|Q9NUL3-8|STAU2_HUMAN;tr|F8VPI7|F8VPI7_HUMAN;sp|Q9NUL3-3|STAU2_HUMAN;tr|E7EPX0|E7EPX0_HUMAN;sp|Q9NUL3-7|STAU2_HUMAN;tr|E7EVJ4|E7EVJ4_HUMAN;tr|E9PH62|E9PH62_HUMAN;sp|Q9NUL3-2|STAU2_HUMAN;sp|Q9NUL3|STAU2_HUMAN;tr|G5EA18|G5EA18_HUMAN;sp|Q9NUL3-4|STAU2_HUMAN;tr|E7EVI1|E7EVI1_HUMAN;tr|E5RJ67|E5RJ67_HUMAN;tr|H0YBY0|H0YBY0_HUMAN;tr|E5RFK1|E5RFK1_HUMAN	tr|E5RJN7|E5RJN7_HUMAN;sp|Q9NUL3-6|STAU2_HUMAN;sp|Q9NUL3-8|STAU2_HUMAN;tr|F8VPI7|F8VPI7_HUMAN;sp|Q9NUL3-3|STAU2_HUMAN;tr|E7EPX0|E7EPX0_HUMAN;sp|Q9NUL3-7|STAU2_HUMAN;tr|E7EVJ4|E7EVJ4_HUMAN;tr|E9PH62|E9PH62_HUMAN;sp|Q9NUL3-2|STAU2_HUMAN;sp|Q9NUL3|STAU2_HUMAN;tr|G5EA18|G5EA18_HUMAN;sp|Q9NUL3-4|STAU2_HUMAN;tr|E7EVI1|E7EVI1_HUMAN;tr|E5RJ67|E5RJ67_HUMAN	8;8;8;8;8;8;8;8;8;8;8;7;7;6;4;2;1	8;8;8;8;8;8;8;8;8;8;8;7;7;6;4;2;1	8;8;8;8;8;8;8;8;8;8;8;7;7;6;4;2;1	>tr|E5RJN7|E5RJN7_HUMAN Double-stranded RNA-binding protein Staufen homolog 2 (Fragment) OS=Homo sapiens GN=STAU2 PE=1 SV=1;>sp|Q9NUL3-6|STAU2_HUMAN Isoform 6 of Double-stranded RNA-binding protein Staufen homolog 2 OS=Homo sapiens GN=STAU2;>sp|Q9NUL3-8|ST	17	8	8	8	33.1	33.1	33.1	34.861	320	320;398;473;479;479;491;504;511;538;538;570;291;314;390;135;162;204	7.5813e-52	By MS/MS	By MS/MS	By MS/MS	By MS/MS	By MS/MS	By MS/MS	By MS/MS	36475000	30755000	38637000	35264000	41166000	47244000	39084000	0.125179134653607	0.268431936638065
sp|P23246|SFPQ_HUMAN;sp|P23246-2|SFPQ_HUMAN;tr|H0Y9K7|H0Y9K7_HUMAN;tr|H0Y9U2|H0Y9U2_HUMAN	sp|P23246|SFPQ_HUMAN;sp|P23246-2|SFPQ_HUMAN	28;25;9;2	28;25;9;2	27;24;9;2	>sp|P23246|SFPQ_HUMAN Splicing factor, proline- and glutamine-rich OS=Homo sapiens GN=SFPQ PE=1 SV=2;>sp|P23246-2|SFPQ_HUMAN Isoform Short of Splicing factor, proline- and glutamine-rich OS=Homo sapiens GN=SFPQ	4	28	28	27	42	42	40.9	76.149	707	707;669;223;88	0	By MS/MS	By MS/MS	By MS/MS	By MS/MS	By MS/MS	By MS/MS	By MS/MS	2989100000	2803700000	2895900000	3154700000	3290200000	3379400000	3136600000	0.125234609599499	0.142720281534111
sp|P63104|1433Z_HUMAN;tr|E7EX29|E7EX29_HUMAN;tr|B0AZS6|B0AZS6_HUMAN;tr|E7ESK7|E7ESK7_HUMAN;sp|P63104-2|1433Z_HUMAN;tr|B7Z2E6|B7Z2E6_HUMAN;tr|H0YB80|H0YB80_HUMAN;tr|E9PD24|E9PD24_HUMAN;tr|E7EVZ2|E7EVZ2_HUMAN;tr|E5RIR4|E5RIR4_HUMAN;tr|E5RGE1|E5RGE1_HUMAN	sp|P63104|1433Z_HUMAN;tr|E7EX29|E7EX29_HUMAN;tr|B0AZS6|B0AZS6_HUMAN;tr|E7ESK7|E7ESK7_HUMAN;sp|P63104-2|1433Z_HUMAN	17;13;11;9;9;8;8;7;7;6;5	14;10;10;7;8;7;7;5;5;4;4	14;10;10;7;8;7;7;5;5;4;4	>sp|P63104|1433Z_HUMAN 14-3-3 protein zeta/delta OS=Homo sapiens GN=YWHAZ PE=1 SV=1;>tr|E7EX29|E7EX29_HUMAN 14-3-3 protein zeta/delta (Fragment) OS=Homo sapiens GN=YWHAZ PE=1 SV=1;>tr|B0AZS6|B0AZS6_HUMAN 14-3-3 protein zeta/delta OS=Homo sapiens GN=YWHAZ P	11	17	14	14	68.6	58.8	58.8	27.745	245	245;246;168;137;170;125;130;92;98;75;52	0	By MS/MS	By MS/MS	By MS/MS	By MS/MS	By MS/MS	By MS/MS	By MS/MS	4346800000	4629400000	4576800000	4378300000	4507700000	4071900000	4269100000	0.125456063078652	-0.0658201881088827
sp|P11387|TOP1_HUMAN;sp|Q969P6-2|TOP1M_HUMAN;sp|Q969P6|TOP1M_HUMAN;tr|E5RIC7|E5RIC7_HUMAN;tr|H0YAR3|H0YAR3_HUMAN;tr|E5RJ95|E5RJ95_HUMAN;tr|E5RFS0|E5RFS0_HUMAN	sp|P11387|TOP1_HUMAN	25;4;4;3;1;1;1	25;4;4;3;1;1;1	25;4;4;3;1;1;1	>sp|P11387|TOP1_HUMAN DNA topoisomerase 1 OS=Homo sapiens GN=TOP1 PE=1 SV=2	7	25	25	25	32.9	32.9	32.9	90.725	765	765;503;601;376;111;201;221	6.523e-166	By MS/MS	By MS/MS	By MS/MS	By MS/MS	By MS/MS	By MS/MS	By MS/MS	439950000	397770000	432990000	447510000	563930000	512890000	452810000	0.125583978389223	0.247305452738254
sp|Q9UI12-2|VATH_HUMAN;sp|Q9UI12|VATH_HUMAN;tr|G3V126|G3V126_HUMAN;tr|E5RG49|E5RG49_HUMAN;tr|E5RHH0|E5RHH0_HUMAN;tr|H0YB41|H0YB41_HUMAN;tr|E5RK31|E5RK31_HUMAN;tr|E5RJG1|E5RJG1_HUMAN	sp|Q9UI12-2|VATH_HUMAN;sp|Q9UI12|VATH_HUMAN;tr|G3V126|G3V126_HUMAN	16;16;15;3;3;2;1;1	16;16;15;3;3;2;1;1	16;16;15;3;3;2;1;1	>sp|Q9UI12-2|VATH_HUMAN Isoform 2 of V-type proton ATPase subunit H OS=Homo sapiens GN=ATP6V1H;>sp|Q9UI12|VATH_HUMAN V-type proton ATPase subunit H OS=Homo sapiens GN=ATP6V1H PE=1 SV=1;>tr|G3V126|G3V126_HUMAN ATPase, H+ transporting, lysosomal 50/57kDa, V1	8	16	16	16	48.6	48.6	48.6	54.151	465	465;483;443;101;102;86;36;48	1.2063e-175	By MS/MS	By MS/MS	By MS/MS	By MS/MS	By MS/MS	By MS/MS	By MS/MS	100930000	131630000	115650000	104040000	88561000	104130000	110950000	0.12561445515727	-0.159716395610691
tr|D6RF48|D6RF48_HUMAN;sp|Q9P2W9|STX18_HUMAN;tr|D6RC71|D6RC71_HUMAN;tr|D6RD65|D6RD65_HUMAN;tr|H0YAL4|H0YAL4_HUMAN	tr|D6RF48|D6RF48_HUMAN;sp|Q9P2W9|STX18_HUMAN;tr|D6RC71|D6RC71_HUMAN;tr|D6RD65|D6RD65_HUMAN;tr|H0YAL4|H0YAL4_HUMAN	5;5;4;4;4	5;5;4;4;4	5;5;4;4;4	>tr|D6RF48|D6RF48_HUMAN Syntaxin-18 OS=Homo sapiens GN=STX18 PE=1 SV=1;>sp|Q9P2W9|STX18_HUMAN Syntaxin-18 OS=Homo sapiens GN=STX18 PE=1 SV=1;>tr|D6RC71|D6RC71_HUMAN Syntaxin-18 (Fragment) OS=Homo sapiens GN=STX18 PE=1 SV=1;>tr|D6RD65|D6RD65_HUMAN Syntaxin-	5	5	5	5	21.4	21.4	21.4	35.42	308	308;335;169;173;175	1.8914e-12	By MS/MS	By MS/MS	By MS/MS	By MS/MS	By matching	By matching	By matching	11335000	11987000	11856000	14076000	11991000	11539000	10311000	0.126194852197451	-0.126431193073281
sp|O00471|EXOC5_HUMAN;tr|F8W9B8|F8W9B8_HUMAN;tr|G3V377|G3V377_HUMAN;tr|G3V4Z7|G3V4Z7_HUMAN	sp|O00471|EXOC5_HUMAN;tr|F8W9B8|F8W9B8_HUMAN	12;10;1;1	12;10;1;1	12;10;1;1	>sp|O00471|EXOC5_HUMAN Exocyst complex component 5 OS=Homo sapiens GN=EXOC5 PE=1 SV=1;>tr|F8W9B8|F8W9B8_HUMAN Exocyst complex component 5 OS=Homo sapiens GN=EXOC5 PE=1 SV=1	4	12	12	12	22	22	22	81.852	708	708;643;44;62	7.1773e-34	By matching	By MS/MS	By matching	By MS/MS	By MS/MS	By MS/MS	By MS/MS	40801000	44148000	49309000	39333000	38247000	31012000	40489000	0.126520668916639	-0.246460003516093
tr|C9JXB8|C9JXB8_HUMAN;tr|C9JNW5|C9JNW5_HUMAN;sp|P83731|RL24_HUMAN	tr|C9JXB8|C9JXB8_HUMAN;tr|C9JNW5|C9JNW5_HUMAN;sp|P83731|RL24_HUMAN	7;7;7	7;7;7	7;7;7	>tr|C9JXB8|C9JXB8_HUMAN 60S ribosomal protein L24 OS=Homo sapiens GN=RPL24 PE=1 SV=1;>tr|C9JNW5|C9JNW5_HUMAN 60S ribosomal protein L24 OS=Homo sapiens GN=RPL24 PE=1 SV=1;>sp|P83731|RL24_HUMAN 60S ribosomal protein L24 OS=Homo sapiens GN=RPL24 PE=1 SV=1	3	7	7	7	44.6	44.6	44.6	14.369	121	121;150;157	7.1352e-36	By MS/MS	By MS/MS	By MS/MS	By MS/MS	By MS/MS	By MS/MS	By MS/MS	243200000	232660000	222450000	232920000	308580000	268460000	238120000	0.126762675081251	0.222983223224041
sp|P35250|RFC2_HUMAN;sp|P35250-2|RFC2_HUMAN;tr|A0A087WVY3|A0A087WVY3_HUMAN;tr|H7C5P4|H7C5P4_HUMAN;tr|H7C5P1|H7C5P1_HUMAN;tr|H7C5Q7|H7C5Q7_HUMAN;tr|F8WC37|F8WC37_HUMAN;tr|H7C5A0|H7C5A0_HUMAN;tr|H7C5G4|H7C5G4_HUMAN;tr|H7C596|H7C596_HUMAN;tr|H7C5S7|H7C5S7_HUMAN	sp|P35250|RFC2_HUMAN;sp|P35250-2|RFC2_HUMAN;tr|A0A087WVY3|A0A087WVY3_HUMAN;tr|H7C5P4|H7C5P4_HUMAN	9;8;6;5;2;2;2;2;2;2;1	9;8;6;5;2;2;2;2;2;2;1	9;8;6;5;2;2;2;2;2;2;1	>sp|P35250|RFC2_HUMAN Replication factor C subunit 2 OS=Homo sapiens GN=RFC2 PE=1 SV=3;>sp|P35250-2|RFC2_HUMAN Isoform 2 of Replication factor C subunit 2 OS=Homo sapiens GN=RFC2;>tr|A0A087WVY3|A0A087WVY3_HUMAN Replication factor C subunit 2 OS=Homo sapien	11	9	9	9	34.2	34.2	34.2	39.157	354	354;320;251;198;52;75;77;87;101;120;28	3.2658e-48	By MS/MS	By MS/MS	By MS/MS	By MS/MS	By MS/MS	By MS/MS	By MS/MS	38008000	32926000	39314000	38023000	46128000	42903000	39623000	0.126957475860867	0.21029736026471
sp|O75844|FACE1_HUMAN	sp|O75844|FACE1_HUMAN	8	8	8	>sp|O75844|FACE1_HUMAN CAAX prenyl protease 1 homolog OS=Homo sapiens GN=ZMPSTE24 PE=1 SV=2	1	8	8	8	20.8	20.8	20.8	54.812	475	475	2.1307e-43	By MS/MS	By MS/MS	By MS/MS	By MS/MS	By MS/MS	By MS/MS	By MS/MS	44364000	52193000	49737000	46244000	49852000	41108000	42669000	0.12704881099238	-0.111872576490995
sp|O94760|DDAH1_HUMAN;sp|O94760-2|DDAH1_HUMAN	sp|O94760|DDAH1_HUMAN;sp|O94760-2|DDAH1_HUMAN	12;10	11;9	11;9	>sp|O94760|DDAH1_HUMAN N(G),N(G)-dimethylarginine dimethylaminohydrolase 1 OS=Homo sapiens GN=DDAH1 PE=1 SV=3;>sp|O94760-2|DDAH1_HUMAN Isoform 2 of N(G),N(G)-dimethylarginine dimethylaminohydrolase 1 OS=Homo sapiens GN=DDAH1	2	12	11	11	51.9	49.1	49.1	31.121	285	285;182	7.0138e-88	By MS/MS	By MS/MS	By MS/MS	By MS/MS	By MS/MS	By MS/MS	By MS/MS	122160000	113170000	113860000	100550000	159740000	126930000	116250000	0.127106371429735	0.256439715117909
sp|P51659|DHB4_HUMAN;tr|E7EWE5|E7EWE5_HUMAN;sp|P51659-3|DHB4_HUMAN;sp|P51659-2|DHB4_HUMAN;tr|G5E9S2|G5E9S2_HUMAN;tr|E7ET17|E7ET17_HUMAN;tr|E7ER27|E7ER27_HUMAN;tr|E7EPL9|E7EPL9_HUMAN	sp|P51659|DHB4_HUMAN;tr|E7EWE5|E7EWE5_HUMAN;sp|P51659-3|DHB4_HUMAN;sp|P51659-2|DHB4_HUMAN;tr|G5E9S2|G5E9S2_HUMAN;tr|E7ET17|E7ET17_HUMAN;tr|E7ER27|E7ER27_HUMAN;tr|E7EPL9|E7EPL9_HUMAN	25;22;22;22;18;18;16;13	25;22;22;22;18;18;16;13	25;22;22;22;18;18;16;13	>sp|P51659|DHB4_HUMAN Peroxisomal multifunctional enzyme type 2 OS=Homo sapiens GN=HSD17B4 PE=1 SV=3;>tr|E7EWE5|E7EWE5_HUMAN Peroxisomal multifunctional enzyme type 2 OS=Homo sapiens GN=HSD17B4 PE=1 SV=1;>sp|P51659-3|DHB4_HUMAN Isoform 3 of Peroxisomal mul	8	25	25	25	47.4	47.4	47.4	79.685	736	736;712;718;761;596;599;500;474	0	By MS/MS	By MS/MS	By MS/MS	By MS/MS	By MS/MS	By MS/MS	By MS/MS	499720000	510970000	474040000	502330000	614260000	545780000	539610000	0.127736830639815	0.189639753664679
sp|Q14254|FLOT2_HUMAN;tr|J3QLD9|J3QLD9_HUMAN;tr|E7EMK3|E7EMK3_HUMAN;tr|K7EKW9|K7EKW9_HUMAN	sp|Q14254|FLOT2_HUMAN;tr|J3QLD9|J3QLD9_HUMAN;tr|E7EMK3|E7EMK3_HUMAN	14;13;13;4	14;13;13;4	14;13;13;4	>sp|Q14254|FLOT2_HUMAN Flotillin-2 OS=Homo sapiens GN=FLOT2 PE=1 SV=2;>tr|J3QLD9|J3QLD9_HUMAN Flotillin-2 OS=Homo sapiens GN=FLOT2 PE=1 SV=1;>tr|E7EMK3|E7EMK3_HUMAN Flotillin-2 OS=Homo sapiens GN=FLOT2 PE=1 SV=1	4	14	14	14	36.7	36.7	36.7	47.064	428	428;428;483;249	5.1358e-67	By MS/MS	By MS/MS	By MS/MS	By MS/MS	By MS/MS	By MS/MS	By MS/MS	105090000	105660000	103800000	105020000	121070000	120690000	108350000	0.127915114208866	0.153934242195542
sp|Q8ND82|Z280C_HUMAN;tr|Q9UJJ2|Q9UJJ2_HUMAN;sp|Q6N043-4|Z280D_HUMAN;tr|H0YLA6|H0YLA6_HUMAN;sp|Q86YH2|Z280B_HUMAN;sp|Q6N043-3|Z280D_HUMAN;tr|H0YL38|H0YL38_HUMAN;sp|Q6N043-2|Z280D_HUMAN;sp|Q6N043|Z280D_HUMAN	sp|Q8ND82|Z280C_HUMAN;tr|Q9UJJ2|Q9UJJ2_HUMAN	6;3;1;1;1;1;1;1;1	6;3;1;1;1;1;1;1;1	6;3;1;1;1;1;1;1;1	>sp|Q8ND82|Z280C_HUMAN Zinc finger protein 280C OS=Homo sapiens GN=ZNF280C PE=1 SV=1;>tr|Q9UJJ2|Q9UJJ2_HUMAN Zinc finger protein 280C (Fragment) OS=Homo sapiens GN=ZNF280C PE=1 SV=1	9	6	6	6	12.1	12.1	12.1	83.095	737	737;610;421;535;543;592;747;966;979	3.6489e-14	By MS/MS	By MS/MS	By MS/MS	By matching	By MS/MS	By MS/MS	By MS/MS	16223000	13031000	14172000	16874000	17894000	16436000	16053000	0.128259716315158	0.155816525463522
sp|Q5VYK3|ECM29_HUMAN;tr|J3KN16|J3KN16_HUMAN;tr|R4GMY1|R4GMY1_HUMAN;tr|R4GMY3|R4GMY3_HUMAN;tr|F6XAQ5|F6XAQ5_HUMAN	sp|Q5VYK3|ECM29_HUMAN;tr|J3KN16|J3KN16_HUMAN	13;12;4;1;1	13;12;4;1;1	13;12;4;1;1	>sp|Q5VYK3|ECM29_HUMAN Proteasome-associated protein ECM29 homolog OS=Homo sapiens GN=ECM29 PE=1 SV=2;>tr|J3KN16|J3KN16_HUMAN Proteasome-associated protein ECM29 homolog OS=Homo sapiens GN=KIAA0368 PE=1 SV=1	5	13	13	13	9.6	9.6	9.6	204.29	1845	1845;2017;890;128;142	2.7998e-43	By MS/MS	By MS/MS	By MS/MS	By MS/MS	By MS/MS	By MS/MS	By MS/MS	31942000	41191000	34609000	41186000	38506000	29653000	34707000	0.128274722635594	-0.118811310467956
sp|Q92841|DDX17_HUMAN;tr|H3BLZ8|H3BLZ8_HUMAN;sp|Q92841-1|DDX17_HUMAN;sp|Q92841-3|DDX17_HUMAN;sp|Q92841-2|DDX17_HUMAN	sp|Q92841|DDX17_HUMAN;tr|H3BLZ8|H3BLZ8_HUMAN;sp|Q92841-1|DDX17_HUMAN;sp|Q92841-3|DDX17_HUMAN;sp|Q92841-2|DDX17_HUMAN	35;35;33;33;32	35;35;33;33;32	26;26;24;24;24	>sp|Q92841|DDX17_HUMAN Probable ATP-dependent RNA helicase DDX17 OS=Homo sapiens GN=DDX17 PE=1 SV=2;>tr|H3BLZ8|H3BLZ8_HUMAN Probable ATP-dependent RNA helicase DDX17 OS=Homo sapiens GN=DDX17 PE=1 SV=1;>sp|Q92841-1|DDX17_HUMAN Isoform 2 of Probable ATP-depe	5	35	35	26	50.8	50.8	39	80.272	729	729;731;650;652;652	0	By MS/MS	By MS/MS	By MS/MS	By MS/MS	By MS/MS	By MS/MS	By MS/MS	1294600000	1166200000	1238200000	1307300000	1574700000	1396900000	1298200000	0.129336264516501	0.185461247615198
sp|P28066|PSA5_HUMAN;sp|P28066-2|PSA5_HUMAN	sp|P28066|PSA5_HUMAN;sp|P28066-2|PSA5_HUMAN	13;8	13;8	13;8	>sp|P28066|PSA5_HUMAN Proteasome subunit alpha type-5 OS=Homo sapiens GN=PSMA5 PE=1 SV=3;>sp|P28066-2|PSA5_HUMAN Isoform 2 of Proteasome subunit alpha type-5 OS=Homo sapiens GN=PSMA5	2	13	13	13	69.3	69.3	69.3	26.411	241	241;183	3.0749e-258	By MS/MS	By MS/MS	By MS/MS	By MS/MS	By MS/MS	By MS/MS	By MS/MS	586910000	524350000	550540000	551770000	731370000	619220000	559690000	0.129353243753254	0.202446619917885
sp|P49411|EFTU_HUMAN;tr|H3BNU3|H3BNU3_HUMAN	sp|P49411|EFTU_HUMAN	26;2	26;2	26;2	>sp|P49411|EFTU_HUMAN Elongation factor Tu, mitochondrial OS=Homo sapiens GN=TUFM PE=1 SV=2	2	26	26	26	63.5	63.5	63.5	49.541	452	452;101	0	By MS/MS	By MS/MS	By MS/MS	By MS/MS	By MS/MS	By MS/MS	By MS/MS	794610000	905740000	864110000	802010000	774670000	844180000	792370000	0.129461718727987	-0.0664358205446211
sp|P63010|AP2B1_HUMAN;sp|P63010-2|AP2B1_HUMAN;sp|P63010-3|AP2B1_HUMAN;tr|A0A087X253|A0A087X253_HUMAN;tr|A0A087WU93|A0A087WU93_HUMAN;tr|A0A087WZQ6|A0A087WZQ6_HUMAN;tr|A0A087WYD1|A0A087WYD1_HUMAN;tr|K7ERB2|K7ERB2_HUMAN;tr|K7EN71|K7EN71_HUMAN;tr|K7EJ01|K7EJ01_HUMAN;tr|K7EJX1|K7EJX1_HUMAN;tr|A0A087WXS3|A0A087WXS3_HUMAN;tr|K7EKZ5|K7EKZ5_HUMAN	sp|P63010|AP2B1_HUMAN;sp|P63010-2|AP2B1_HUMAN;sp|P63010-3|AP2B1_HUMAN;tr|A0A087X253|A0A087X253_HUMAN;tr|A0A087WU93|A0A087WU93_HUMAN;tr|A0A087WZQ6|A0A087WZQ6_HUMAN;tr|A0A087WYD1|A0A087WYD1_HUMAN	39;39;35;35;26;26;22;9;8;6;4;2;2	39;39;35;35;26;26;22;9;8;6;4;2;2	24;24;21;24;14;14;14;4;4;2;3;1;1	>sp|P63010|AP2B1_HUMAN AP-2 complex subunit beta OS=Homo sapiens GN=AP2B1 PE=1 SV=1;>sp|P63010-2|AP2B1_HUMAN Isoform 2 of AP-2 complex subunit beta OS=Homo sapiens GN=AP2B1;>sp|P63010-3|AP2B1_HUMAN Isoform 3 of AP-2 complex subunit beta OS=Homo sapiens GN=	13	39	39	24	52.2	52.2	36.9	104.55	937	937;951;880;913;663;677;639;151;132;164;80;49;63	0	By MS/MS	By MS/MS	By MS/MS	By MS/MS	By MS/MS	By MS/MS	By MS/MS	339700000	407130000	363220000	329540000	327960000	290550000	339450000	0.129552781808528	-0.172583164534595
tr|C9IZC6|C9IZC6_HUMAN;tr|F5H3B6|F5H3B6_HUMAN;sp|Q13796|SHRM2_HUMAN	tr|C9IZC6|C9IZC6_HUMAN;tr|F5H3B6|F5H3B6_HUMAN;sp|Q13796|SHRM2_HUMAN	5;5;5	5;5;5	5;5;5	>tr|C9IZC6|C9IZC6_HUMAN Protein Shroom2 (Fragment) OS=Homo sapiens GN=SHROOM2 PE=4 SV=1;>tr|F5H3B6|F5H3B6_HUMAN Protein Shroom2 OS=Homo sapiens GN=SHROOM2 PE=4 SV=2;>sp|Q13796|SHRM2_HUMAN Protein Shroom2 OS=Homo sapiens GN=SHROOM2 PE=1 SV=1	3	5	5	5	20.3	20.3	20.3	41.976	375	375;450;1616	4.2113e-22	By MS/MS	By MS/MS	By MS/MS	By MS/MS	By MS/MS	By matching	By MS/MS	10226000	9381300	8363100	8687700	9486700	10480000	8793500	0.129626957989903	0.0649791951595908
sp|P61758|PFD3_HUMAN;tr|B4DWR3|B4DWR3_HUMAN	sp|P61758|PFD3_HUMAN;tr|B4DWR3|B4DWR3_HUMAN	8;7	8;7	8;7	>sp|P61758|PFD3_HUMAN Prefoldin subunit 3 OS=Homo sapiens GN=VBP1 PE=1 SV=3;>tr|B4DWR3|B4DWR3_HUMAN Prefoldin subunit 3 OS=Homo sapiens GN=VBP1 PE=1 SV=1	2	8	8	8	45.2	45.2	45.2	22.658	197	197;192	4.8712e-74	By MS/MS	By MS/MS	By MS/MS	By MS/MS	By MS/MS	By MS/MS	By MS/MS	1.14e+08	113340000	108340000	109540000	156110000	125790000	124120000	0.129880968224385	0.282069891338003
sp|O43719|HTSF1_HUMAN;tr|Q5H919|Q5H919_HUMAN;tr|Q5H918|Q5H918_HUMAN	sp|O43719|HTSF1_HUMAN	14;4;4	14;4;4	14;4;4	>sp|O43719|HTSF1_HUMAN HIV Tat-specific factor 1 OS=Homo sapiens GN=HTATSF1 PE=1 SV=1	3	14	14	14	29.8	29.8	29.8	85.852	755	755;223;244	1.7094e-120	By MS/MS	By MS/MS	By MS/MS	By MS/MS	By MS/MS	By MS/MS	By MS/MS	118990000	98826000	101270000	120660000	157660000	128670000	114890000	0.130330374641345	0.282760567659543
sp|P53007|TXTP_HUMAN;tr|B4DP62|B4DP62_HUMAN	sp|P53007|TXTP_HUMAN;tr|B4DP62|B4DP62_HUMAN	9;5	9;5	9;5	>sp|P53007|TXTP_HUMAN Tricarboxylate transport protein, mitochondrial OS=Homo sapiens GN=SLC25A1 PE=1 SV=2;>tr|B4DP62|B4DP62_HUMAN Solute carrier family 25 (Mitochondrial carrier citrate transporter), member 1, isoform CRA_b OS=Homo sapiens GN=SLC25A1 PE=1	2	9	9	9	43.1	43.1	43.1	34.012	311	311;208	2.099e-49	By MS/MS	By MS/MS	By MS/MS	By MS/MS	By MS/MS	By MS/MS	By MS/MS	130350000	126880000	131930000	120200000	170090000	138090000	143470000	0.13033210995425	0.241557038728203
sp|Q6PCE3|PGM2L_HUMAN	sp|Q6PCE3|PGM2L_HUMAN	24	24	24	>sp|Q6PCE3|PGM2L_HUMAN Glucose 1,6-bisphosphate synthase OS=Homo sapiens GN=PGM2L1 PE=1 SV=3	1	24	24	24	49.4	49.4	49.4	70.441	622	622	6.0736e-273	By MS/MS	By MS/MS	By MS/MS	By MS/MS	By MS/MS	By MS/MS	By MS/MS	260460000	251480000	267480000	236440000	268560000	265280000	270010000	0.13074766956705	0.0773341293103891
tr|J3QT28|J3QT28_HUMAN;sp|O43684-2|BUB3_HUMAN;sp|O43684|BUB3_HUMAN;tr|J3QSX4|J3QSX4_HUMAN	tr|J3QT28|J3QT28_HUMAN;sp|O43684-2|BUB3_HUMAN;sp|O43684|BUB3_HUMAN;tr|J3QSX4|J3QSX4_HUMAN	12;12;12;7	12;12;12;7	12;12;12;7	>tr|J3QT28|J3QT28_HUMAN Mitotic checkpoint protein BUB3 (Fragment) OS=Homo sapiens GN=BUB3 PE=1 SV=1;>sp|O43684-2|BUB3_HUMAN Isoform 2 of Mitotic checkpoint protein BUB3 OS=Homo sapiens GN=BUB3;>sp|O43684|BUB3_HUMAN Mitotic checkpoint protein BUB3 OS=Homo	4	12	12	12	62.6	62.6	62.6	31.703	278	278;326;328;145	1.2277e-159	By MS/MS	By MS/MS	By MS/MS	By MS/MS	By MS/MS	By MS/MS	By MS/MS	287510000	265310000	270290000	280390000	399280000	336830000	289900000	0.130977985804775	0.309995661892933
tr|F5GX28|F5GX28_HUMAN;sp|O94953|KDM4B_HUMAN;tr|K7EQ54|K7EQ54_HUMAN;sp|O94953-2|KDM4B_HUMAN;tr|K7ES23|K7ES23_HUMAN	tr|F5GX28|F5GX28_HUMAN;sp|O94953|KDM4B_HUMAN	9;8;4;2;1	9;8;4;2;1	9;8;4;2;1	>tr|F5GX28|F5GX28_HUMAN Lysine-specific demethylase 4B OS=Homo sapiens GN=KDM4B PE=1 SV=2;>sp|O94953|KDM4B_HUMAN Lysine-specific demethylase 4B OS=Homo sapiens GN=KDM4B PE=1 SV=4	5	9	9	9	12.1	12.1	12.1	126.08	1130	1130;1096;623;448;120	1.5221e-14	By MS/MS	By matching	By MS/MS	By MS/MS	By MS/MS	By MS/MS	By matching	21631000	10960000	15826000	16232000	22448000	27523000	13160000	0.131020851151106	0.38075804856913
tr|J3KMY5|J3KMY5_HUMAN;sp|P61916|NPC2_HUMAN;tr|G3V3E8|G3V3E8_HUMAN;tr|E7EMS2|E7EMS2_HUMAN;tr|G3V3D1|G3V3D1_HUMAN;tr|G3V2V8|G3V2V8_HUMAN;sp|P61916-2|NPC2_HUMAN;tr|H0YIZ1|H0YIZ1_HUMAN	tr|J3KMY5|J3KMY5_HUMAN;sp|P61916|NPC2_HUMAN;tr|G3V3E8|G3V3E8_HUMAN;tr|E7EMS2|E7EMS2_HUMAN;tr|G3V3D1|G3V3D1_HUMAN;tr|G3V2V8|G3V2V8_HUMAN;sp|P61916-2|NPC2_HUMAN;tr|H0YIZ1|H0YIZ1_HUMAN	5;5;5;5;5;4;4;4	5;5;5;5;5;4;4;4	5;5;5;5;5;4;4;4	>tr|J3KMY5|J3KMY5_HUMAN Epididymal secretory protein E1 OS=Homo sapiens GN=NPC2 PE=1 SV=1;>sp|P61916|NPC2_HUMAN Epididymal secretory protein E1 OS=Homo sapiens GN=NPC2 PE=1 SV=1;>tr|G3V3E8|G3V3E8_HUMAN Epididymal secretory protein E1 OS=Homo sapiens GN=NPC	8	5	5	5	43.9	43.9	43.9	16.23	148	148;151;174;201;221;122;125;173	3.5148e-52	By MS/MS	By MS/MS	By MS/MS	By MS/MS	By MS/MS	By MS/MS	By MS/MS	120130000	110730000	112540000	121950000	160440000	125560000	133370000	0.131061235254907	0.264944952705216
sp|P06493|CDK1_HUMAN;tr|A0A087WY43|A0A087WY43_HUMAN;tr|A0A087WZZ9|A0A087WZZ9_HUMAN;tr|E5RIU6|E5RIU6_HUMAN;sp|P06493-2|CDK1_HUMAN;tr|K7ELV5|K7ELV5_HUMAN;tr|G3V317|G3V317_HUMAN	sp|P06493|CDK1_HUMAN;tr|A0A087WY43|A0A087WY43_HUMAN;tr|A0A087WZZ9|A0A087WZZ9_HUMAN;tr|E5RIU6|E5RIU6_HUMAN;sp|P06493-2|CDK1_HUMAN	11;11;9;8;7;2;1	11;11;9;8;7;2;1	9;9;7;6;6;0;0	>sp|P06493|CDK1_HUMAN Cyclin-dependent kinase 1 OS=Homo sapiens GN=CDK1 PE=1 SV=3;>tr|A0A087WY43|A0A087WY43_HUMAN Cyclin-dependent kinase 1 OS=Homo sapiens GN=CDK1 PE=1 SV=1;>tr|A0A087WZZ9|A0A087WZZ9_HUMAN Cyclin-dependent kinase 1 OS=Homo sapiens GN=CDK1	7	11	11	9	44.1	44.1	37.7	34.095	297	297;301;224;189;240;165;39	1.0672e-42	By MS/MS	By MS/MS	By MS/MS	By MS/MS	By MS/MS	By MS/MS	By MS/MS	38411000	34809000	38210000	33229000	52627000	44029000	37531000	0.13113547499215	0.306626325950539
sp|Q96JJ7|TMX3_HUMAN;sp|Q96JJ7-2|TMX3_HUMAN;tr|H3BPB3|H3BPB3_HUMAN;tr|B4DIE3|B4DIE3_HUMAN;tr|H3BT89|H3BT89_HUMAN;tr|H3BVI1|H3BVI1_HUMAN;tr|F5H4F7|F5H4F7_HUMAN	sp|Q96JJ7|TMX3_HUMAN;sp|Q96JJ7-2|TMX3_HUMAN	5;3;2;2;1;1;1	5;3;2;2;1;1;1	5;3;2;2;1;1;1	>sp|Q96JJ7|TMX3_HUMAN Protein disulfide-isomerase TMX3 OS=Homo sapiens GN=TMX3 PE=1 SV=2;>sp|Q96JJ7-2|TMX3_HUMAN Isoform 2 of Protein disulfide-isomerase TMX3 OS=Homo sapiens GN=TMX3	7	5	5	5	12.3	12.3	12.3	51.871	454	454;195;128;197;69;89;131	3.4437e-22	By matching	By MS/MS	By MS/MS	By MS/MS	By MS/MS	By MS/MS	By MS/MS	16454000	18805000	16328000	17156000	22462000	21974000	21531000	0.131258734355947	0.355569182372473
sp|P14550|AK1A1_HUMAN;tr|Q5T621|Q5T621_HUMAN;tr|V9GYG2|V9GYG2_HUMAN;tr|V9GYP9|V9GYP9_HUMAN	sp|P14550|AK1A1_HUMAN	20;9;8;8	20;9;8;8	20;9;8;8	>sp|P14550|AK1A1_HUMAN Alcohol dehydrogenase [NADP(+)] OS=Homo sapiens GN=AKR1A1 PE=1 SV=3	4	20	20	20	70.5	70.5	70.5	36.573	325	325;147;119;140	5.94e-245	By MS/MS	By MS/MS	By MS/MS	By MS/MS	By MS/MS	By MS/MS	By MS/MS	331840000	334810000	324930000	299110000	417290000	354400000	347520000	0.131340062357464	0.209375723813945
sp|Q6PKG0|LARP1_HUMAN;sp|Q6PKG0-3|LARP1_HUMAN;tr|E5RH50|E5RH50_HUMAN;tr|H0YC33|H0YC33_HUMAN;tr|H0YBW1|H0YBW1_HUMAN;tr|H0YAN4|H0YAN4_HUMAN;tr|E5RHK4|E5RHK4_HUMAN;sp|Q659C4-9|LAR1B_HUMAN;sp|Q659C4-2|LAR1B_HUMAN;sp|Q659C4|LAR1B_HUMAN;tr|H0YAX9|H0YAX9_HUMAN;tr|H0YBM7|H0YBM7_HUMAN;tr|H0YC73|H0YC73_HUMAN;sp|Q659C4-7|LAR1B_HUMAN;sp|Q659C4-6|LAR1B_HUMAN;sp|Q659C4-5|LAR1B_HUMAN;tr|D6RJB0|D6RJB0_HUMAN	sp|Q6PKG0|LARP1_HUMAN;sp|Q6PKG0-3|LARP1_HUMAN;tr|E5RH50|E5RH50_HUMAN	14;12;9;4;4;3;2;2;2;2;1;1;1;1;1;1;1	14;12;9;4;4;3;2;2;2;2;1;1;1;1;1;1;1	14;12;9;4;4;3;2;2;2;2;1;1;1;1;1;1;1	>sp|Q6PKG0|LARP1_HUMAN La-related protein 1 OS=Homo sapiens GN=LARP1 PE=1 SV=2;>sp|Q6PKG0-3|LARP1_HUMAN Isoform 2 of La-related protein 1 OS=Homo sapiens GN=LARP1;>tr|E5RH50|E5RH50_HUMAN La-related protein 1 (Fragment) OS=Homo sapiens GN=LARP1 PE=1 SV=3	17	14	14	14	19.8	19.8	19.8	123.51	1096	1096;1019;611;183;281;150;93;787;855;914;61;167;195;201;247;281;575	7.9634e-74	By MS/MS	By MS/MS	By MS/MS	By MS/MS	By MS/MS	By MS/MS	By MS/MS	79339000	73876000	73728000	78980000	119030000	92237000	86228000	0.13167357459171	0.374734344390469
sp|Q5VTR2|BRE1A_HUMAN;tr|C9JXC9|C9JXC9_HUMAN;tr|C9JWJ4|C9JWJ4_HUMAN;tr|C9J0A5|C9J0A5_HUMAN	sp|Q5VTR2|BRE1A_HUMAN	13;4;3;3	13;4;3;3	11;4;3;3	>sp|Q5VTR2|BRE1A_HUMAN E3 ubiquitin-protein ligase BRE1A OS=Homo sapiens GN=RNF20 PE=1 SV=2	4	13	13	11	21.4	21.4	18.6	113.66	975	975;181;99;145	1.3056e-42	By MS/MS	By MS/MS	By MS/MS	By MS/MS	By MS/MS	By MS/MS	By MS/MS	28776000	25796000	28925000	28823000	40840000	35613000	30320000	0.131760985304343	0.341969533164005
sp|P82979|SARNP_HUMAN;tr|F8VZQ9|F8VZQ9_HUMAN;tr|H0YHG0|H0YHG0_HUMAN;tr|F8VS12|F8VS12_HUMAN	sp|P82979|SARNP_HUMAN;tr|F8VZQ9|F8VZQ9_HUMAN;tr|H0YHG0|H0YHG0_HUMAN	7;6;6;1	7;6;6;1	7;6;6;1	>sp|P82979|SARNP_HUMAN SAP domain-containing ribonucleoprotein OS=Homo sapiens GN=SARNP PE=1 SV=3;>tr|F8VZQ9|F8VZQ9_HUMAN SAP domain-containing ribonucleoprotein OS=Homo sapiens GN=SARNP PE=1 SV=1;>tr|H0YHG0|H0YHG0_HUMAN Uncharacterized protein (Fragment)	4	7	7	7	38.6	38.6	38.6	23.671	210	210;213;523;52	2.0766e-105	By MS/MS	By MS/MS	By MS/MS	By MS/MS	By MS/MS	By MS/MS	By MS/MS	337330000	293660000	308780000	365440000	498090000	423730000	363060000	0.131967329845036	0.392389180081268
sp|P23193|TCEA1_HUMAN;sp|P23193-2|TCEA1_HUMAN;tr|E5RIS7|E5RIS7_HUMAN;tr|E5RJ93|E5RJ93_HUMAN;tr|B7Z4S1|B7Z4S1_HUMAN;tr|E5RK46|E5RK46_HUMAN;tr|E5RFI1|E5RFI1_HUMAN;sp|Q15560-2|TCEA2_HUMAN;sp|Q15560|TCEA2_HUMAN;tr|Q5JRI7|Q5JRI7_HUMAN	sp|P23193|TCEA1_HUMAN;sp|P23193-2|TCEA1_HUMAN	13;11;6;5;5;2;2;2;2;1	13;11;6;5;5;2;2;2;2;1	13;11;6;5;5;2;2;2;2;1	>sp|P23193|TCEA1_HUMAN Transcription elongation factor A protein 1 OS=Homo sapiens GN=TCEA1 PE=1 SV=2;>sp|P23193-2|TCEA1_HUMAN Isoform 2 of Transcription elongation factor A protein 1 OS=Homo sapiens GN=TCEA1	10	13	13	13	51.5	51.5	51.5	33.969	301	301;280;111;90;117;45;47;272;299;246	2.1206e-116	By MS/MS	By MS/MS	By MS/MS	By MS/MS	By MS/MS	By MS/MS	By MS/MS	155680000	138860000	142060000	159520000	232340000	193900000	160850000	0.132125728662844	0.393016405552937
sp|Q9UJ70|NAGK_HUMAN;tr|H7C3G9|H7C3G9_HUMAN;sp|Q9UJ70-2|NAGK_HUMAN;tr|C9JEV6|C9JEV6_HUMAN;tr|H7C1L7|H7C1L7_HUMAN;tr|H0YEB7|H0YEB7_HUMAN;tr|H0YE82|H0YE82_HUMAN;tr|H0YF44|H0YF44_HUMAN;tr|H0YC94|H0YC94_HUMAN	sp|Q9UJ70|NAGK_HUMAN;tr|H7C3G9|H7C3G9_HUMAN;sp|Q9UJ70-2|NAGK_HUMAN;tr|C9JEV6|C9JEV6_HUMAN;tr|H7C1L7|H7C1L7_HUMAN	14;13;13;11;7;5;4;3;2	14;13;13;11;7;5;4;3;2	7;7;6;4;7;5;4;0;0	>sp|Q9UJ70|NAGK_HUMAN N-acetyl-D-glucosamine kinase OS=Homo sapiens GN=NAGK PE=1 SV=4;>tr|H7C3G9|H7C3G9_HUMAN N-acetyl-D-glucosamine kinase OS=Homo sapiens GN=NAGK PE=1 SV=2;>sp|Q9UJ70-2|NAGK_HUMAN Isoform 2 of N-acetyl-D-glucosamine kinase OS=Homo sapiens	9	14	14	7	49.1	49.1	22.4	37.375	344	344;340;390;293;159;182;84;109;136	6.7679e-108	By MS/MS	By MS/MS	By MS/MS	By MS/MS	By MS/MS	By MS/MS	By matching	54800000	50517000	52959000	48109000	65776000	52373000	55691000	0.132142227447305	0.167459458982863
sp|Q96GM5|SMRD1_HUMAN;sp|Q96GM5-2|SMRD1_HUMAN;tr|F8VRQ4|F8VRQ4_HUMAN;tr|F8VUB0|F8VUB0_HUMAN;tr|H0YHV1|H0YHV1_HUMAN;tr|F8VZ70|F8VZ70_HUMAN;tr|F8VW95|F8VW95_HUMAN	sp|Q96GM5|SMRD1_HUMAN;sp|Q96GM5-2|SMRD1_HUMAN;tr|F8VRQ4|F8VRQ4_HUMAN	20;17;13;8;7;6;4	20;17;13;8;7;6;4	18;15;12;6;7;5;3	>sp|Q96GM5|SMRD1_HUMAN SWI/SNF-related matrix-associated actin-dependent regulator of chromatin subfamily D member 1 OS=Homo sapiens GN=SMARCD1 PE=1 SV=2;>sp|Q96GM5-2|SMRD1_HUMAN Isoform 2 of SWI/SNF-related matrix-associated actin-dependent regulator of c	7	20	20	18	52.6	52.6	48	58.232	515	515;474;313;290;115;278;113	3.2527e-191	By MS/MS	By MS/MS	By MS/MS	By MS/MS	By MS/MS	By MS/MS	By MS/MS	118650000	101220000	115450000	115230000	146160000	116970000	124580000	0.132203464712044	0.19832822683193
tr|A0A087WXZ3|A0A087WXZ3_HUMAN;sp|Q9Y5A9|YTHD2_HUMAN;sp|Q9Y5A9-2|YTHD2_HUMAN;tr|S4R3J8|S4R3J8_HUMAN;tr|S4R3V3|S4R3V3_HUMAN	tr|A0A087WXZ3|A0A087WXZ3_HUMAN;sp|Q9Y5A9|YTHD2_HUMAN;sp|Q9Y5A9-2|YTHD2_HUMAN	9;9;7;3;3	9;9;7;3;3	8;8;6;3;3	>tr|A0A087WXZ3|A0A087WXZ3_HUMAN YTH domain-containing family protein 2 OS=Homo sapiens GN=YTHDF2 PE=1 SV=1;>sp|Q9Y5A9|YTHD2_HUMAN YTH domain-containing family protein 2 OS=Homo sapiens GN=YTHDF2 PE=1 SV=2;>sp|Q9Y5A9-2|YTHD2_HUMAN Isoform 2 of YTH domain-co	5	9	9	8	24.3	24.3	23	61.163	569	569;579;529;200;241	4.1675e-38	By MS/MS	By MS/MS	By MS/MS	By MS/MS	By MS/MS	By MS/MS	By MS/MS	50617000	46241000	43573000	55712000	70550000	56235000	58593000	0.132681311218431	0.333601690422544
sp|P61081|UBC12_HUMAN;tr|M0QX69|M0QX69_HUMAN;tr|M0QYI6|M0QYI6_HUMAN	sp|P61081|UBC12_HUMAN	7;2;2	7;2;2	7;2;2	>sp|P61081|UBC12_HUMAN NEDD8-conjugating enzyme Ubc12 OS=Homo sapiens GN=UBE2M PE=1 SV=1	3	7	7	7	41.5	41.5	41.5	20.9	183	183;70;114	2.2538e-37	By MS/MS	By MS/MS	By MS/MS	By MS/MS	By MS/MS	By MS/MS	By MS/MS	86466000	77724000	79458000	83584000	112900000	90772000	86031000	0.132715269465286	0.239298287446186
sp|P35268|RL22_HUMAN;tr|K7ERI7|K7ERI7_HUMAN;tr|K7EJT5|K7EJT5_HUMAN;tr|K7EP65|K7EP65_HUMAN;tr|K7EKS7|K7EKS7_HUMAN;tr|K7ELC4|K7ELC4_HUMAN;tr|K7EMH1|K7EMH1_HUMAN	sp|P35268|RL22_HUMAN;tr|K7ERI7|K7ERI7_HUMAN;tr|K7EJT5|K7EJT5_HUMAN;tr|K7EP65|K7EP65_HUMAN;tr|K7EKS7|K7EKS7_HUMAN;tr|K7ELC4|K7ELC4_HUMAN;tr|K7EMH1|K7EMH1_HUMAN	4;3;2;2;2;2;2	4;3;2;2;2;2;2	4;3;2;2;2;2;2	>sp|P35268|RL22_HUMAN 60S ribosomal protein L22 OS=Homo sapiens GN=RPL22 PE=1 SV=2;>tr|K7ERI7|K7ERI7_HUMAN 60S ribosomal protein L22 OS=Homo sapiens GN=RPL22 PE=1 SV=1;>tr|K7EJT5|K7EJT5_HUMAN 60S ribosomal protein L22 (Fragment) OS=Homo sapiens GN=RPL22 PE	7	4	4	4	50.8	50.8	50.8	14.787	128	128;95;47;48;53;79;89	3.0586e-103	By MS/MS	By MS/MS	By MS/MS	By MS/MS	By MS/MS	By MS/MS	By MS/MS	222390000	175980000	196650000	221970000	306620000	269660000	205220000	0.13278637989125	0.350964952686928
sp|Q15904|VAS1_HUMAN;tr|A6NLC6|A6NLC6_HUMAN	sp|Q15904|VAS1_HUMAN	5;2	5;2	5;2	>sp|Q15904|VAS1_HUMAN V-type proton ATPase subunit S1 OS=Homo sapiens GN=ATP6AP1 PE=1 SV=2	2	5	5	5	10.4	10.4	10.4	52.025	470	470;273	1.8104e-10	By MS/MS	By MS/MS	By MS/MS	By MS/MS	By MS/MS	By matching	By MS/MS	21172000	19247000	22731000	16985000	25836000	21488000	23765000	0.132833914371768	0.242231344051658
sp|Q8N163|CCAR2_HUMAN;sp|Q8N163-2|CCAR2_HUMAN;tr|H0YB24|H0YB24_HUMAN;tr|G3V119|G3V119_HUMAN;tr|A0A087X2B6|A0A087X2B6_HUMAN;tr|E5RFJ3|E5RFJ3_HUMAN;tr|E5RHJ4|E5RHJ4_HUMAN;tr|H0YC69|H0YC69_HUMAN;tr|E5RGU7|E5RGU7_HUMAN;tr|H0YC58|H0YC58_HUMAN;tr|E5RHH8|E5RHH8_HUMAN	sp|Q8N163|CCAR2_HUMAN;sp|Q8N163-2|CCAR2_HUMAN;tr|H0YB24|H0YB24_HUMAN;tr|G3V119|G3V119_HUMAN	37;36;25;23;9;8;8;6;6;6;2	37;36;25;23;9;8;8;6;6;6;2	37;36;25;23;9;8;8;6;6;6;2	>sp|Q8N163|CCAR2_HUMAN Cell cycle and apoptosis regulator protein 2 OS=Homo sapiens GN=CCAR2 PE=1 SV=2;>sp|Q8N163-2|CCAR2_HUMAN Isoform 2 of Cell cycle and apoptosis regulator protein 2 OS=Homo sapiens GN=CCAR2;>tr|H0YB24|H0YB24_HUMAN Cell cycle and apopto	11	37	37	37	55.5	55.5	55.5	102.9	923	923;923;615;598;272;162;277;148;150;183;81	0	By MS/MS	By MS/MS	By MS/MS	By MS/MS	By MS/MS	By MS/MS	By MS/MS	776170000	679460000	708170000	795350000	1039500000	843080000	800520000	0.133277882050036	0.2737554956558
tr|K7EJE8|K7EJE8_HUMAN;tr|K7EKE6|K7EKE6_HUMAN;sp|P36776-2|LONM_HUMAN;sp|P36776|LONM_HUMAN;sp|P36776-3|LONM_HUMAN;tr|K7ER27|K7ER27_HUMAN;tr|K7ERR6|K7ERR6_HUMAN;tr|K7ER56|K7ER56_HUMAN;tr|K7EQF8|K7EQF8_HUMAN	tr|K7EJE8|K7EJE8_HUMAN;tr|K7EKE6|K7EKE6_HUMAN;sp|P36776-2|LONM_HUMAN;sp|P36776|LONM_HUMAN;sp|P36776-3|LONM_HUMAN	19;19;18;18;17;6;3;2;1	19;19;18;18;17;6;3;2;1	19;19;18;18;17;6;3;2;1	>tr|K7EJE8|K7EJE8_HUMAN Lon protease homolog, mitochondrial OS=Homo sapiens GN=LONP1 PE=1 SV=1;>tr|K7EKE6|K7EKE6_HUMAN Lon protease homolog, mitochondrial OS=Homo sapiens GN=LONP1 PE=1 SV=1;>sp|P36776-2|LONM_HUMAN Isoform 2 of Lon protease homolog, mitocho	9	19	19	19	34.5	34.5	34.5	93.296	829	829;845;895;959;763;242;264;210;185	1.1022e-198	By MS/MS	By MS/MS	By MS/MS	By MS/MS	By MS/MS	By MS/MS	By MS/MS	150880000	172820000	157950000	143270000	119420000	132190000	148790000	0.134440223340477	-0.227192039537174
tr|E5RHG8|E5RHG8_HUMAN;sp|Q15369|ELOC_HUMAN;sp|Q15369-2|ELOC_HUMAN;tr|R4GMY8|R4GMY8_HUMAN	tr|E5RHG8|E5RHG8_HUMAN;sp|Q15369|ELOC_HUMAN;sp|Q15369-2|ELOC_HUMAN;tr|R4GMY8|R4GMY8_HUMAN	4;4;3;2	4;4;3;2	4;4;3;2	>tr|E5RHG8|E5RHG8_HUMAN Transcription elongation factor B polypeptide 1 (Fragment) OS=Homo sapiens GN=TCEB1 PE=1 SV=1;>sp|Q15369|ELOC_HUMAN Transcription elongation factor B polypeptide 1 OS=Homo sapiens GN=TCEB1 PE=1 SV=1;>sp|Q15369-2|ELOC_HUMAN Isoform 2	4	4	4	4	60.7	60.7	60.7	9.9601	89	89;112;96;65	1.5932e-85	By MS/MS	By MS/MS	By MS/MS	By MS/MS	By MS/MS	By MS/MS	By MS/MS	111560000	103890000	105590000	102600000	162480000	123400000	116560000	0.134655241580007	0.340972391619968
sp|P54727|RD23B_HUMAN;sp|P54727-2|RD23B_HUMAN;tr|Q5W0S5|Q5W0S5_HUMAN;tr|Q5W0S4|Q5W0S4_HUMAN;tr|H0Y579|H0Y579_HUMAN	sp|P54727|RD23B_HUMAN;sp|P54727-2|RD23B_HUMAN	14;9;5;3;3	14;9;5;3;3	13;9;4;3;3	>sp|P54727|RD23B_HUMAN UV excision repair protein RAD23 homolog B OS=Homo sapiens GN=RAD23B PE=1 SV=1;>sp|P54727-2|RD23B_HUMAN Isoform 2 of UV excision repair protein RAD23 homolog B OS=Homo sapiens GN=RAD23B	5	14	14	13	56.7	56.7	54.8	43.171	409	409;337;146;80;114	6.2219e-249	By MS/MS	By MS/MS	By MS/MS	By MS/MS	By MS/MS	By MS/MS	By MS/MS	456630000	420320000	434230000	448380000	558790000	473300000	458690000	0.134995042286734	0.175890158675449
tr|E7ETZ4|E7ETZ4_HUMAN;sp|Q9Y6E2|BZW2_HUMAN;tr|B5MCH7|B5MCH7_HUMAN;tr|B5MCE7|B5MCE7_HUMAN;tr|Q75MG1|Q75MG1_HUMAN;tr|E9PFD4|E9PFD4_HUMAN;tr|E7EMS9|E7EMS9_HUMAN;tr|E9PFE3|E9PFE3_HUMAN;tr|C9JF98|C9JF98_HUMAN;tr|F8WDX8|F8WDX8_HUMAN;sp|Q9Y6E2-2|BZW2_HUMAN	tr|E7ETZ4|E7ETZ4_HUMAN;sp|Q9Y6E2|BZW2_HUMAN;tr|B5MCH7|B5MCH7_HUMAN;tr|B5MCE7|B5MCE7_HUMAN;tr|Q75MG1|Q75MG1_HUMAN;tr|E9PFD4|E9PFD4_HUMAN	15;15;13;11;9;8;5;4;4;4;4	15;15;13;11;9;8;5;4;4;4;4	14;14;12;10;9;7;5;4;4;4;4	>tr|E7ETZ4|E7ETZ4_HUMAN Basic leucine zipper and W2 domain-containing protein 2 (Fragment) OS=Homo sapiens GN=BZW2 PE=1 SV=1;>sp|Q9Y6E2|BZW2_HUMAN Basic leucine zipper and W2 domain-containing protein 2 OS=Homo sapiens GN=BZW2 PE=1 SV=1;>tr|B5MCH7|B5MCH7_H	11	15	15	14	37.5	37.5	35.8	46.913	408	408;419;343;225;274;189;208;161;163;170;201	2.8584e-95	By MS/MS	By MS/MS	By MS/MS	By MS/MS	By MS/MS	By MS/MS	By MS/MS	143550000	145940000	142700000	137460000	182390000	150590000	165680000	0.135248747661431	0.223018199361019
sp|Q969G3-3|SMCE1_HUMAN;sp|Q969G3-4|SMCE1_HUMAN;tr|B4DGM3|B4DGM3_HUMAN;sp|Q969G3|SMCE1_HUMAN;sp|Q969G3-6|SMCE1_HUMAN;sp|Q969G3-5|SMCE1_HUMAN;sp|Q969G3-2|SMCE1_HUMAN;tr|J3QKS7|J3QKS7_HUMAN;tr|K7EMQ8|K7EMQ8_HUMAN;tr|H7C048|H7C048_HUMAN;tr|J3KT85|J3KT85_HUMAN;tr|J3QR61|J3QR61_HUMAN;tr|J3QKX6|J3QKX6_HUMAN	sp|Q969G3-3|SMCE1_HUMAN;sp|Q969G3-4|SMCE1_HUMAN;tr|B4DGM3|B4DGM3_HUMAN;sp|Q969G3|SMCE1_HUMAN;sp|Q969G3-6|SMCE1_HUMAN;sp|Q969G3-5|SMCE1_HUMAN;sp|Q969G3-2|SMCE1_HUMAN;tr|J3QKS7|J3QKS7_HUMAN;tr|K7EMQ8|K7EMQ8_HUMAN	13;13;13;13;11;11;11;10;7;6;3;3;1	13;13;13;13;11;11;11;10;7;6;3;3;1	13;13;13;13;11;11;11;10;7;6;3;3;1	>sp|Q969G3-3|SMCE1_HUMAN Isoform 3 of SWI/SNF-related matrix-associated actin-dependent regulator of chromatin subfamily E member 1 OS=Homo sapiens GN=SMARCE1;>sp|Q969G3-4|SMCE1_HUMAN Isoform 4 of SWI/SNF-related matrix-associated actin-dependent regulator	13	13	13	13	67.4	67.4	67.4	39.26	341	341;376;393;411;293;328;363;288;177;157;101;153;129	2.461e-112	By MS/MS	By MS/MS	By MS/MS	By MS/MS	By MS/MS	By MS/MS	By MS/MS	169390000	150150000	150420000	164240000	206770000	169140000	162990000	0.135953169298428	0.180117208564751
sp|Q13409-2|DC1I2_HUMAN;sp|Q13409-3|DC1I2_HUMAN;sp|Q13409|DC1I2_HUMAN;sp|Q13409-6|DC1I2_HUMAN;sp|Q13409-7|DC1I2_HUMAN;sp|Q13409-5|DC1I2_HUMAN;tr|E7EV09|E7EV09_HUMAN;tr|E7EQL5|E7EQL5_HUMAN;tr|E7EQU2|E7EQU2_HUMAN;tr|E7EMU4|E7EMU4_HUMAN;tr|E7ETL8|E7ETL8_HUMAN;tr|E7ESD3|E7ESD3_HUMAN;tr|E7ET01|E7ET01_HUMAN;tr|E9PGG1|E9PGG1_HUMAN;tr|E7ERR6|E7ERR6_HUMAN;tr|E7ERH4|E7ERH4_HUMAN;tr|E7EUM4|E7EUM4_HUMAN;tr|E…	sp|Q13409-2|DC1I2_HUMAN;sp|Q13409-3|DC1I2_HUMAN;sp|Q13409|DC1I2_HUMAN;sp|Q13409-6|DC1I2_HUMAN;sp|Q13409-7|DC1I2_HUMAN;sp|Q13409-5|DC1I2_HUMAN;tr|E7EV09|E7EV09_HUMAN;tr|E7EQL5|E7EQL5_HUMAN	21;20;20;19;19;19;12;12;9;9;8;8;6;5;5;5;4;3	21;20;20;19;19;19;12;12;9;9;8;8;6;5;5;5;4;3	21;20;20;19;19;19;12;12;9;9;8;8;6;5;5;5;4;3	>sp|Q13409-2|DC1I2_HUMAN Isoform 2B of Cytoplasmic dynein 1 intermediate chain 2 OS=Homo sapiens GN=DYNC1I2;>sp|Q13409-3|DC1I2_HUMAN Isoform 2C of Cytoplasmic dynein 1 intermediate chain 2 OS=Homo sapiens GN=DYNC1I2;>sp|Q13409|DC1I2_HUMAN Cytoplasmic dynei	18	21	21	21	57.8	57.8	57.8	70.644	632	632;612;638;611;630;637;251;305;185;214;184;187;173;110;139;151;137;121	0	By MS/MS	By MS/MS	By MS/MS	By MS/MS	By MS/MS	By MS/MS	By MS/MS	619960000	751060000	681370000	621280000	619450000	527430000	653350000	0.136248514406421	-0.155602672129921
sp|O94874|UFL1_HUMAN;sp|O94874-2|UFL1_HUMAN;sp|O94874-3|UFL1_HUMAN	sp|O94874|UFL1_HUMAN;sp|O94874-2|UFL1_HUMAN;sp|O94874-3|UFL1_HUMAN	11;9;8	11;9;8	11;9;8	>sp|O94874|UFL1_HUMAN E3 UFM1-protein ligase 1 OS=Homo sapiens GN=UFL1 PE=1 SV=2;>sp|O94874-2|UFL1_HUMAN Isoform 2 of E3 UFM1-protein ligase 1 OS=Homo sapiens GN=UFL1;>sp|O94874-3|UFL1_HUMAN Isoform 3 of E3 UFM1-protein ligase 1 OS=Homo sapiens GN=UFL1	3	11	11	11	15.5	15.5	15.5	89.594	794	794;729;509	2.2305e-32	By MS/MS	By MS/MS	By MS/MS	By MS/MS	By MS/MS	By MS/MS	By MS/MS	32834000	30337000	30906000	27870000	45322000	34125000	32679000	0.136387514185503	0.293904084166769
sp|Q8TDZ2|MICA1_HUMAN;sp|Q8TDZ2-4|MICA1_HUMAN;sp|Q8TDZ2-2|MICA1_HUMAN;tr|H0Y6Z4|H0Y6Z4_HUMAN;tr|Q5TED7|Q5TED7_HUMAN	sp|Q8TDZ2|MICA1_HUMAN;sp|Q8TDZ2-4|MICA1_HUMAN;sp|Q8TDZ2-2|MICA1_HUMAN	8;8;7;3;1	8;8;7;3;1	8;8;7;3;1	>sp|Q8TDZ2|MICA1_HUMAN Protein-methionine sulfoxide oxidase MICAL1 OS=Homo sapiens GN=MICAL1 PE=1 SV=2;>sp|Q8TDZ2-4|MICA1_HUMAN Isoform 4 of Protein-methionine sulfoxide oxidase MICAL1 OS=Homo sapiens GN=MICAL1;>sp|Q8TDZ2-2|MICA1_HUMAN Isoform 2 of Protein	5	8	8	8	11.3	11.3	11.3	117.87	1067	1067;1086;981;252;244	3.482e-20	By MS/MS	By MS/MS	By MS/MS	By MS/MS	By MS/MS	By MS/MS	By MS/MS	14827000	14390000	16045000	17171000	13089000	9432900	14623000	0.136895590677361	-0.334107149729371
sp|O75874|IDHC_HUMAN;tr|C9J4N6|C9J4N6_HUMAN;tr|C9JJE5|C9JJE5_HUMAN;tr|C9JLU6|C9JLU6_HUMAN	sp|O75874|IDHC_HUMAN	23;7;3;3	22;6;3;3	22;6;3;3	>sp|O75874|IDHC_HUMAN Isocitrate dehydrogenase [NADP] cytoplasmic OS=Homo sapiens GN=IDH1 PE=1 SV=2	4	23	22	22	58.7	56.5	56.5	46.659	414	414;157;62;74	0	By MS/MS	By MS/MS	By MS/MS	By MS/MS	By MS/MS	By MS/MS	By MS/MS	2.039e+09	2050900000	2021300000	1.856e+09	2.182e+09	2132900000	2026600000	0.137351397102633	0.0857888396715374
sp|P51608-2|MECP2_HUMAN;sp|P51608|MECP2_HUMAN;tr|A0A087WXF0|A0A087WXF0_HUMAN;tr|A0A087X1U4|A0A087X1U4_HUMAN;tr|A0A087WVW7|A0A087WVW7_HUMAN;tr|B5MCB4|B5MCB4_HUMAN	sp|P51608-2|MECP2_HUMAN;sp|P51608|MECP2_HUMAN;tr|A0A087WXF0|A0A087WXF0_HUMAN	13;11;11;5;4;3	13;11;11;5;4;3	13;11;11;5;4;3	>sp|P51608-2|MECP2_HUMAN Isoform B of Methyl-CpG-binding protein 2 OS=Homo sapiens GN=MECP2;>sp|P51608|MECP2_HUMAN Methyl-CpG-binding protein 2 OS=Homo sapiens GN=MECP2 PE=1 SV=1;>tr|A0A087WXF0|A0A087WXF0_HUMAN Methyl-CpG-binding protein 2 OS=Homo sapiens	6	13	13	13	34.1	34.1	34.1	53.323	498	498;486;509;324;168;172	4.6097e-97	By MS/MS	By MS/MS	By MS/MS	By MS/MS	By MS/MS	By MS/MS	By MS/MS	87772000	80661000	85734000	87258000	123330000	102280000	92140000	0.137374755488455	0.311360924504535
sp|Q9UHG3|PCYOX_HUMAN;sp|Q9UHG3-2|PCYOX_HUMAN;tr|F8W8W4|F8W8W4_HUMAN;tr|C9K055|C9K055_HUMAN;tr|C9JM55|C9JM55_HUMAN;tr|C9JGT6|C9JGT6_HUMAN	sp|Q9UHG3|PCYOX_HUMAN;sp|Q9UHG3-2|PCYOX_HUMAN;tr|F8W8W4|F8W8W4_HUMAN	14;12;7;5;4;3	14;12;7;5;4;3	14;12;7;5;4;3	>sp|Q9UHG3|PCYOX_HUMAN Prenylcysteine oxidase 1 OS=Homo sapiens GN=PCYOX1 PE=1 SV=3;>sp|Q9UHG3-2|PCYOX_HUMAN Isoform 2 of Prenylcysteine oxidase 1 OS=Homo sapiens GN=PCYOX1;>tr|F8W8W4|F8W8W4_HUMAN Prenylcysteine oxidase 1 OS=Homo sapiens GN=PCYOX1 PE=1 SV=	6	14	14	14	39.4	39.4	39.4	56.639	505	505;428;293;209;154;130	1.4083e-141	By MS/MS	By MS/MS	By MS/MS	By MS/MS	By MS/MS	By MS/MS	By MS/MS	232040000	227550000	216670000	217900000	231330000	219520000	234340000	0.137943305917582	0.0310085866922034
sp|O95104-3|SFR15_HUMAN;sp|O95104|SFR15_HUMAN;sp|O95104-2|SFR15_HUMAN	sp|O95104-3|SFR15_HUMAN;sp|O95104|SFR15_HUMAN;sp|O95104-2|SFR15_HUMAN	11;11;10	11;11;10	9;9;8	>sp|O95104-3|SFR15_HUMAN Isoform 3 of Splicing factor, arginine/serine-rich 15 OS=Homo sapiens GN=SCAF4;>sp|O95104|SFR15_HUMAN Splicing factor, arginine/serine-rich 15 OS=Homo sapiens GN=SCAF4 PE=1 SV=3;>sp|O95104-2|SFR15_HUMAN Isoform 2 of Splicing factor	3	11	11	9	18.6	18.6	17	124.01	1132	1132;1147;1125	9.8132e-86	By MS/MS	By MS/MS	By MS/MS	By MS/MS	By MS/MS	By MS/MS	By MS/MS	66270000	58517000	58418000	65059000	69729000	77705000	60983000	0.137981042206176	0.162635382446206
sp|P60842|IF4A1_HUMAN;tr|J3KT12|J3KT12_HUMAN;sp|P60842-2|IF4A1_HUMAN;tr|J3QS69|J3QS69_HUMAN;tr|J3KTB5|J3KTB5_HUMAN;tr|J3KSZ0|J3KSZ0_HUMAN;tr|J3QR64|J3QR64_HUMAN;tr|J3QLN6|J3QLN6_HUMAN;tr|J3KS25|J3KS25_HUMAN;tr|J3KTN0|J3KTN0_HUMAN;tr|J3QKZ9|J3QKZ9_HUMAN;tr|J3KT04|J3KT04_HUMAN;tr|J3KS93|J3KS93_HUMAN;tr|J3QL52|J3QL52_HUMAN;tr|J3QQP0|J3QQP0_HUMAN	sp|P60842|IF4A1_HUMAN;tr|J3KT12|J3KT12_HUMAN;sp|P60842-2|IF4A1_HUMAN;tr|J3QS69|J3QS69_HUMAN;tr|J3KTB5|J3KTB5_HUMAN;tr|J3KSZ0|J3KSZ0_HUMAN	25;20;20;18;17;14;12;10;10;9;9;4;4;3;3	25;20;20;18;17;14;12;10;10;9;9;4;4;3;3	8;5;5;3;3;5;0;0;0;3;0;0;0;2;0	>sp|P60842|IF4A1_HUMAN Eukaryotic initiation factor 4A-I OS=Homo sapiens GN=EIF4A1 PE=1 SV=1;>tr|J3KT12|J3KT12_HUMAN Eukaryotic initiation factor 4A-I OS=Homo sapiens GN=EIF4A1 PE=1 SV=1;>sp|P60842-2|IF4A1_HUMAN Isoform 2 of Eukaryotic initiation factor 4A	15	25	25	8	64	64	20.9	46.153	406	406;341;347;300;257;230;214;163;188;117;135;85;85;68;95	0	By MS/MS	By MS/MS	By MS/MS	By MS/MS	By MS/MS	By MS/MS	By MS/MS	520340000	521210000	491430000	478780000	617130000	530270000	526370000	0.138015127612373	0.149680589780851
tr|C9JFE4|C9JFE4_HUMAN;sp|Q13098-5|CSN1_HUMAN;sp|Q13098|CSN1_HUMAN;sp|Q13098-7|CSN1_HUMAN;tr|A0A096LP07|A0A096LP07_HUMAN;tr|A0A096LPJ3|A0A096LPJ3_HUMAN;tr|A8K070|A8K070_HUMAN;sp|Q13098-6|CSN1_HUMAN;tr|J3QLT0|J3QLT0_HUMAN;tr|J3KSA5|J3KSA5_HUMAN;tr|J3KRJ4|J3KRJ4_HUMAN;tr|J3QS88|J3QS88_HUMAN;tr|J3KTB0|J3KTB0_HUMAN;tr|J3QQX0|J3QQX0_HUMAN;tr|J3QS84|J3QS84_HUMAN;tr|J3QLE8|J3QLE8_HUMAN;tr|J3QL53|J3QL53_…	tr|C9JFE4|C9JFE4_HUMAN;sp|Q13098-5|CSN1_HUMAN;sp|Q13098|CSN1_HUMAN;sp|Q13098-7|CSN1_HUMAN;tr|A0A096LP07|A0A096LP07_HUMAN;tr|A0A096LPJ3|A0A096LPJ3_HUMAN;tr|A8K070|A8K070_HUMAN;sp|Q13098-6|CSN1_HUMAN	14;14;14;14;13;13;13;10;5;5;5;3;3;2;2;2;2;2	14;14;14;14;13;13;13;10;5;5;5;3;3;2;2;2;2;2	14;14;14;14;13;13;13;10;5;5;5;3;3;2;2;2;2;2	>tr|C9JFE4|C9JFE4_HUMAN COP9 signalosome complex subunit 1 OS=Homo sapiens GN=GPS1 PE=1 SV=2;>sp|Q13098-5|CSN1_HUMAN Isoform 4 of COP9 signalosome complex subunit 1 OS=Homo sapiens GN=GPS1;>sp|Q13098|CSN1_HUMAN COP9 signalosome complex subunit 1 OS=Homo sa	18	14	14	14	36.5	36.5	36.5	53.371	471	471;487;491;527;486;490;526;549;168;210;253;134;139;79;101;166;168;186	5.1986e-73	By MS/MS	By MS/MS	By MS/MS	By MS/MS	By MS/MS	By MS/MS	By MS/MS	127710000	127100000	133760000	126010000	120740000	1.25e+08	123710000	0.138931452858012	-0.0629787576034015
sp|Q8TDN6|BRX1_HUMAN	sp|Q8TDN6|BRX1_HUMAN	3	3	3	>sp|Q8TDN6|BRX1_HUMAN Ribosome biogenesis protein BRX1 homolog OS=Homo sapiens GN=BRIX1 PE=1 SV=2	1	3	3	3	9.6	9.6	9.6	41.401	353	353	8.8533e-18	By MS/MS	By MS/MS	By MS/MS	By MS/MS	By MS/MS	By MS/MS	By MS/MS	16356000	20033000	18875000	22904000	20106000	19014000	16263000	0.139172673953788	-0.0820974222065636
sp|O43813|LANC1_HUMAN;tr|E9PHS0|E9PHS0_HUMAN;tr|F8WDS9|F8WDS9_HUMAN;tr|H7C2E3|H7C2E3_HUMAN	sp|O43813|LANC1_HUMAN;tr|E9PHS0|E9PHS0_HUMAN	11;7;4;2	11;7;4;2	11;7;4;2	>sp|O43813|LANC1_HUMAN LanC-like protein 1 OS=Homo sapiens GN=LANCL1 PE=1 SV=1;>tr|E9PHS0|E9PHS0_HUMAN LanC-like protein 1 (Fragment) OS=Homo sapiens GN=LANCL1 PE=1 SV=1	4	11	11	11	36.3	36.3	36.3	45.283	399	399;196;82;148	1.917e-94	By MS/MS	By MS/MS	By MS/MS	By MS/MS	By MS/MS	By MS/MS	By MS/MS	106830000	103770000	99423000	104580000	122280000	103320000	114110000	0.139221806209496	0.127610630958997
sp|P52701|MSH6_HUMAN;sp|P52701-3|MSH6_HUMAN;sp|P52701-4|MSH6_HUMAN;sp|P52701-2|MSH6_HUMAN;tr|A0A087WWJ1|A0A087WWJ1_HUMAN;tr|F8WAX8|F8WAX8_HUMAN;tr|A0A087WYT6|A0A087WYT6_HUMAN;tr|U3KQ72|U3KQ72_HUMAN;tr|C9JH55|C9JH55_HUMAN;tr|F8W7G9|F8W7G9_HUMAN;tr|C9J8Y8|C9J8Y8_HUMAN;tr|C9J7Y7|C9J7Y7_HUMAN	sp|P52701|MSH6_HUMAN;sp|P52701-3|MSH6_HUMAN;sp|P52701-4|MSH6_HUMAN;sp|P52701-2|MSH6_HUMAN;tr|A0A087WWJ1|A0A087WWJ1_HUMAN	31;29;28;26;25;3;3;1;1;1;1;1	31;29;28;26;25;3;3;1;1;1;1;1	31;29;28;26;25;3;3;1;1;1;1;1	>sp|P52701|MSH6_HUMAN DNA mismatch repair protein Msh6 OS=Homo sapiens GN=MSH6 PE=1 SV=2;>sp|P52701-3|MSH6_HUMAN Isoform 3 of DNA mismatch repair protein Msh6 OS=Homo sapiens GN=MSH6;>sp|P52701-4|MSH6_HUMAN Isoform 4 of DNA mismatch repair protein Msh6 OS=	12	31	31	31	33.6	33.6	33.6	152.78	1360	1360;1230;1058;1068;1067;160;327;51;101;104;116;151	2.0092e-165	By MS/MS	By MS/MS	By MS/MS	By MS/MS	By MS/MS	By MS/MS	By MS/MS	2.07e+08	172310000	194900000	181990000	194040000	211740000	184190000	0.139345312207146	0.0569112451881338
sp|Q5JVF3-3|PCID2_HUMAN;sp|Q5JVF3-2|PCID2_HUMAN;sp|Q5JVF3|PCID2_HUMAN;sp|Q5JVF3-4|PCID2_HUMAN	sp|Q5JVF3-3|PCID2_HUMAN;sp|Q5JVF3-2|PCID2_HUMAN;sp|Q5JVF3|PCID2_HUMAN;sp|Q5JVF3-4|PCID2_HUMAN	5;5;5;5	5;5;5;5	5;5;5;5	>sp|Q5JVF3-3|PCID2_HUMAN Isoform 3 of PCI domain-containing protein 2 OS=Homo sapiens GN=PCID2;>sp|Q5JVF3-2|PCID2_HUMAN Isoform 2 of PCI domain-containing protein 2 OS=Homo sapiens GN=PCID2;>sp|Q5JVF3|PCID2_HUMAN PCI domain-containing protein 2 OS=Homo sap	4	5	5	5	15.4	15.4	15.4	43.374	376	376;397;399;453	1.6265e-13	By MS/MS	By MS/MS	By MS/MS	By MS/MS	By MS/MS	By MS/MS	By MS/MS	19636000	14609000	17757000	20287000	19432000	22706000	19982000	0.139480594522176	0.196319195697743
sp|P39019|RS19_HUMAN;tr|M0R2L9|M0R2L9_HUMAN;tr|M0QXK4|M0QXK4_HUMAN;tr|M0QYF7|M0QYF7_HUMAN;tr|M0R140|M0R140_HUMAN;tr|A0A075B6E2|A0A075B6E2_HUMAN	sp|P39019|RS19_HUMAN;tr|M0R2L9|M0R2L9_HUMAN;tr|M0QXK4|M0QXK4_HUMAN;tr|M0QYF7|M0QYF7_HUMAN;tr|M0R140|M0R140_HUMAN	8;5;5;5;5;3	8;5;5;5;5;3	8;5;5;5;5;3	>sp|P39019|RS19_HUMAN 40S ribosomal protein S19 OS=Homo sapiens GN=RPS19 PE=1 SV=2;>tr|M0R2L9|M0R2L9_HUMAN 40S ribosomal protein S19 (Fragment) OS=Homo sapiens GN=RPS19 PE=1 SV=1;>tr|M0QXK4|M0QXK4_HUMAN 40S ribosomal protein S19 (Fragment) OS=Homo sapiens	6	8	8	8	41.4	41.4	41.4	16.06	145	145;71;76;100;102;71	1.8903e-61	By MS/MS	By MS/MS	By MS/MS	By MS/MS	By MS/MS	By MS/MS	By MS/MS	382440000	355200000	371990000	389680000	491040000	479380000	386140000	0.139582282489706	0.270691649703077
sp|O75306-2|NDUS2_HUMAN;sp|O75306|NDUS2_HUMAN	sp|O75306-2|NDUS2_HUMAN;sp|O75306|NDUS2_HUMAN	16;16	16;16	16;16	>sp|O75306-2|NDUS2_HUMAN Isoform 2 of NADH dehydrogenase [ubiquinone] iron-sulfur protein 2, mitochondrial OS=Homo sapiens GN=NDUFS2;>sp|O75306|NDUS2_HUMAN NADH dehydrogenase [ubiquinone] iron-sulfur protein 2, mitochondrial OS=Homo sapiens GN=NDUFS2 PE=1	2	16	16	16	43.1	43.1	43.1	51.851	457	457;463	1.2745e-86	By MS/MS	By MS/MS	By MS/MS	By MS/MS	By MS/MS	By MS/MS	By MS/MS	112890000	109990000	114190000	97214000	115260000	115120000	115640000	0.140030876856746	0.0872541258691372
sp|Q15459|SF3A1_HUMAN;sp|Q15459-2|SF3A1_HUMAN;tr|F8WB66|F8WB66_HUMAN;tr|H7C1L2|H7C1L2_HUMAN;tr|F8WC79|F8WC79_HUMAN	sp|Q15459|SF3A1_HUMAN;sp|Q15459-2|SF3A1_HUMAN	27;22;3;3;1	27;22;3;3;1	27;22;3;3;1	>sp|Q15459|SF3A1_HUMAN Splicing factor 3A subunit 1 OS=Homo sapiens GN=SF3A1 PE=1 SV=1;>sp|Q15459-2|SF3A1_HUMAN Isoform 2 of Splicing factor 3A subunit 1 OS=Homo sapiens GN=SF3A1	5	27	27	27	41.6	41.6	41.6	88.885	793	793;728;63;259;38	2.0226e-278	By MS/MS	By MS/MS	By MS/MS	By MS/MS	By MS/MS	By MS/MS	By MS/MS	539480000	469130000	508990000	543620000	666410000	582380000	528830000	0.140400701249394	0.201485956840463
sp|Q6P1J9|CDC73_HUMAN	sp|Q6P1J9|CDC73_HUMAN	14	14	14	>sp|Q6P1J9|CDC73_HUMAN Parafibromin OS=Homo sapiens GN=CDC73 PE=1 SV=1	1	14	14	14	30.7	30.7	30.7	60.576	531	531	7.9381e-53	By MS/MS	By MS/MS	By MS/MS	By MS/MS	By MS/MS	By MS/MS	By MS/MS	55244000	53068000	49566000	48653000	53727000	50421000	53892000	0.140884778705585	0.0289689064006965
tr|Q5T7A9|Q5T7A9_HUMAN;sp|Q04724|TLE1_HUMAN;sp|Q04727-2|TLE4_HUMAN;sp|Q04727-4|TLE4_HUMAN;sp|Q04727|TLE4_HUMAN;sp|Q04727-3|TLE4_HUMAN;tr|Q5T3G3|Q5T3G3_HUMAN;sp|Q04725|TLE2_HUMAN;tr|K7EMK7|K7EMK7_HUMAN;tr|F8WAY5|F8WAY5_HUMAN;tr|Q5JSZ2|Q5JSZ2_HUMAN;tr|K7EPD4|K7EPD4_HUMAN;tr|K7EPF3|K7EPF3_HUMAN;tr|Q5T3G2|Q5T3G2_HUMAN;tr|K7ESD8|K7ESD8_HUMAN;tr|Q5JSY8|Q5JSY8_HUMAN;tr|Q5JSZ1|Q5JSZ1_HUMAN;tr|E7EQH3|E7EQ…	tr|Q5T7A9|Q5T7A9_HUMAN;sp|Q04724|TLE1_HUMAN;sp|Q04727-2|TLE4_HUMAN;sp|Q04727-4|TLE4_HUMAN;sp|Q04727|TLE4_HUMAN;sp|Q04727-3|TLE4_HUMAN	10;10;7;7;7;7;3;3;3;1;1;1;1;1;1;1;1;1;1;1;1	10;10;7;7;7;7;3;3;3;1;1;1;1;1;1;1;1;1;1;1;1	8;8;5;5;5;5;3;1;1;1;1;1;1;1;1;1;1;1;1;1;1	>tr|Q5T7A9|Q5T7A9_HUMAN Transducin-like enhancer protein 1 OS=Homo sapiens GN=TLE1 PE=1 SV=2;>sp|Q04724|TLE1_HUMAN Transducin-like enhancer protein 1 OS=Homo sapiens GN=TLE1 PE=1 SV=2;>sp|Q04727-2|TLE4_HUMAN Isoform 2 of Transducin-like enhancer protein 4	21	10	10	8	23.7	23.7	21.2	83.286	769	769;770;704;748;773;805;242;743;744;90;128;131;140;144;178;195;224;259;322;343;706	7.3918e-40	By MS/MS	By MS/MS	By MS/MS	By MS/MS	By MS/MS	By MS/MS	By MS/MS	30140000	26849000	27136000	25865000	40786000	38946000	25945000	0.1410331505486	0.357326552073175
sp|Q01970-2|PLCB3_HUMAN;sp|Q01970|PLCB3_HUMAN	sp|Q01970-2|PLCB3_HUMAN;sp|Q01970|PLCB3_HUMAN	4;4	4;4	4;4	>sp|Q01970-2|PLCB3_HUMAN Isoform 2 of 1-phosphatidylinositol 4,5-bisphosphate phosphodiesterase beta-3 OS=Homo sapiens GN=PLCB3;>sp|Q01970|PLCB3_HUMAN 1-phosphatidylinositol 4,5-bisphosphate phosphodiesterase beta-3 OS=Homo sapiens GN=PLCB3 PE=1 SV=2	2	4	4	4	4.5	4.5	4.5	131.2	1167	1167;1234	5.2903e-21	By MS/MS	By MS/MS	By MS/MS	By MS/MS	By MS/MS	By MS/MS	By MS/MS	7005500	8212200	7159500	7125400	6200900	7364100	6347800	0.141515888321616	-0.152108505270525
sp|Q14108|SCRB2_HUMAN;sp|Q14108-2|SCRB2_HUMAN;tr|D6RDG0|D6RDG0_HUMAN	sp|Q14108|SCRB2_HUMAN;sp|Q14108-2|SCRB2_HUMAN	7;5;1	7;5;1	7;5;1	>sp|Q14108|SCRB2_HUMAN Lysosome membrane protein 2 OS=Homo sapiens GN=SCARB2 PE=1 SV=2;>sp|Q14108-2|SCRB2_HUMAN Isoform 2 of Lysosome membrane protein 2 OS=Homo sapiens GN=SCARB2	3	7	7	7	20.9	20.9	20.9	54.29	478	478;335;106	6.1781e-35	By MS/MS	By MS/MS	By MS/MS	By MS/MS	By MS/MS	By MS/MS	By MS/MS	76508000	63918000	72158000	67139000	85646000	69511000	71869000	0.141565430795999	0.11389614679894
sp|Q6P2Q9|PRP8_HUMAN;tr|I3L0J9|I3L0J9_HUMAN;tr|I3L3Z8|I3L3Z8_HUMAN;tr|I3L1T8|I3L1T8_HUMAN	sp|Q6P2Q9|PRP8_HUMAN	90;35;10;2	90;35;10;2	90;35;10;2	>sp|Q6P2Q9|PRP8_HUMAN Pre-mRNA-processing-splicing factor 8 OS=Homo sapiens GN=PRPF8 PE=1 SV=2	4	90	90	90	47.5	47.5	47.5	273.6	2335	2335;1013;250;116	0	By MS/MS	By MS/MS	By MS/MS	By MS/MS	By MS/MS	By MS/MS	By MS/MS	1407100000	1282500000	1400500000	1413200000	1.47e+09	1455300000	1.407e+09	0.141566254968487	0.0698736723140888
sp|Q92620|PRP16_HUMAN;sp|Q92620-2|PRP16_HUMAN;tr|J3KTG2|J3KTG2_HUMAN;tr|H3BMS7|H3BMS7_HUMAN;tr|J3KSA8|J3KSA8_HUMAN	sp|Q92620|PRP16_HUMAN	14;5;3;2;1	14;5;3;2;1	14;5;3;2;1	>sp|Q92620|PRP16_HUMAN Pre-mRNA-splicing factor ATP-dependent RNA helicase PRP16 OS=Homo sapiens GN=DHX38 PE=1 SV=2	5	14	14	14	15.6	15.6	15.6	140.5	1227	1227;539;128;191;187	1.1609e-39	By MS/MS	By MS/MS	By MS/MS	By MS/MS	By MS/MS	By MS/MS	By MS/MS	41600000	32194000	39426000	36036000	50018000	45058000	35233000	0.141858308876839	0.219185300557071
sp|Q96G03|PGM2_HUMAN;tr|E7ENQ8|E7ENQ8_HUMAN;sp|Q96G03-2|PGM2_HUMAN;tr|E9PD70|E9PD70_HUMAN;tr|H0Y921|H0Y921_HUMAN	sp|Q96G03|PGM2_HUMAN	10;4;4;3;1	10;4;4;3;1	10;4;4;3;1	>sp|Q96G03|PGM2_HUMAN Phosphoglucomutase-2 OS=Homo sapiens GN=PGM2 PE=1 SV=4	5	10	10	10	23.9	23.9	23.9	68.283	612	612;195;291;86;59	6.6116e-43	By MS/MS	By MS/MS	By MS/MS	By MS/MS	By MS/MS	By MS/MS	By MS/MS	36447000	41085000	42550000	42005000	37882000	42711000	31808000	0.142041288803372	-0.113076015665785
sp|P11233|RALA_HUMAN;tr|H7C3P7|H7C3P7_HUMAN;tr|C9JPE8|C9JPE8_HUMAN;tr|C9JYR1|C9JYR1_HUMAN;tr|C9JQB3|C9JQB3_HUMAN;tr|F8WEQ6|F8WEQ6_HUMAN	sp|P11233|RALA_HUMAN;tr|H7C3P7|H7C3P7_HUMAN;tr|C9JPE8|C9JPE8_HUMAN;tr|C9JYR1|C9JYR1_HUMAN;tr|C9JQB3|C9JQB3_HUMAN	6;5;3;3;3;1	6;5;3;3;3;1	2;2;0;0;0;0	>sp|P11233|RALA_HUMAN Ras-related protein Ral-A OS=Homo sapiens GN=RALA PE=1 SV=1;>tr|H7C3P7|H7C3P7_HUMAN Ras-related protein Ral-A (Fragment) OS=Homo sapiens GN=RALA PE=1 SV=1;>tr|C9JPE8|C9JPE8_HUMAN Ras-related protein Ral-A (Fragment) OS=Homo sapiens GN	6	6	6	2	44.7	44.7	14.1	23.567	206	206;164;101;112;171;46	2.5756e-60	By MS/MS	By MS/MS	By MS/MS	By MS/MS	By MS/MS	By MS/MS	By MS/MS	42546000	58917000	54968000	41936000	47156000	37506000	45813000	0.142113706717322	-0.189361140131661
sp|O75223|GGCT_HUMAN;sp|O75223-3|GGCT_HUMAN;tr|M0QZK8|M0QZK8_HUMAN;tr|B8ZZK2|B8ZZK2_HUMAN;sp|O75223-2|GGCT_HUMAN;tr|H7BZK5|H7BZK5_HUMAN;sp|O75223-4|GGCT_HUMAN	sp|O75223|GGCT_HUMAN;sp|O75223-3|GGCT_HUMAN;tr|M0QZK8|M0QZK8_HUMAN;tr|B8ZZK2|B8ZZK2_HUMAN	6;4;4;4;2;2;2	6;4;4;4;2;2;2	6;4;4;4;2;2;2	>sp|O75223|GGCT_HUMAN Gamma-glutamylcyclotransferase OS=Homo sapiens GN=GGCT PE=1 SV=1;>sp|O75223-3|GGCT_HUMAN Isoform 3 of Gamma-glutamylcyclotransferase OS=Homo sapiens GN=GGCT;>tr|M0QZK8|M0QZK8_HUMAN Gamma-glutamylcyclotransferase OS=Homo sapiens GN=GGC	7	6	6	6	45.2	45.2	45.2	21.007	188	188;94;103;166;114;119;166	4.0173e-32	By MS/MS	By MS/MS	By MS/MS	By MS/MS	By MS/MS	By MS/MS	By MS/MS	49741000	45493000	43717000	46154000	70271000	54826000	47802000	0.14219510064515	0.316623158759263
sp|P52272|HNRPM_HUMAN;sp|P52272-2|HNRPM_HUMAN;tr|A0A087X0X3|A0A087X0X3_HUMAN;tr|M0R019|M0R019_HUMAN;tr|M0R2T0|M0R2T0_HUMAN;tr|M0R0N3|M0R0N3_HUMAN;tr|M0R2I7|M0R2I7_HUMAN;tr|M0QYQ7|M0QYQ7_HUMAN;tr|M0R0Y6|M0R0Y6_HUMAN;tr|M0QY96|M0QY96_HUMAN;tr|M0QYL3|M0QYL3_HUMAN	sp|P52272|HNRPM_HUMAN;sp|P52272-2|HNRPM_HUMAN;tr|A0A087X0X3|A0A087X0X3_HUMAN	39;38;38;18;15;13;12;9;6;6;5	39;38;38;18;15;13;12;9;6;6;5	22;21;21;13;12;9;5;7;6;5;1	>sp|P52272|HNRPM_HUMAN Heterogeneous nuclear ribonucleoprotein M OS=Homo sapiens GN=HNRNPM PE=1 SV=3;>sp|P52272-2|HNRPM_HUMAN Isoform 2 of Heterogeneous nuclear ribonucleoprotein M OS=Homo sapiens GN=HNRNPM;>tr|A0A087X0X3|A0A087X0X3_HUMAN Heterogeneous nuc	11	39	39	22	61	61	33.8	77.515	730	730;691;730;353;357;276;214;219;99;116;99	0	By MS/MS	By MS/MS	By MS/MS	By MS/MS	By MS/MS	By MS/MS	By MS/MS	2810700000	2628700000	2746300000	2938200000	2920100000	3083100000	2972600000	0.142414562890492	0.105487253840765
sp|Q00341|VIGLN_HUMAN;sp|Q00341-2|VIGLN_HUMAN;tr|H0Y394|H0Y394_HUMAN;tr|H7C0A4|H7C0A4_HUMAN;tr|H7C2D1|H7C2D1_HUMAN;tr|H7BZC3|H7BZC3_HUMAN;tr|C9JMQ6|C9JMQ6_HUMAN;tr|C9JQ82|C9JQ82_HUMAN;tr|H7C3D0|H7C3D0_HUMAN	sp|Q00341|VIGLN_HUMAN;sp|Q00341-2|VIGLN_HUMAN;tr|H0Y394|H0Y394_HUMAN	27;25;17;10;6;5;1;1;1	27;25;17;10;6;5;1;1;1	19;17;15;5;6;5;0;0;1	>sp|Q00341|VIGLN_HUMAN Vigilin OS=Homo sapiens GN=HDLBP PE=1 SV=2;>sp|Q00341-2|VIGLN_HUMAN Isoform 2 of Vigilin OS=Homo sapiens GN=HDLBP;>tr|H0Y394|H0Y394_HUMAN Vigilin (Fragment) OS=Homo sapiens GN=HDLBP PE=1 SV=1	9	27	27	19	32.2	32.2	24.3	141.45	1268	1268;1235;973;333;308;267;47;54;126	3.4606e-128	By MS/MS	By MS/MS	By MS/MS	By MS/MS	By MS/MS	By MS/MS	By MS/MS	141850000	135920000	134080000	132430000	176200000	152320000	137550000	0.142868770988208	0.191235127666364
sp|Q9Y5Z4|HEBP2_HUMAN;sp|Q9Y5Z4-2|HEBP2_HUMAN;tr|Q5THN1|Q5THN1_HUMAN	sp|Q9Y5Z4|HEBP2_HUMAN;sp|Q9Y5Z4-2|HEBP2_HUMAN	3;2;1	3;2;1	3;2;1	>sp|Q9Y5Z4|HEBP2_HUMAN Heme-binding protein 2 OS=Homo sapiens GN=HEBP2 PE=1 SV=1;>sp|Q9Y5Z4-2|HEBP2_HUMAN Isoform 2 of Heme-binding protein 2 OS=Homo sapiens GN=HEBP2	3	3	3	3	19.5	19.5	19.5	22.875	205	205;184;116	3.105e-14	By MS/MS	By matching	By MS/MS	By MS/MS	By MS/MS	By MS/MS	By MS/MS	15848000	16456000	14930000	13162000	21156000	17589000	16197000	0.143137285779283	0.278493923999325
sp|P49354|FNTA_HUMAN;tr|E9PQP6|E9PQP6_HUMAN;sp|P49354-2|FNTA_HUMAN;tr|B3KVN2|B3KVN2_HUMAN;tr|H0YCW1|H0YCW1_HUMAN;tr|E9PPM9|E9PPM9_HUMAN;tr|E9PN85|E9PN85_HUMAN	sp|P49354|FNTA_HUMAN;tr|E9PQP6|E9PQP6_HUMAN;sp|P49354-2|FNTA_HUMAN;tr|B3KVN2|B3KVN2_HUMAN	9;8;8;7;4;2;1	9;8;8;7;4;2;1	9;8;8;7;4;2;1	>sp|P49354|FNTA_HUMAN Protein farnesyltransferase/geranylgeranyltransferase type-1 subunit alpha OS=Homo sapiens GN=FNTA PE=1 SV=1;>tr|E9PQP6|E9PQP6_HUMAN Protein farnesyltransferase/geranylgeranyltransferase type-1 subunit alpha (Fragment) OS=Homo sapiens	7	9	9	9	29	29	29	44.408	379	379;249;312;228;197;60;117	2.2997e-63	By MS/MS	By MS/MS	By MS/MS	By MS/MS	By MS/MS	By MS/MS	By MS/MS	40868000	48081000	41317000	43753000	40891000	37741000	43263000	0.143385464159078	-0.0985683844659214
sp|Q86U86-5|PB1_HUMAN;sp|Q86U86-4|PB1_HUMAN;sp|Q86U86-7|PB1_HUMAN;sp|Q86U86-3|PB1_HUMAN;sp|Q86U86-9|PB1_HUMAN;sp|Q86U86-2|PB1_HUMAN;sp|Q86U86-8|PB1_HUMAN;sp|Q86U86|PB1_HUMAN;tr|E7EVG2|E7EVG2_HUMAN;tr|H0Y5B5|H0Y5B5_HUMAN;sp|Q86U86-6|PB1_HUMAN;tr|C9JPI5|C9JPI5_HUMAN;tr|C9J053|C9J053_HUMAN;tr|C9JQF1|C9JQF1_HUMAN;tr|C9JCJ2|C9JCJ2_HUMAN	sp|Q86U86-5|PB1_HUMAN;sp|Q86U86-4|PB1_HUMAN;sp|Q86U86-7|PB1_HUMAN;sp|Q86U86-3|PB1_HUMAN;sp|Q86U86-9|PB1_HUMAN;sp|Q86U86-2|PB1_HUMAN;sp|Q86U86-8|PB1_HUMAN;sp|Q86U86|PB1_HUMAN;tr|E7EVG2|E7EVG2_HUMAN;tr|H0Y5B5|H0Y5B5_HUMAN;sp|Q86U86-6|PB1_HUMAN	26;26;26;26;26;26;26;26;24;19;14;4;3;3;2	26;26;26;26;26;26;26;26;24;19;14;4;3;3;2	26;26;26;26;26;26;26;26;24;19;14;4;3;3;2	>sp|Q86U86-5|PB1_HUMAN Isoform 5 of Protein polybromo-1 OS=Homo sapiens GN=PBRM1;>sp|Q86U86-4|PB1_HUMAN Isoform 4 of Protein polybromo-1 OS=Homo sapiens GN=PBRM1;>sp|Q86U86-7|PB1_HUMAN Isoform 7 of Protein polybromo-1 OS=Homo sapiens GN=PBRM1;>sp|Q86U86-3|	15	26	26	26	22.9	22.9	22.9	182.12	1582	1582;1582;1597;1602;1609;1634;1652;1689;1461;1085;856;230;118;152;87	7.5814e-127	By MS/MS	By MS/MS	By MS/MS	By MS/MS	By MS/MS	By MS/MS	By MS/MS	113640000	115860000	120650000	114840000	144770000	130370000	133480000	0.143588194271794	0.228597627931886
sp|Q9BUJ2-2|HNRL1_HUMAN;sp|Q9BUJ2|HNRL1_HUMAN;sp|Q9BUJ2-4|HNRL1_HUMAN;tr|B7Z4B8|B7Z4B8_HUMAN;tr|M0R3F1|M0R3F1_HUMAN;sp|Q9BUJ2-3|HNRL1_HUMAN;tr|M0QYZ0|M0QYZ0_HUMAN;tr|M0R0K8|M0R0K8_HUMAN;tr|M0QYI8|M0QYI8_HUMAN;tr|M0R203|M0R203_HUMAN;tr|M0QZV6|M0QZV6_HUMAN;tr|M0QYM5|M0QYM5_HUMAN;tr|M0R247|M0R247_HUMAN;tr|A0A087X1I2|A0A087X1I2_HUMAN	sp|Q9BUJ2-2|HNRL1_HUMAN;sp|Q9BUJ2|HNRL1_HUMAN;sp|Q9BUJ2-4|HNRL1_HUMAN;tr|B7Z4B8|B7Z4B8_HUMAN;tr|M0R3F1|M0R3F1_HUMAN;sp|Q9BUJ2-3|HNRL1_HUMAN;tr|M0QYZ0|M0QYZ0_HUMAN	24;24;23;23;20;20;14;4;4;3;3;1;1;1	24;24;23;23;20;20;14;4;4;3;3;1;1;1	24;24;23;23;20;20;14;4;4;3;3;1;1;1	>sp|Q9BUJ2-2|HNRL1_HUMAN Isoform 2 of Heterogeneous nuclear ribonucleoprotein U-like protein 1 OS=Homo sapiens GN=HNRNPUL1;>sp|Q9BUJ2|HNRL1_HUMAN Heterogeneous nuclear ribonucleoprotein U-like protein 1 OS=Homo sapiens GN=HNRNPUL1 PE=1 SV=2;>sp|Q9BUJ2-4|HN	14	24	24	24	39.4	39.4	39.4	90.291	804	804;856;756;767;641;752;371;158;172;81;118;90;105;122	0	By MS/MS	By MS/MS	By MS/MS	By MS/MS	By MS/MS	By MS/MS	By MS/MS	528250000	449750000	470360000	496330000	476720000	513410000	492010000	0.143631577344099	0.0231790316933615
sp|O75381-2|PEX14_HUMAN;sp|O75381|PEX14_HUMAN;tr|K7EK59|K7EK59_HUMAN	sp|O75381-2|PEX14_HUMAN;sp|O75381|PEX14_HUMAN	5;5;1	5;5;1	5;5;1	>sp|O75381-2|PEX14_HUMAN Isoform 2 of Peroxisomal membrane protein PEX14 OS=Homo sapiens GN=PEX14;>sp|O75381|PEX14_HUMAN Peroxisomal membrane protein PEX14 OS=Homo sapiens GN=PEX14 PE=1 SV=1	3	5	5	5	24	24	24	36.701	334	334;377;160	2.0559e-10	By MS/MS	By MS/MS	By MS/MS	By MS/MS	By MS/MS	By MS/MS	By MS/MS	17815000	14553000	16352000	17547000	21940000	21103000	16095000	0.143737703476357	0.250832344700838
sp|Q6VMQ6-2|MCAF1_HUMAN;sp|Q6VMQ6-5|MCAF1_HUMAN;sp|Q6VMQ6|MCAF1_HUMAN;sp|Q6VMQ6-4|MCAF1_HUMAN;tr|A8MV73|A8MV73_HUMAN;tr|F5GYR7|F5GYR7_HUMAN;tr|F5H592|F5H592_HUMAN;tr|F5H221|F5H221_HUMAN;tr|F8WE35|F8WE35_HUMAN;tr|F5H8I0|F5H8I0_HUMAN;tr|F5H2W9|F5H2W9_HUMAN;tr|F5H2H9|F5H2H9_HUMAN;tr|F5GZ10|F5GZ10_HUMAN;tr|F5H502|F5H502_HUMAN;tr|F5H1K9|F5H1K9_HUMAN	sp|Q6VMQ6-2|MCAF1_HUMAN;sp|Q6VMQ6-5|MCAF1_HUMAN;sp|Q6VMQ6|MCAF1_HUMAN;sp|Q6VMQ6-4|MCAF1_HUMAN;tr|A8MV73|A8MV73_HUMAN	8;8;8;8;4;2;2;1;1;1;1;1;1;1;1	8;8;8;8;4;2;2;1;1;1;1;1;1;1;1	8;8;8;8;4;2;2;1;1;1;1;1;1;1;1	>sp|Q6VMQ6-2|MCAF1_HUMAN Isoform 2 of Activating transcription factor 7-interacting protein 1 OS=Homo sapiens GN=ATF7IP;>sp|Q6VMQ6-5|MCAF1_HUMAN Isoform 4 of Activating transcription factor 7-interacting protein 1 OS=Homo sapiens GN=ATF7IP;>sp|Q6VMQ6|MCAF1	15	8	8	8	10.8	10.8	10.8	118.65	1105	1105;1269;1270;1278;515;96;143;103;125;132;152;169;169;176;177	1.6559e-24	By MS/MS	By MS/MS	By MS/MS	By MS/MS	By MS/MS	By MS/MS	By MS/MS	18213000	16521000	19015000	18170000	20371000	21040000	18837000	0.143895862173253	0.159577888541553
sp|Q13200|PSMD2_HUMAN;sp|Q13200-3|PSMD2_HUMAN;sp|Q13200-2|PSMD2_HUMAN;tr|H7C1H2|H7C1H2_HUMAN;tr|C9JPC0|C9JPC0_HUMAN;tr|H7C2Q3|H7C2Q3_HUMAN;tr|F8WBS8|F8WBS8_HUMAN	sp|Q13200|PSMD2_HUMAN;sp|Q13200-3|PSMD2_HUMAN;sp|Q13200-2|PSMD2_HUMAN	39;31;30;9;9;7;2	39;31;30;9;9;7;2	39;31;30;9;9;7;2	>sp|Q13200|PSMD2_HUMAN 26S proteasome non-ATPase regulatory subunit 2 OS=Homo sapiens GN=PSMD2 PE=1 SV=3;>sp|Q13200-3|PSMD2_HUMAN Isoform 3 of 26S proteasome non-ATPase regulatory subunit 2 OS=Homo sapiens GN=PSMD2;>sp|Q13200-2|PSMD2_HUMAN Isoform 2 of 26S	7	39	39	39	56.1	56.1	56.1	100.2	908	908;778;749;203;217;143;59	0	By MS/MS	By MS/MS	By MS/MS	By MS/MS	By MS/MS	By MS/MS	By MS/MS	763050000	818870000	770330000	783390000	719600000	739480000	790510000	0.144069434852691	-0.0640603487746524
sp|Q14315-2|FLNC_HUMAN;sp|Q14315|FLNC_HUMAN	sp|Q14315-2|FLNC_HUMAN;sp|Q14315|FLNC_HUMAN	21;21	12;12	12;12	>sp|Q14315-2|FLNC_HUMAN Isoform 2 of Filamin-C OS=Homo sapiens GN=FLNC;>sp|Q14315|FLNC_HUMAN Filamin-C OS=Homo sapiens GN=FLNC PE=1 SV=3	2	21	12	12	11.3	7.5	7.5	287.28	2692	2692;2725	2.3537e-106	By MS/MS	By MS/MS	By MS/MS	By MS/MS	By MS/MS	By MS/MS	By MS/MS	41745000	36809000	46928000	37301000	54443000	47073000	46751000	0.144712834553515	0.280284988320105
sp|Q9P2N5|RBM27_HUMAN;tr|U3KPZ7|U3KPZ7_HUMAN	sp|Q9P2N5|RBM27_HUMAN;tr|U3KPZ7|U3KPZ7_HUMAN	7;6	6;5	6;5	>sp|Q9P2N5|RBM27_HUMAN RNA-binding protein 27 OS=Homo sapiens GN=RBM27 PE=1 SV=2;>tr|U3KPZ7|U3KPZ7_HUMAN RNA-binding protein 27 OS=Homo sapiens GN=RBM27 PE=4 SV=1	2	7	6	6	9	7.8	7.8	118.72	1060	1060;1027	1.1823e-21	By MS/MS	By MS/MS	By MS/MS	By matching	By MS/MS	By MS/MS	By MS/MS	46536000	39278000	34384000	40626000	39115000	40997000	42652000	0.145020738141741	0.0254423399988421
sp|P43155-3|CACP_HUMAN;sp|P43155-2|CACP_HUMAN;sp|P43155|CACP_HUMAN;tr|B7ZBP5|B7ZBP5_HUMAN;tr|A6PVN3|A6PVN3_HUMAN;tr|H0Y4Z7|H0Y4Z7_HUMAN	sp|P43155-3|CACP_HUMAN;sp|P43155-2|CACP_HUMAN;sp|P43155|CACP_HUMAN	5;5;5;2;2;1	5;5;5;2;2;1	5;5;5;2;2;1	>sp|P43155-3|CACP_HUMAN Isoform 3 of Carnitine O-acetyltransferase OS=Homo sapiens GN=CRAT;>sp|P43155-2|CACP_HUMAN Isoform 2 of Carnitine O-acetyltransferase OS=Homo sapiens GN=CRAT;>sp|P43155|CACP_HUMAN Carnitine O-acetyltransferase OS=Homo sapiens GN=CRA	6	5	5	5	13.1	13.1	13.1	61.87	544	544;605;626;98;161;201	1.9784e-28	By matching	By MS/MS	By MS/MS	By MS/MS	By MS/MS	By MS/MS	By MS/MS	26234000	21702000	22311000	24202000	22476000	25193000	29204000	0.145103157886563	0.117978948763571
sp|Q00535|CDK5_HUMAN;sp|Q00535-2|CDK5_HUMAN	sp|Q00535|CDK5_HUMAN;sp|Q00535-2|CDK5_HUMAN	10;8	9;7	9;7	>sp|Q00535|CDK5_HUMAN Cyclin-dependent-like kinase 5 OS=Homo sapiens GN=CDK5 PE=1 SV=3;>sp|Q00535-2|CDK5_HUMAN Isoform 2 of Cyclin-dependent-like kinase 5 OS=Homo sapiens GN=CDK5	2	10	9	9	42.1	39.4	39.4	33.304	292	292;260	6.0677e-33	By MS/MS	By MS/MS	By MS/MS	By MS/MS	By MS/MS	By MS/MS	By MS/MS	43088000	42830000	44114000	44505000	55087000	47728000	49893000	0.145247335059435	0.222280237708027
sp|Q9GZN8|CT027_HUMAN;sp|Q9GZN8-2|CT027_HUMAN;tr|H7BYU9|H7BYU9_HUMAN	sp|Q9GZN8|CT027_HUMAN;sp|Q9GZN8-2|CT027_HUMAN;tr|H7BYU9|H7BYU9_HUMAN	2;2;1	2;2;1	2;2;1	>sp|Q9GZN8|CT027_HUMAN UPF0687 protein C20orf27 OS=Homo sapiens GN=C20orf27 PE=1 SV=3;>sp|Q9GZN8-2|CT027_HUMAN Isoform 2 of UPF0687 protein C20orf27 OS=Homo sapiens GN=C20orf27;>tr|H7BYU9|H7BYU9_HUMAN UPF0687 protein C20orf27 (Fragment) OS=Homo sapiens GN=	3	2	2	2	13.8	13.8	13.8	19.291	174	174;199;127	9.614e-07	By matching	By MS/MS	By MS/MS	By MS/MS	By MS/MS	By MS/MS	By MS/MS	12769000	11447000	10748000	12633000	13050000	14365000	11715000	0.145529584946615	0.132441965007812
sp|Q8IYR6-2|TEFF1_HUMAN;sp|Q8IYR6|TEFF1_HUMAN	sp|Q8IYR6-2|TEFF1_HUMAN;sp|Q8IYR6|TEFF1_HUMAN	4;4	4;4	4;4	>sp|Q8IYR6-2|TEFF1_HUMAN Isoform 2 of Tomoregulin-1 OS=Homo sapiens GN=TMEFF1;>sp|Q8IYR6|TEFF1_HUMAN Tomoregulin-1 OS=Homo sapiens GN=TMEFF1 PE=1 SV=1	2	4	4	4	14.7	14.7	14.7	37.757	341	341;380	1.8006e-23	By MS/MS	By MS/MS	By MS/MS	By MS/MS	By MS/MS	By matching	By MS/MS	17439000	26139000	18964000	20833000	19040000	15305000	20653000	0.145985063859341	-0.185198200972803
sp|O60884|DNJA2_HUMAN;tr|A0A087WT48|A0A087WT48_HUMAN;tr|I3L320|I3L320_HUMAN	sp|O60884|DNJA2_HUMAN	14;4;1	14;4;1	14;4;1	>sp|O60884|DNJA2_HUMAN DnaJ homolog subfamily A member 2 OS=Homo sapiens GN=DNAJA2 PE=1 SV=1	3	14	14	14	46.6	46.6	46.6	45.745	412	412;134;47	2.4086e-141	By MS/MS	By MS/MS	By MS/MS	By MS/MS	By MS/MS	By MS/MS	By MS/MS	172180000	170050000	164730000	166700000	192490000	178590000	168830000	0.146473946134114	0.0957357985700738
sp|Q8N1F7|NUP93_HUMAN;tr|H3BVG0|H3BVG0_HUMAN;sp|Q8N1F7-2|NUP93_HUMAN;tr|H3BM93|H3BM93_HUMAN;tr|H3BRI8|H3BRI8_HUMAN;tr|H3BP95|H3BP95_HUMAN;tr|H3BPA9|H3BPA9_HUMAN;tr|H3BMX0|H3BMX0_HUMAN;tr|H3BV11|H3BV11_HUMAN;tr|H3BNN5|H3BNN5_HUMAN;tr|H3BV15|H3BV15_HUMAN;tr|H3BRD9|H3BRD9_HUMAN;tr|H3BVE2|H3BVE2_HUMAN;tr|H3BNG7|H3BNG7_HUMAN	sp|Q8N1F7|NUP93_HUMAN;tr|H3BVG0|H3BVG0_HUMAN;sp|Q8N1F7-2|NUP93_HUMAN	31;29;25;8;7;7;7;6;6;5;4;4;3;1	31;29;25;8;7;7;7;6;6;5;4;4;3;1	31;29;25;8;7;7;7;6;6;5;4;4;3;1	>sp|Q8N1F7|NUP93_HUMAN Nuclear pore complex protein Nup93 OS=Homo sapiens GN=NUP93 PE=1 SV=2;>tr|H3BVG0|H3BVG0_HUMAN Nuclear pore complex protein Nup93 OS=Homo sapiens GN=NUP93 PE=1 SV=1;>sp|Q8N1F7-2|NUP93_HUMAN Isoform 2 of Nuclear pore complex protein Nu	14	31	31	31	48	48	48	93.487	819	819;880;696;178;151;156;230;125;136;132;84;140;117;40	3.2828e-260	By MS/MS	By MS/MS	By MS/MS	By MS/MS	By MS/MS	By MS/MS	By MS/MS	257850000	228070000	245320000	251240000	315070000	274070000	246970000	0.146609199697755	0.182302218157899
sp|P61221|ABCE1_HUMAN;tr|D6R9I9|D6R9I9_HUMAN;tr|D6RGF4|D6RGF4_HUMAN;tr|H0Y990|H0Y990_HUMAN	sp|P61221|ABCE1_HUMAN;tr|D6R9I9|D6R9I9_HUMAN	14;11;6;3	14;11;6;3	14;11;6;3	>sp|P61221|ABCE1_HUMAN ATP-binding cassette sub-family E member 1 OS=Homo sapiens GN=ABCE1 PE=1 SV=1;>tr|D6R9I9|D6R9I9_HUMAN ATP-binding cassette sub-family E member 1 OS=Homo sapiens GN=ABCE1 PE=1 SV=1	4	14	14	14	32.9	32.9	32.9	67.314	599	599;421;210;147	1.9711e-129	By MS/MS	By MS/MS	By MS/MS	By MS/MS	By MS/MS	By MS/MS	By MS/MS	113640000	101760000	108900000	105740000	155760000	124990000	111330000	0.146857209572533	0.281714693376233
tr|F8VZJ2|F8VZJ2_HUMAN;tr|H0YHX9|H0YHX9_HUMAN;sp|Q13765|NACA_HUMAN;sp|E9PAV3-2|NACAM_HUMAN;sp|E9PAV3|NACAM_HUMAN;tr|F8W0W4|F8W0W4_HUMAN;tr|F8W1N5|F8W1N5_HUMAN;tr|F8VNW4|F8VNW4_HUMAN;tr|F8VZ58|F8VZ58_HUMAN;sp|Q9BZK3|NACP1_HUMAN	tr|F8VZJ2|F8VZJ2_HUMAN;tr|H0YHX9|H0YHX9_HUMAN;sp|Q13765|NACA_HUMAN;sp|E9PAV3-2|NACAM_HUMAN;sp|E9PAV3|NACAM_HUMAN;tr|F8W0W4|F8W0W4_HUMAN;tr|F8W1N5|F8W1N5_HUMAN;tr|F8VNW4|F8VNW4_HUMAN	5;5;5;5;5;4;3;3;1;1	5;5;5;5;5;4;3;3;1;1	5;5;5;5;5;4;3;3;1;1	>tr|F8VZJ2|F8VZJ2_HUMAN Nascent polypeptide-associated complex subunit alpha, muscle-specific form OS=Homo sapiens GN=NACA PE=1 SV=1;>tr|H0YHX9|H0YHX9_HUMAN Nascent polypeptide-associated complex subunit alpha, muscle-specific form (Fragment) OS=Homo sapie	10	5	5	5	51.5	51.5	51.5	15.016	136	136;213;215;925;2078;198;71;148;126;213	3.4265e-166	By MS/MS	By MS/MS	By MS/MS	By MS/MS	By MS/MS	By MS/MS	By MS/MS	451970000	384980000	409010000	419480000	650980000	479370000	439440000	0.147026386467728	0.329705693867472
sp|Q8TAQ2|SMRC2_HUMAN;tr|F8VZW6|F8VZW6_HUMAN	sp|Q8TAQ2|SMRC2_HUMAN	32;3	2;0	2;0	>sp|Q8TAQ2|SMRC2_HUMAN SWI/SNF complex subunit SMARCC2 OS=Homo sapiens GN=SMARCC2 PE=1 SV=1	2	32	2	2	34.3	1.6	1.6	132.88	1214	1214;105	0	By MS/MS	By MS/MS	By MS/MS	By matching	By MS/MS	By MS/MS	By MS/MS	11841000	10970000	11613000	11348000	13901000	13972000	11277000	0.147050388793993	0.189584475157163
tr|A0A087WUT6|A0A087WUT6_HUMAN;sp|O60841|IF2P_HUMAN	tr|A0A087WUT6|A0A087WUT6_HUMAN;sp|O60841|IF2P_HUMAN	19;19	19;19	19;19	>tr|A0A087WUT6|A0A087WUT6_HUMAN Eukaryotic translation initiation factor 5B OS=Homo sapiens GN=EIF5B PE=1 SV=1;>sp|O60841|IF2P_HUMAN Eukaryotic translation initiation factor 5B OS=Homo sapiens GN=EIF5B PE=1 SV=4	2	19	19	19	22	22	22	138.68	1220	1220;1220	7.9592e-120	By MS/MS	By MS/MS	By MS/MS	By MS/MS	By MS/MS	By MS/MS	By MS/MS	143450000	142150000	151320000	131670000	175720000	156410000	154630000	0.147231028229033	0.190859391229423
sp|Q9HCD5|NCOA5_HUMAN;tr|Q5JY17|Q5JY17_HUMAN	sp|Q9HCD5|NCOA5_HUMAN	13;3	13;3	13;3	>sp|Q9HCD5|NCOA5_HUMAN Nuclear receptor coactivator 5 OS=Homo sapiens GN=NCOA5 PE=1 SV=2	2	13	13	13	37.8	37.8	37.8	65.536	579	579;104	2.4368e-71	By MS/MS	By MS/MS	By MS/MS	By MS/MS	By MS/MS	By MS/MS	By MS/MS	93731000	83247000	86932000	95896000	111900000	107130000	89847000	0.147354447541318	0.194850701741747
tr|H3BV80|H3BV80_HUMAN;tr|H3BMM9|H3BMM9_HUMAN;tr|H3BTC0|H3BTC0_HUMAN;sp|Q15287|RNPS1_HUMAN;sp|Q15287-3|RNPS1_HUMAN;sp|Q15287-2|RNPS1_HUMAN;tr|H3BPG5|H3BPG5_HUMAN;tr|H3BMS0|H3BMS0_HUMAN;tr|H3BRK4|H3BRK4_HUMAN;tr|H3BTV0|H3BTV0_HUMAN;tr|H3BNI3|H3BNI3_HUMAN;tr|H3BP82|H3BP82_HUMAN;tr|H3BTR6|H3BTR6_HUMAN;tr|H3BUG0|H3BUG0_HUMAN;tr|H3BTY0|H3BTY0_HUMAN;tr|H3BNU7|H3BNU7_HUMAN;tr|H3BUL0|H3BUL0_HUMAN	tr|H3BV80|H3BV80_HUMAN;tr|H3BMM9|H3BMM9_HUMAN;tr|H3BTC0|H3BTC0_HUMAN;sp|Q15287|RNPS1_HUMAN;sp|Q15287-3|RNPS1_HUMAN;sp|Q15287-2|RNPS1_HUMAN;tr|H3BPG5|H3BPG5_HUMAN;tr|H3BMS0|H3BMS0_HUMAN	6;6;6;6;5;5;4;3;1;1;1;1;1;1;1;1;1	6;6;6;6;5;5;4;3;1;1;1;1;1;1;1;1;1	6;6;6;6;5;5;4;3;1;1;1;1;1;1;1;1;1	>tr|H3BV80|H3BV80_HUMAN RNA-binding protein with serine-rich domain 1 OS=Homo sapiens GN=RNPS1 PE=1 SV=2;>tr|H3BMM9|H3BMM9_HUMAN RNA-binding protein with serine-rich domain 1 (Fragment) OS=Homo sapiens GN=RNPS1 PE=1 SV=1;>tr|H3BTC0|H3BTC0_HUMAN RNA-binding	17	6	6	6	37	37	37	24.561	211	211;284;302;305;268;282;128;257;29;45;85;98;127;139;150;156;169	3.0088e-147	By MS/MS	By MS/MS	By MS/MS	By MS/MS	By MS/MS	By MS/MS	By MS/MS	188190000	160500000	170570000	188430000	215490000	179190000	188730000	0.147462248611425	0.136430080923903
sp|P56537|IF6_HUMAN;sp|P56537-2|IF6_HUMAN;tr|B7ZBH1|B7ZBH1_HUMAN;tr|F8WD20|F8WD20_HUMAN;tr|F8WDS6|F8WDS6_HUMAN	sp|P56537|IF6_HUMAN;sp|P56537-2|IF6_HUMAN	8;4;3;1;1	8;4;3;1;1	8;4;3;1;1	>sp|P56537|IF6_HUMAN Eukaryotic translation initiation factor 6 OS=Homo sapiens GN=EIF6 PE=1 SV=1;>sp|P56537-2|IF6_HUMAN Isoform 2 of Eukaryotic translation initiation factor 6 OS=Homo sapiens GN=EIF6	5	8	8	8	56.7	56.7	56.7	26.599	245	245;226;108;59;186	5.7905e-276	By MS/MS	By MS/MS	By MS/MS	By MS/MS	By MS/MS	By MS/MS	By MS/MS	199690000	184130000	183260000	180030000	182470000	186790000	191700000	0.147684451727434	0.00161472806188058
sp|Q9UBP0-3|SPAST_HUMAN;sp|Q9UBP0|SPAST_HUMAN;sp|Q9UBP0-4|SPAST_HUMAN;sp|Q9UBP0-2|SPAST_HUMAN	sp|Q9UBP0-3|SPAST_HUMAN;sp|Q9UBP0|SPAST_HUMAN;sp|Q9UBP0-4|SPAST_HUMAN;sp|Q9UBP0-2|SPAST_HUMAN	8;8;7;7	8;8;7;7	8;8;7;7	>sp|Q9UBP0-3|SPAST_HUMAN Isoform 3 of Spastin OS=Homo sapiens GN=SPAST;>sp|Q9UBP0|SPAST_HUMAN Spastin OS=Homo sapiens GN=SPAST PE=1 SV=1;>sp|Q9UBP0-4|SPAST_HUMAN Isoform 4 of Spastin OS=Homo sapiens GN=SPAST;>sp|Q9UBP0-2|SPAST_HUMAN Isoform 2 of Spastin OS	4	8	8	8	26.4	26.4	26.4	58.009	530	530;616;498;584	3.2052e-24	By MS/MS	By MS/MS	By MS/MS	By MS/MS	By MS/MS	By MS/MS	By MS/MS	15942000	15861000	16210000	16146000	19981000	17108000	18257000	0.147776049497571	0.201864896991656
sp|Q6UXN9|WDR82_HUMAN;tr|C9JBU3|C9JBU3_HUMAN;tr|C9J355|C9J355_HUMAN	sp|Q6UXN9|WDR82_HUMAN	14;4;1	14;4;1	14;4;1	>sp|Q6UXN9|WDR82_HUMAN WD repeat-containing protein 82 OS=Homo sapiens GN=WDR82 PE=1 SV=1	3	14	14	14	55.9	55.9	55.9	35.079	313	313;74;47	1.133e-151	By MS/MS	By MS/MS	By MS/MS	By MS/MS	By MS/MS	By MS/MS	By MS/MS	187180000	168190000	174190000	181370000	192770000	185220000	173130000	0.147842386158198	0.0476964670574571
sp|Q9NQT5|EXOS3_HUMAN;sp|Q9NQT5-2|EXOS3_HUMAN	sp|Q9NQT5|EXOS3_HUMAN	6;2	6;2	6;2	>sp|Q9NQT5|EXOS3_HUMAN Exosome complex component RRP40 OS=Homo sapiens GN=EXOSC3 PE=1 SV=3	2	6	6	6	26.2	26.2	26.2	29.572	275	275;164	7.0347e-34	By MS/MS	By MS/MS	By MS/MS	By MS/MS	By MS/MS	By MS/MS	By MS/MS	30093000	27915000	30055000	30537000	42090000	36026000	31863000	0.147877785013565	0.306161563252366
sp|P78406|RAE1L_HUMAN;tr|E9PQ57|E9PQ57_HUMAN;tr|E9PPG9|E9PPG9_HUMAN;tr|B0QZ36|B0QZ36_HUMAN;tr|B0QZ37|B0QZ37_HUMAN	sp|P78406|RAE1L_HUMAN;tr|E9PQ57|E9PQ57_HUMAN;tr|E9PPG9|E9PPG9_HUMAN	12;12;8;5;3	12;12;8;5;3	12;12;8;5;3	>sp|P78406|RAE1L_HUMAN mRNA export factor OS=Homo sapiens GN=RAE1 PE=1 SV=1;>tr|E9PQ57|E9PQ57_HUMAN mRNA export factor OS=Homo sapiens GN=RAE1 PE=1 SV=1;>tr|E9PPG9|E9PPG9_HUMAN mRNA export factor OS=Homo sapiens GN=RAE1 PE=1 SV=1	5	12	12	12	70.7	70.7	70.7	40.968	368	368;437;217;137;87	1.5766e-164	By MS/MS	By MS/MS	By MS/MS	By MS/MS	By MS/MS	By MS/MS	By MS/MS	100430000	98207000	100210000	102680000	140630000	111220000	118360000	0.14791280148368	0.297884362075614
[truncated: 1,846 more rows]

## Sheet: 90% cell confluence T2
This table shows those protein groups identified and quantified in every experimental and control sample for the T2 timepoint ( 24 hours post treatment) for the 90% confluence time course experiment.
[truncated: 2,676 more rows]

## Sheet: 90% cell confluence T3
This table shows those protein groups identified and quantified in every experimental and control sample for the T3 timepoint ( 48 hours post treatment) for the 90% confluence time course experiment.
[truncated: 2,321 more rows]

[truncated: 3 more sheets: 70% cell confluence T1, 70% cell confluence T2, 70% cell confluence T3]
